# Supplementary material for: Deep sequencing transcriptional fingerprinting of rice kernels for dissecting grain quality traits
Source: BMC Genomics. 2015 Dec 21;16:1091. doi: 10.1186/s12864-015-2321-7 (PMC4687084; doi:10.1186/s12864-015-2321-7)
Supplement: Additional file 4: — Co-expression analysis results. (XLSX 1249 kb) [file 12864_2015_2321_MOESM4_ESM.xlsx]

## Sheet: List of loci
Additional file 4: Co-expression analisys results. First sheet: list of DEGs belonging to each cluster identified in the co-regulation analysis. Annotation according to MSU and RAPDB databases, locus description, mean expression values in all the cvs. and putative alternative splicing are reported. Second sheet: classifications according to GO enrichment analysis and literature searches. Third sh…
Cluster	MSU-ID	RAPDB-ID	Description	Mean expression	Putative alternative splicing
1.1	LOC_Os01g14514	Os01g0247600	expressed protein	9.03359
1.1	LOC_Os02g20676	None	expressed protein	237.945
1.1	LOC_Os02g26800	Os02g0467500	expressed protein	81.6064
1.1	LOC_Os02g28660	Os02g0487900	hypothetical protein	40.2332
1.1	LOC_Os04g02060	None	hypothetical protein	7.4371
1.1	LOC_Os04g02530	Os04g0115700	expressed protein	84.3196
1.1	LOC_Os04g03120	None	retrotransposon protein, putative, unclassified	2.48879
1.1	LOC_Os04g03520	Os04g0125100	expressed protein	10.7217
1.1	LOC_Os04g03750	None	retrotransposon protein, putative, unclassified	7.98076
1.1	LOC_Os04g03760	None	hypothetical protein	1.18464
1.1	LOC_Os04g04030	Os04g0129600	expressed protein	139.748
1.1	LOC_Os04g05430	None	retrotransposon protein, putative, Ty1-copia subclass, expressed	4.86695
1.1	LOC_Os04g05480	None	retrotransposon, putative, centromere-specific	1.06359
1.1	LOC_Os04g06280	Os04g0146975, Os04g0146800	conserved hypothetical protein	13.521
1.1	LOC_Os04g06340	None	MEGL11 - Maternally expressed gene MEG family protein precursor	5.42606
1.1	LOC_Os04g06590	Os04g0150300	expressed protein	270.783	yes
1.1	LOC_Os04g08360	None	expressed protein	2.67929
1.1	LOC_Os04g09580	Os04g0175300	expressed protein	16.5748
1.1	LOC_Os04g21580	None	retrotransposon protein, putative, unclassified, expressed	172.785
1.1	LOC_Os04g30410	Os04g0372400, Os04g0372550	hypothetical protein	3.62951
1.1	LOC_Os04g31010	Os04g0379400	expressed protein	45.4462
1.1	LOC_Os04g33590	Os04g0411800	hydrolase, alpha/beta fold family protein, putative, expressed	180.814
1.1	LOC_Os04g38500	None	hypothetical protein	3.20864
1.1	LOC_Os04g51430	Os04g0603800	retrotransposon protein, putative, unclassified, expressed	150.938
1.1	LOC_Os04g51809	Os04g0607400	expressed protein	86.2126	yes
1.1	LOC_Os04g52440	Os04g0614500	aminotransferase, putative, expressed	110.982
1.1	LOC_Os04g52590	Os04g0616282, Os04g0616200	protein kinase domain containing protein, expressed	71.2702	yes
1.1	LOC_Os05g11630	Os05g0206200	expressed protein	77.8153
1.1	LOC_Os05g24340	None	transposon protein, putative, CACTA, En/Spm sub-class	7.39691
1.1	LOC_Os05g34710	Os05g0420000	expressed protein	7.2694
1.1	LOC_Os06g37140	None	retrotransposon protein, putative, Ty3-gypsy subclass, expressed	153.401	yes
1.1	LOC_Os07g01890	Os07g0109700	expressed protein	129.062
1.1	LOC_Os07g03040	Os07g0122100, Os07g0122000	expressed protein	5.61025	yes
1.1	LOC_Os07g06500	Os07g0158900	OsFBL34 - F-box domain and LRR containing protein, expressed	497.471	yes
1.1	LOC_Os07g06530	Os07g0159300, Os07g0159200	hypothetical protein	76.0685
1.1	LOC_Os07g07820	Os07g0174700	expressed protein	70.7979
1.1	LOC_Os07g07824	None	expressed protein	6.60225
1.1	LOC_Os08g11470	Os08g0215200	transposon protein, putative, CACTA, En/Spm sub-class, expressed	488.09	yes
1.1	LOC_Os08g11480	Os08g0215300	expressed protein	558.574
1.1	LOC_Os08g13630	Os08g0233300	expressed protein	29.1385	yes
1.1	LOC_Os08g13699	Os08g0234200	expressed protein	17.6671
1.1	LOC_Os08g14000	Os08g0238200	retrotransposon protein, putative, Ty1-copia subclass, expressed	30.6077	yes
1.1	LOC_Os08g14050	Os08g0238700	expressed protein	22.0751	yes
1.1	LOC_Os08g14350	Os08g0241700	conserved hypothetical protein	9.7458
1.1	LOC_Os08g15590	Os08g0255500, Os08g0255380	Leucine rich repeat N-terminal domain containing protein, putative	16.2198
1.1	LOC_Os08g15600	None	stomatin-like protein 2, putative	4.01537
1.1	LOC_Os08g25050	Os08g0338000	PIF-like orf1, putative, expressed	47.9614
1.1	LOC_Os08g28660	Os08g0373900	hypothetical protein	4.64278
1.1	LOC_Os08g29590	Os08g0384900	zinc finger, C3HC4 type family protein, expressed	226.194	yes
1.1	LOC_Os08g31228	Os08g0404300	ribosomal protein L27, putative, expressed	33.2498
1.1	LOC_Os09g22000	Os09g0388400	hydrolase, HAD superfamily, Cof family, putative, expressed	32.038
1.1	LOC_Os10g22630	None	expressed protein	319.689
1.1	LOC_Os10g22730	Os10g0372800	expressed protein	943.25
1.1	LOC_Os11g04220	Os11g0137300	HEAT repeat family protein, putative, expressed	69.0954
1.1	LOC_Os11g12050	Os11g0227800	NBS-LRR type disease resistance protein, putative, expressed	6.48772
1.1	LOC_Os11g33330	Os11g0539800	peptidase, M24 family protein, putative, expressed	992.191	yes
1.1	LOC_Os11g33340	None	peptidase, M24 family protein, putative, expressed	38.9565
1.1	LOC_Os11g34230	Os11g0545000	expressed protein	555.602	yes
1.1	LOC_Os11g34270	Os11g0545300	ubiquitin carboxyl-terminal hydrolase domain containing protein, expressed	964.984	yes
1.1	LOC_Os11g34650	None	hypothetical protein	14.6568
1.1	LOC_Os11g34760	Os11g0549650	MMP37-like protein, mitochondrial precursor, putative, expressed	33.9387	yes
1.1	LOC_Os11g34770	Os11g0549655	maf, putative, expressed	21.4582
1.1	LOC_Os11g34790	Os11g0549665	expressed protein	338.892
1.1	LOC_Os11g34800	None	expressed protein	17.4043
1.1	LOC_Os11g34810	Os11g0549675	expressed protein	75.8989
1.1	LOC_Os11g34820	Os11g0549680	THUMP domain-containing protein, putative, expressed	114.901
1.1	LOC_Os11g34824	None	expressed protein	180.17
1.1	LOC_Os11g36410	Os11g0572301	NBS-LRR type disease resistance protein, putative, expressed	7.09697
1.1	LOC_Os11g36430	Os11g0572500	zinc finger, C3HC4 type domain containing protein, expressed	1640.61	yes
1.1	LOC_Os11g36440	Os11g0572700	amine oxidase, flavin-containing, domain containing protein, expressed	159.209	yes
1.1	LOC_Os11g36610	Os11g0574725, Os11g0574500	OsFBDUF51 - F-box and DUF domain containing protein, expressed	2.01174
1.1	LOC_Os11g36930	Os11g0577700	ZOS11-05 - C2H2 zinc finger protein	27.2014
1.1	LOC_Os11g37050	Os11g0579400, Os11g0579200	expressed protein	3.43969
1.1	LOC_Os11g37060	Os11g0579600	OsFBDUF52 - F-box and DUF domain containing protein, expressed	27.3099
1.1	LOC_Os11g37740	Os11g0588400	stripe rust resistance protein Yr10, putative, expressed	34.8929
1.1	LOC_Os11g37759	Os11g0588600	stripe rust resistance protein Yr10, putative, expressed	175.878	yes
1.1	LOC_Os11g37850	Os11g0590400	stripe rust resistance protein Yr10, putative, expressed	13.6395
1.1	LOC_Os11g37980	Os11g0592300	GAUT2/LGT2, putative, expressed	153.945
1.1	LOC_Os11g38440	Os11g0597400	expressed protein	4.42626
1.1	LOC_Os11g38500	Os11g0598000	OsFBDUF62 - F-box and DUF domain containing protein	9.6875	yes
1.1	LOC_Os11g38520	Os11g0598300	expressed protein	2.60362
1.1	LOC_Os11g39190	Os11g0605100	NB-ARC domain containing protein, putative, expressed	11.8978
1.1	LOC_Os11g39200	None	hAT dimerisation domain containing protein	5.15024
1.1	LOC_Os11g39254	Os11g0605800	hypothetical protein	9.05363
1.1	LOC_Os11g39280	Os11g0606100	disease resistance protein, putative, expressed	2.79727
1.1	LOC_Os11g39300	Os11g0606300	conserved hypothetical protein	15.28
1.1	LOC_Os11g39320	Os11g0606500	LZ-NBS-LRR class, putative, expressed	20.1794
1.1	LOC_Os11g40249	Os11g0616900	expressed protein	53.3711
1.1	LOC_Os11g40315	Os11g0617532	retrotransposon protein, putative, unclassified, expressed	1.39398
1.1	LOC_Os11g40390	Os11g0618500	expressed protein	41.5498
1.1	LOC_Os11g40410	Os11g0618700	expressed protein	16.6561
1.1	LOC_Os11g40530	Os11g0620300	LTPL162 - Protease inhibitor/seed storage/LTP family protein precursor, expressed	1102.45
1.1	LOC_Os11g41170	Os11g0629600	disease resistance protein RPM1, putative, expressed	47.9519
1.1	LOC_Os11g42690	None	hypothetical protein	3.51924
1.1	LOC_Os11g42930	Os11g0649300	expressed protein	103.617	yes
1.1	LOC_Os11g43914	Os11g0660700	expressed protein	7.48692
1.1	LOC_Os11g43920	None	hypothetical protein	1.61548
1.1	LOC_Os11g44250	Os11g0664000	protein kinase, putative, expressed	10.5941
1.1	LOC_Os11g44310	Os11g0664500	calmodulin binding protein, putative, expressed	14.9465
1.1	LOC_Os11g44330	None	expressed protein	17.0693
1.1	LOC_Os11g44800	Os11g0670900	expressed protein	13.718
1.1	LOC_Os11g45290	Os11g0678200	retrotransposon protein, putative, unclassified, expressed	36.6164
1.1	LOC_Os11g45420	None	retrotransposon protein, putative, unclassified	12.1938
1.1	LOC_Os11g45790	Os11g0684700	NB-ARC domain containing protein, expressed	25.8609
1.1	LOC_Os11g45864	None	transposon protein, putative, CACTA, En/Spm sub-class	4.43899
1.1	LOC_Os11g45924	Os11g0686400	OsWRKY41 - Superfamily of TFs having WRKY and zinc finger domains	31.0102
1.1	LOC_Os12g35590	Os12g0541200	expressed protein	443.791
1.1	LOC_Os12g39440	Os12g0584200	expressed protein	39.3502	yes
1.2	LOC_Os01g39860	Os01g0580500	1-aminocyclopropane-1-carboxylate oxidase protein, putative, expressed	111.312
1.2	LOC_Os10g05180	Os10g0141400	26S proteasome regulatory subunit S5A, putative	3.16407
1.2	LOC_Os01g64630	Os01g0866100	actin, putative, expressed	9934.8	yes
1.2	LOC_Os08g23470	Os08g0324300	B3 DNA binding domain containing protein, expressed	13.7636
1.2	LOC_Os06g16300	Os06g0274300	BRASSINOSTEROID INSENSITIVE 1-associated receptor kinase 1 precursor, putative, expressed	5.07401
1.2	LOC_Os06g19130	Os06g0295300	cadmium tolerance factor, putative	5.23109
1.2	LOC_Os02g50174	Os02g0734600	caleosin related protein, putative, expressed	1561.64	yes
1.2	LOC_Os06g14324	Os06g0254300	caleosin related protein, putative, expressed	48.9697	yes
1.2	LOC_Os10g03100	Os10g0120300	Cf2/Cf5 disease resistance protein, putative, expressed	0.991909
1.2	LOC_Os04g05770	Os04g0143200	conserved hypothetical protein	1.49918
1.2	LOC_Os04g07830	Os04g0160600	conserved hypothetical protein	65.5295
1.2	LOC_Os04g13430	Os04g0211600	conserved hypothetical protein	14.2251
1.2	LOC_Os06g23540	None	conserved hypothetical protein	4.65241
1.2	LOC_Os11g10160	Os11g0207800	conserved hypothetical protein	5.75373
1.2	LOC_Os11g41770	Os11g0636050	conserved hypothetical protein	16.4592
1.2	LOC_Os08g04590	Os08g0141000	csAtPR5, putative	25.3293
1.2	LOC_Os10g01380	Os10g0102900	CW7, putative, expressed	2.36822
1.2	LOC_Os02g39470	Os02g0607400, Os02g0607433	cyclin, N-terminal domain containing protein	2.33485
1.2	LOC_Os08g16120	Os08g0261000	disease resistance protein RPM1, putative, expressed	7.81659
1.2	LOC_Os04g45200	Os04g0534500	DNA binding protein, putative, expressed	932.429
1.2	LOC_Os06g32730	None	eukaryotic initiation factor iso-4F subunit p82-34, putative, expressed	3.39245
1.2	LOC_Os01g05770	Os01g0150950	expressed protein	11.5165
1.2	LOC_Os02g17480	None	expressed protein	4.66388
1.2	LOC_Os02g24210	Os02g0438700	expressed protein	3.82026
1.2	LOC_Os02g40400	Os02g0617075, Os02g0617000	expressed protein	12.3155
1.2	LOC_Os02g44155	Os02g0660100	expressed protein	0.92952
1.2	LOC_Os02g56340	Os02g0807300	expressed protein	10.5385
1.2	LOC_Os03g32330	Os03g0438400	expressed protein	17.1609
1.2	LOC_Os04g03740	None	expressed protein	1.15662
1.2	LOC_Os04g22720	Os04g0293700	expressed protein	7.89136
1.2	LOC_Os04g37940	Os04g0452300	expressed protein	52.969
1.2	LOC_Os04g38290	Os04g0455401	expressed protein	41.4958	yes
1.2	LOC_Os06g15995	Os06g0270950	expressed protein	5.1748
1.2	LOC_Os06g16919	Os06g0280900	expressed protein	35.6445
1.2	LOC_Os06g41120	Os06g0614400	expressed protein	30.0835
1.2	LOC_Os06g41240	Os06g0616400	expressed protein	17.3201
1.2	LOC_Os07g29224	Os07g0474700	expressed protein	186.96	yes
1.2	LOC_Os08g17655	Os08g0278750	expressed protein	1.98958
1.2	LOC_Os08g18894	Os08g0285301	expressed protein	1.64135
1.2	LOC_Os08g19105	Os08g0287800	expressed protein	46.0234	yes
1.2	LOC_Os08g19374	Os08g0290500	expressed protein	19.9181
1.2	LOC_Os08g21879	Os08g0310300	expressed protein	11.7651
1.2	LOC_Os08g23280	None	expressed protein	6.10981
1.2	LOC_Os08g23754	Os08g0326900	expressed protein	18.2845
1.2	LOC_Os08g26700	Os08g0355500	expressed protein	20.9724
1.2	LOC_Os08g28784	None	expressed protein	9.2846
1.2	LOC_Os08g31769	Os08g0411500	expressed protein	22.0847
1.2	LOC_Os08g31910	Os08g0413850, Os08g0413500	expressed protein	15.1589
1.2	LOC_Os08g32094	None	expressed protein	4.15967
1.2	LOC_Os08g32570	Os08g0421400	expressed protein	16.6293
1.2	LOC_Os08g37174	None	expressed protein	4.57881
1.2	LOC_Os08g41460	Os08g0526300, Os08g0526200	expressed protein	148.035	yes
1.2	LOC_Os08g41690	Os08g0528700	expressed protein	6.85923
1.2	LOC_Os08g42210	Os08g0534350	expressed protein	3.63089
1.2	LOC_Os10g01340	Os10g0102650	expressed protein	1.26678
1.2	LOC_Os10g02270	Os10g0111800	expressed protein	6.96014
1.2	LOC_Os10g04625	Os10g0135650	expressed protein	4.73448
1.2	LOC_Os10g04890	Os10g0138300	expressed protein	111.929
1.2	LOC_Os10g08011	Os10g0163250	expressed protein	11.6294
1.2	LOC_Os10g11889	Os10g0195250	expressed protein	45.5743
1.2	LOC_Os10g12290	Os10g0198100	expressed protein	22.6819
1.2	LOC_Os10g22100	Os10g0365800	expressed protein	55.8364
1.2	LOC_Os10g22170	Os10g0366400	expressed protein	49.5397
1.2	LOC_Os11g25130	Os11g0438400	expressed protein	42.0333
1.2	LOC_Os11g28420	None	expressed protein	27.6567
1.2	LOC_Os11g28430	Os11g0474400	expressed protein	21.0881
1.2	LOC_Os11g28600	Os11g0475500	expressed protein	23.7189
1.2	LOC_Os11g29140	Os11g0481500	expressed protein	3.77105
1.2	LOC_Os11g29500	Os11g0485500	expressed protein	18.1224
1.2	LOC_Os11g31690	Os11g0517200	expressed protein	26.0778
1.2	LOC_Os11g37490	Os11g0585200	expressed protein	6.40755
1.2	LOC_Os11g39209	Os11g0605300	expressed protein	47.8366
1.2	LOC_Os11g39430	Os11g0608000	expressed protein	27.8731
1.2	LOC_Os11g40160	Os11g0615900	expressed protein	14.1167
1.2	LOC_Os11g40760	Os11g0623700	expressed protein	3.45939
1.2	LOC_Os11g40770	None	expressed protein	28.0167
1.2	LOC_Os12g36060	Os12g0547100	expressed protein	6.71249
1.2	LOC_Os12g36270	Os12g0548800	expressed protein	10.4942
1.2	LOC_Os08g16130	Os08g0261100	fiber protein Fb34, putative, expressed	63.482
1.2	LOC_Os08g21330	Os08g0304900	formamidopyrimidine-DNA glycosylase, putative, expressed	19.8643
1.2	LOC_Os01g72370	Os01g0952800	helix-loop-helix DNA-binding domain containing protein, expressed	5.11096
1.2	LOC_Os04g51070	Os04g0599300	helix-loop-helix DNA-binding domain containing protein, expressed	270.431
1.2	LOC_Os01g32150	None	hypothetical protein	1.53279
1.2	LOC_Os02g12210	None	hypothetical protein	57.045
1.2	LOC_Os03g44870	Os03g0651700	hypothetical protein	3.8114
1.2	LOC_Os03g45480	None	hypothetical protein	1.85112
1.2	LOC_Os04g26620	Os04g0333400, Os04g0333350	hypothetical protein	2.20727
1.2	LOC_Os04g44450	None	hypothetical protein	1.99819
1.2	LOC_Os06g16630	None	hypothetical protein	2.13241
1.2	LOC_Os06g32650	None	hypothetical protein	3.74227
1.2	LOC_Os06g40420	Os06g0606250	hypothetical protein	4.9942
1.2	LOC_Os08g20644	Os08g0301200	hypothetical protein	1.75142
1.2	LOC_Os08g41770	None	hypothetical protein	1.48297
1.2	LOC_Os10g07546	None	hypothetical protein	2.06418
1.2	LOC_Os10g09200	Os10g0172600	hypothetical protein	20.6163
1.2	LOC_Os10g10280	None	hypothetical protein	0.992743
1.2	LOC_Os10g16930	Os10g0317300	hypothetical protein	5.5909
1.2	LOC_Os11g17350	None	hypothetical protein	0.96102
1.2	LOC_Os11g27120	None	hypothetical protein	3.75579
1.2	LOC_Os11g38590	None	hypothetical protein	2.42749
1.2	LOC_Os12g32310	None	hypothetical protein	29.3097
1.2	LOC_Os02g53070	Os02g0770100	HYS1, putative, expressed	1137.13
1.2	LOC_Os02g12200	Os02g0213450	kinesin heavy chain, putative	17.6272
1.2	LOC_Os07g35110	Os07g0535600	Leucine Rich Repeat family protein	2.66366
1.2	LOC_Os11g42060	Os11g0640000	Leucine Rich Repeat family protein, expressed	10.8106
1.2	LOC_Os11g42070	Os11g0640300	Leucine Rich Repeat family protein, expressed	25.6595
1.2	LOC_Os10g07566	None	LRR19, putative	7.08273
1.2	LOC_Os05g01760	Os05g0108100	lysine ketoglutarate reductase trans-splicing related 1, putative, expressed	950.799	yes
1.2	LOC_Os06g31220	Os06g0509100	mitogen-activated protein kinase 17, putative, expressed	53.5689
1.2	LOC_Os08g31780	Os08g0411850, Os08g0411900	MLA1, putative, expressed	11.5633
1.2	LOC_Os11g13410	Os11g0237600	mla1, putative, expressed	18.0183
1.2	LOC_Os08g31970	Os08g0414600	NHL repeat-containing protein, putative, expressed	510.02
1.2	LOC_Os11g42040	Os11g0639600	non-TIR-NBS-LRR type resistance protein, putative, expressed	51.3092
1.2	LOC_Os08g20020	Os08g0296900	octicosapeptide/Phox/Bem1p, putative, expressed	1450.78
1.2	LOC_Os10g05520	Os10g0145000	OsFBX371 - F-box domain containing protein, expressed	7.00943
1.2	LOC_Os11g10180	Os11g0208000	OsFBX412 - F-box domain containing protein, expressed	29.4835
1.2	LOC_Os11g10200	Os11g0208100	OsFBX413 - F-box domain containing protein, expressed	9.86668
1.2	LOC_Os10g10130	Os10g0180800	OsWAK112d - OsWAK receptor-like protein kinase, expressed	2.22414
1.2	LOC_Os10g02720	Os10g0116701, Os10g0116600	OsWAK99 - OsWAK receptor-like protein kinase, expressed	8.03127	yes
1.2	LOC_Os02g40320	None	PINHEAD, putative	16.4828
1.2	LOC_Os02g40280	Os02g0616300	piwi domain containing protein, putative, expressed	20.0016
1.2	LOC_Os11g29490	Os11g0485200	plasma membrane ATPase, putative, expressed	47.2847	yes
1.2	LOC_Os10g01060	Os10g0100500	protein kinase family protein, putative, expressed	57.0127
1.2	LOC_Os02g40190	Os02g0615400	receptor kinase, putative	0.862864
1.2	LOC_Os04g54280	None	retrotransposon protein, putative, Ty1-copia subclass	56.609
1.2	LOC_Os06g26030	None	retrotransposon protein, putative, Ty3-gypsy subclass	1.30318
1.2	LOC_Os02g05210	None	retrotransposon protein, putative, unclassified	3.54765
1.2	LOC_Os02g32670	None	retrotransposon protein, putative, unclassified	600.222
1.2	LOC_Os03g35640	None	retrotransposon protein, putative, unclassified	70.2058	yes
1.2	LOC_Os06g31200	None	retrotransposon protein, putative, unclassified	1.00483
1.2	LOC_Os08g22004	None	retrotransposon protein, putative, unclassified	3.93834
1.2	LOC_Os08g25250	None	retrotransposon protein, putative, unclassified	13.1206
1.2	LOC_Os11g25240	None	retrotransposon protein, putative, unclassified	5.79055
1.2	LOC_Os06g15570	None	retrotransposon protein, putative, unclassified, expressed	200.723	yes
1.2	LOC_Os06g15660	Os06g0267200	retrotransposon protein, putative, unclassified, expressed	4.85917
1.2	LOC_Os08g02990	Os08g0123900	retrotransposon protein, putative, unclassified, expressed	221.147
1.2	LOC_Os08g10920	Os08g0210300	retrotransposon protein, putative, unclassified, expressed	27.116
1.2	LOC_Os08g23210	None	retrotransposon protein, putative, unclassified, expressed	20.5483
1.2	LOC_Os08g24850	None	retrotransposon, putative, centromere-specific	3.88208
1.2	LOC_Os10g22484	Os10g0370100	RGH2B, putative, expressed	86.6648	yes
1.2	LOC_Os11g13420	Os11g0237700	RNA binding protein, putative, expressed	30.2616	yes
1.2	LOC_Os01g74340	Os01g0974701	RNA recognition motif containing protein, putative, expressed	5.3432
1.2	LOC_Os11g40110	Os11g0615300, Os11g0615400	RWP-RK, putative	5.77807
1.2	LOC_Os04g34360	None	serine/threonine-protein kinase receptor precursor, putative, expressed	9.88166
1.2	LOC_Os04g52606	Os04g0616400	SHR5-receptor-like kinase, putative, expressed	84.8222
1.2	LOC_Os06g31800	None	THION2 - Plant thionin family protein precursor, expressed	45.9049
1.2	LOC_Os06g31890	Os06g0513050	THION3 - Plant thionin family protein precursor, expressed	33.674
1.2	LOC_Os06g32020	Os06g0513943	THION6 - Plant thionin family protein precursor, expressed	29.4879
1.2	LOC_Os06g32160	Os06g0514100	THION7 - Plant thionin family protein precursor, expressed	62.5943
1.2	LOC_Os06g32240	Os06g0514800	THION9 - Plant thionin family protein precursor, expressed	60.3011
1.2	LOC_Os11g41720	None	TNP1, putative	1.46576
1.2	LOC_Os10g01660	Os10g0105900, Os10g0105933	transferase family protein, putative, expressed	15.2634
1.2	LOC_Os03g46884	None	transposon protein, putative, CACTA, En/Spm sub-class	19.4543	yes
1.2	LOC_Os08g30250	None	transposon protein, putative, CACTA, En/Spm sub-class	20.5405
1.2	LOC_Os11g41780	None	transposon protein, putative, CACTA, En/Spm sub-class	10.9843
1.2	LOC_Os02g26190	Os02g0460000	transposon protein, putative, CACTA, En/Spm sub-class, expressed	1.56523
1.2	LOC_Os10g11870	Os10g0195100, Os10g0195175	transposon protein, putative, CACTA, En/Spm sub-class, expressed	34.6316	yes
1.2	LOC_Os12g36400	None	transposon protein, putative, Pong sub-class	52.877
1.2	LOC_Os06g32944	Os06g0521000	transposon protein, putative, Pong sub-class, expressed	2.67418
1.2	LOC_Os12g36410	None	transposon protein, putative, Pong sub-class, expressed	8.6901
1.2	LOC_Os03g42970	Os03g0628200	transposon protein, putative, unclassified	0.963665
1.2	LOC_Os06g33120	Os06g0522400	transposon protein, putative, unclassified	1.40781
1.2	LOC_Os06g39090	None	transposon protein, putative, unclassified	15.9396
1.2	LOC_Os10g14230	None	transposon protein, putative, unclassified	11.2788
1.2	LOC_Os11g14280	Os11g0247900	transposon protein, putative, unclassified	2.06907
1.2	LOC_Os11g41380	Os11g0632000, Os11g0632001	transposon protein, putative, unclassified	7.73922
1.2	LOC_Os11g45430	None	transposon protein, putative, unclassified	0.903022
1.2	LOC_Os06g33040	None	transposon protein, putative, unclassified, expressed	48.9247	yes
1.2	LOC_Os08g18150	Os08g0282500	WD domain, G-beta repeat domain containing protein, expressed	11.5319
1.2	LOC_Os11g38330	Os11g0596250	ZOS11-06 - C2H2 zinc finger protein, expressed	151.81	yes
1.2	LOC_Os05g38600	Os05g0460900	ZOS5-09 - C2H2 zinc finger protein	202.702
2	LOC_Os01g08750	Os01g0182832, Os01g0182900	expressed protein	1528.96
2	LOC_Os01g11040	Os01g0208600	SCAR-like protein 2, putative, expressed	720.857
2	LOC_Os01g11920	Os01g0218200	retrotransposon protein, putative, unclassified, expressed	533.862
2	LOC_Os01g12464	Os01g0224300	CHCH domain containing protein, expressed	244.995
2	LOC_Os01g12880	Os01g0229200	VHS and GAT domain containing protein, expressed	724.626	yes
2	LOC_Os01g16520	Os01g0271200	glutamyl-tRNA synthetase, cytoplasmic, putative, expressed	533.661
2	LOC_Os01g17430	Os01g0281400	coatomer subunit beta-1, putative, expressed	2059.49	yes
2	LOC_Os01g19870	Os01g0304300	hydrolase, acting on carbon-nitrogen, putative, expressed	350.323
2	LOC_Os01g21450	Os01g0316900	expressed protein	776.976	yes
2	LOC_Os01g21590	Os01g0318400	homeodomain, putative, expressed	719.243
2	LOC_Os01g21850	Os01g0321700	protein transport protein-related, putative, expressed	777.27
2	LOC_Os01g25450	Os01g0356800	AIG1 family protein, expressed	4407.59	yes
2	LOC_Os01g31110	Os01g0495900	CRS2-associated factor 1, chloroplast precursor, putative, expressed	350.859
2	LOC_Os01g32770	Os01g0511000	DUF260 domain containing protein, putative, expressed	2205.23
2	LOC_Os01g36640	Os01g0547000	disease resistance protein RPM1, putative, expressed	561.052	yes
2	LOC_Os01g44310	Os01g0634300	dnaJ domain containing protein, expressed	625.858
2	LOC_Os01g46510	Os01g0653800	peptidase S8 and S53, subtilisin, kexin, sedolisin, putative, expressed	1406.3
2	LOC_Os01g46710	Os01g0655400	transposon protein, putative, CACTA, En/Spm sub-class, expressed	940.658	yes
2	LOC_Os01g47530	Os01g0665200	CGMC_MAPKCMGC_2.6 - CGMC includes CDA, MAPK, GSK3, and CLKC kinases, expressed	981.121
2	LOC_Os01g48180	Os01g0672300	DDT domain containing protein, putative, expressed	2342.98	yes
2	LOC_Os01g53000	Os01g0730300	trehalose synthase, putative, expressed	2872.9
2	LOC_Os01g53430	Os01g0736100	anthocyanidin 5,3-O-glucosyltransferase, putative, expressed	97.835
2	LOC_Os01g54700	Os01g0750600	retrotransposon protein, putative, unclassified, expressed	433.3
2	LOC_Os01g55040	Os01g0754200	1,3-beta-glucan synthase component, putative, expressed	866.533
2	LOC_Os01g55120	Os01g0756000	conserved hypothetical protein	63.554
2	LOC_Os01g56000	Os01g0765200, Os01g0765300	RNA recognition motif containing protein, expressed	491.708
2	LOC_Os01g56140	Os01g0767000	expressed protein	946.908	yes
2	LOC_Os01g56330	Os01g0769700	TKL_IRAK_CrRLK1L-1.5 - The CrRLK1L-1 subfamily has homology to the CrRLK1L homolog, expressed	1371.01
2	LOC_Os01g59670	Os01g0812050	expressed protein	753.018
2	LOC_Os01g59850	Os01g0813900	GTPase-activating protein, putative, expressed	1226.43
2	LOC_Os01g60040	Os01g0816400	HEAT repeat family protein, putative, expressed	1864.23
2	LOC_Os01g60330	Os01g0819100	inactive receptor kinase At2g26730 precursor, putative, expressed	441.018
2	LOC_Os01g63870	Os01g0857500	nucleobase-ascorbate transporter, putative, expressed	303.862
2	LOC_Os01g64490	Os01g0864700	protein kinase domain containing protein, expressed	434.548
2	LOC_Os01g65550	Os01g0876800	RNA recognition motif containing protein, putative, expressed	644.18
2	LOC_Os01g65830	Os01g0880800	acyl-desaturase, chloroplast precursor, putative, expressed	2322.17
2	LOC_Os01g66110	Os01g0883900	methyltransferase, putative, expressed	1080.72
2	LOC_Os01g68680	Os01g0915400, Os01g0915300	tetratricopeptide repeat domain containing protein, expressed	570.892
2	LOC_Os01g70810	Os01g0934300	homeobox domain containing protein, expressed	1018.11
2	LOC_Os01g71320	Os01g0940100	hexokinase, putative, expressed	678.278	yes
2	LOC_Os02g01490	Os02g0105100	expressed protein	769.938
2	LOC_Os02g02290	Os02g0114000, Os02g0114033	SNF2 family N-terminal domain containing protein, expressed	1401.32	yes
2	LOC_Os02g02410	Os02g0115900	DnaK family protein, putative, expressed - seed storage	27889.6	yes
2	LOC_Os02g03560	Os02g0127900	expressed protein	1544.46	yes
2	LOC_Os02g03840	Os02g0131100	expressed protein	524.979	yes
2	LOC_Os02g04490	Os02g0137450, Os02g0137500	histone acetyltransferase HAC1, putative, expressed	942.233
2	LOC_Os02g06720	Os02g0162700, Os02g0162733	WD domain containing protein, putative, expressed	1254.22
2	LOC_Os02g06725	Os02g0162766	expressed protein	392.857	yes
2	LOC_Os02g10100	Os02g0194400	leucine-rich repeat receptor protein kinase EXS precursor, putative, expressed	150.204
2	LOC_Os02g13960	Os02g0234300	spotted leaf 11, putative, expressed	837.305
2	LOC_Os02g18370	Os02g0284500	transposon protein, putative, unclassified, expressed	255.864
2	LOC_Os02g18650	Os02g0288100	pectinesterase, putative, expressed	379.781
2	LOC_Os02g19860	Os02g0301500	pre-mRNA-splicing factor ATP-dependent RNA helicase, putative, expressed	876.458
2	LOC_Os02g29040	Os02g0492000	ankyrin repeat domain containing protein, putative, expressed	77.5202
2	LOC_Os02g29230	Os02g0494700	conserved hypothetical protein	239.225
2	LOC_Os02g30730	Os02g0511500	SART-1 family protein, putative, expressed	647.18
2	LOC_Os02g31140	Os02g0516400	major ampullate spidroin 2-2, putative, expressed	242.576
2	LOC_Os02g31290	Os02g0517531	AML1, putative, expressed	4208.39	yes
2	LOC_Os02g32370	Os02g0523800	inositol hexaphosphate kinase, putative, expressed	241.994
2	LOC_Os02g33630	Os02g0539900	WD domain, G-beta repeat domain containing protein	511.497	yes
2	LOC_Os02g37590	Os02g0588500	glycerophosphoryl diester phosphodiesterase family protein, putative, expressed	2194.74	yes
2	LOC_Os02g38480	Os02g0598300	expressed protein	584.579
2	LOC_Os02g39920	Os02g0612800	AT hook motif family protein, expressed	1283.44	yes
2	LOC_Os02g40430	Os02g0617300	HEAT repeat family protein, putative, expressed	1056.65	yes
2	LOC_Os02g42530	Os02g0637800	expressed protein	723.553
2	LOC_Os02g42660	Os02g0639600	sphingolipid delta desaturase, putative, expressed	246.467	yes
2	LOC_Os02g44530	Os02g0664400	expressed protein	70.2352
2	LOC_Os02g44642	Os02g0666300	STE_MEKK_ste11_MAP3K.10 - STE kinases include homologs to sterile 7, sterile 11 and sterile 20 from yeast, expressed	567.285
2	LOC_Os02g46690	Os02g0694100	OsFBD8 - F-box and FBD domain containing protein, expressed	1272.85	yes
2	LOC_Os02g47880	Os02g0708400	tetratricopeptide repeat domain containing protein, expressed	541.442
2	LOC_Os02g48810	Os02g0720000	PHD-finger family protein, expressed	352.034
2	LOC_Os02g49090	Os02g0722800	WD domain, G-beta repeat domain containing protein, expressed	1426.27	yes
2	LOC_Os02g49950	Os02g0732200	spotted leaf 11, putative, expressed	424.951
2	LOC_Os02g50790	Os02g0741400	nuclear-pore anchor, putative, expressed	1268.44
2	LOC_Os02g50799	Os02g0741500	nuclear-pore anchor, putative, expressed	577.844
2	LOC_Os02g52280	Os02g0760200	expressed protein	1528.38
2	LOC_Os02g56250	Os02g0806400, Os02g0806300	GATA zinc finger domain containing protein, expressed	1217.45	yes
2	LOC_Os02g56280	Os02g0806700	zinc finger family protein, putative, expressed	347.524
2	LOC_Os02g58410	Os02g0830801, Os02g0830900	expressed protein	1559.4	yes
2	LOC_Os02g58490	Os02g0831600	PINHEAD, putative, expressed	998.665
2	LOC_Os03g01710	Os03g0107400	expressed protein	1681.25	yes
2	LOC_Os03g02160	Os03g0112700	zinc finger C-x8-C-x5-C-x3-H type family protein, expressed	504.937
2	LOC_Os03g02300	Os03g0114100	expressed protein	125.792
2	LOC_Os03g03860	Os03g0130700	expressed protein	218.14
2	LOC_Os03g05680	Os03g0151300	histone demethylase JARID1C, putative, expressed	128.441
2	LOC_Os03g05690	Os03g0151400	ZOS3-03 - C2H2 zinc finger protein, expressed	457.904
2	LOC_Os03g06410	Os03g0160100	protein kinase domain containing protein, expressed	1724.67	yes
2	LOC_Os03g08550	Os03g0183800	STRUBBELIG-RECEPTOR FAMILY 6 precursor, putative, expressed	3566.29	yes
2	LOC_Os03g08850	Os03g0187500	AUXIN SIGNALING F-BOX 2, putative, expressed	252.397
2	LOC_Os03g09070	Os03g0190300	leucine rich repeat domain containing protein, putative, expressed	868.177
2	LOC_Os03g11240	Os03g0210800	nucleotidyltransferase, putative, expressed	983.316
2	LOC_Os03g11460	Os03g0213300	expressed protein	1445.02
2	LOC_Os03g11890	Os03g0218300	potyvirus VPg interacting protein, putative, expressed	562.251
2	LOC_Os03g12550	Os03g0226600	expressed protein	2312.81	yes
2	LOC_Os03g13460	Os03g0237600	microtubule associated protein, putative, expressed	321.793	yes
2	LOC_Os03g14250	Os03g0246500	plant protein of unknown function DUF869 domain containing protein, expressed	2342.54	yes
2	LOC_Os03g16369	Os03g0270200	retrotransposon protein, putative, unclassified, expressed	1000.66
2	LOC_Os03g16824	Os03g0275900	spotted leaf 11, putative, expressed	1537.93	yes
2	LOC_Os03g18970	Os03g0301700	protein phosphotase protein, putative, expressed	425.4
2	LOC_Os03g19020	Os03g0302200	PHD-finger family protein, expressed	905.513	yes
2	LOC_Os03g19270	Os03g0305400	universal stress protein domain containing protein, putative, expressed	1715.55	yes
2	LOC_Os03g21540	Os03g0333200	TKL_IRAK_CrRLK1L-1.8 - The CrRLK1L-1 subfamily has homology to the CrRLK1L homolog, expressed	2147.69
2	LOC_Os03g21680	Os03g0334700	phospholipid-transporting ATPase, putative, expressed	1564.91	yes
2	LOC_Os03g21850	Os03g0336700	nucleotidyltransferase, putative, expressed	4217.13
2	LOC_Os03g22560	Os03g0346900	MYB family transcription factor, putative, expressed	1417.2
2	LOC_Os03g22580	Os03g0347300	CW-type Zinc Finger, putative, expressed	286.72
2	LOC_Os03g24950	Os03g0364700	expressed protein	123.848
2	LOC_Os03g25420	Os03g0370200	expressed protein	230.311
2	LOC_Os03g27250	Os03g0389900	OsFBO14 - F-box and other domain containing protein, expressed	947.562
2	LOC_Os03g27820	Os03g0395600	expressed protein	1148.96
2	LOC_Os03g29570	Os03g0409400	mps one binder kinase activator-like 1A, putative, expressed	283.791
2	LOC_Os03g29750	Os03g0411000	expressed protein	1941.14	yes
2	LOC_Os03g40010	Os03g0596900	DEK C terminal domain containing protein, expressed	1350.88	yes
2	LOC_Os03g43684	Os03g0638000, Os03g0637900	KIP1, putative, expressed	660.698	yes
2	LOC_Os03g45250	Os03g0655100	2-aminoethanethiol dioxygenase, putative, expressed	1454.35	yes
2	LOC_Os03g46710	Os03g0669800	expressed protein	312.932
2	LOC_Os03g50885	Os03g0718100	actin, putative, expressed	3686.72	yes
2	LOC_Os03g51520	Os03g0725050, Os03g0725100	fip1 motif family protein, expressed	676.606	yes
2	LOC_Os03g53210	Os03g0743650	expressed protein	85.7623
2	LOC_Os03g56060	Os03g0770800	CSLC9 - cellulose synthase-like family C, expressed	1253.72	yes
2	LOC_Os03g57430	Os03g0788300	expressed protein	1350.07	yes
2	LOC_Os03g57490	Os03g0788700	fasciclin domain containing protein, expressed	292.891
2	LOC_Os03g58780	Os03g0802300	expressed protein	550.085
2	LOC_Os03g58890	Os03g0803500	oxidoreductase, putative, expressed	1165.74	yes
2	LOC_Os04g02110	Os04g0111900	disease resistance protein RGA3, putative, expressed	255.471
2	LOC_Os04g40400	Os04g0480100	eukaryotic translation initiation factor 4B, putative, expressed	1791.84	yes
2	LOC_Os04g42430	Os04g0502900	EF hand family protein, putative, expressed	1103.4
2	LOC_Os04g44850	Os04g0530900	glycosyl transferase 8 domain containing protein, putative, expressed	84.848
2	LOC_Os04g45800	Os04g0541500	diacylglycerol kinase, putative, expressed	1331.56	yes
2	LOC_Os04g45940	Os04g0543500	transcription factor like protein, putative, expressed	1042.94
2	LOC_Os04g46894	Os04g0555600	beige/BEACH domain containing protein, expressed	733.453
2	LOC_Os04g49690	Os04g0586500	FERONIA receptor-like kinase, putative, expressed	580.423
2	LOC_Os04g51060	Os04g0599100	expressed protein	1233.92	yes
2	LOC_Os04g51960	Os04g0609100	expressed protein	526.91
2	LOC_Os04g52460	Os04g0614700, Os04g0614650	retrotransposon protein, putative, unclassified, expressed	2461.85	yes
2	LOC_Os04g54230	Os04g0635000	wound induced protein, putative, expressed	181.679
2	LOC_Os04g54300	Os04g0635500	wound induced protein, putative, expressed	681.121
2	LOC_Os04g55060	Os04g0643300	3-oxoacyl-synthase III, chloroplast precursor, putative, expressed	1034.52
2	LOC_Os04g55420	Os04g0647900	leucine-rich repeat family protein, putative, expressed	146.744	yes
2	LOC_Os04g56530	Os04g0660500	STE_MEKK_ste11_MAP3K.1 - STE kinases include homologs to sterile 7, sterile 11 and sterile 20 from yeast, expressed	2635.3
2	LOC_Os04g57870	Os04g0675000	expressed protein	2304.92
2	LOC_Os04g58504	Os04g0681600	choline transporter-related, putative, expressed	338.777
2	LOC_Os04g58910	Os04g0685900	receptor protein kinase TMK1 precursor, putative, expressed	495.511
2	LOC_Os04g59330	Os04g0689500	expressed protein	1049.91
2	LOC_Os04g59460	Os04g0691200	expressed protein	893.351
2	LOC_Os05g02680	Os05g0117864	nuclear factor related to kappa-B-binding protein, related, putative, expressed	382.512
2	LOC_Os05g02820	Os05g0119700	protein transport protein-related, putative, expressed	325.841
2	LOC_Os05g03550	Os05g0126300, Os05g0126400	MYB family transcription factor, putative, expressed	1797.56	yes
2	LOC_Os05g05780	Os05g0150300	chromatin-remodeling complex ATPase chain, putative, expressed	1178.86
2	LOC_Os05g25070	Os05g0315200	expressed protein	278.879
2	LOC_Os05g26110	Os05g0327100	transposon protein, putative, Mutator sub-class	1585.25	yes
2	LOC_Os05g30790	Os05g0371100	CW-type Zinc Finger, putative	1308.09
2	LOC_Os05g30990	Os05g0373500	zinc finger protein, putative	601.987
2	LOC_Os05g31056	Os05g0374500	tetratricopeptide repeat containing protein, putative, expressed	421.794
2	LOC_Os05g31062	Os05g0374600	DNAJ heat shock N-terminal domain-containing protein, putative, expressed	385.959
2	LOC_Os05g34670	Os05g0419500	KH domain containing protein, putative, expressed	1094.76	yes
2	LOC_Os05g35190	Os05g0426300	powdery mildew resistant protein 5, putative, expressed	434.161
2	LOC_Os05g35460	Os05g0429400	patellin protein, putative, expressed	890.299
2	LOC_Os05g38810	Os05g0463500, Os05g0463600	PWWP domain containing protein, expressed	942.234
2	LOC_Os05g41510	Os05g0494800, Os05g0494900	SH2 motif, putative, expressed	1664.2
2	LOC_Os05g41640	Os05g0496200	phosphoglycerate kinase protein, putative, expressed	1201.22
2	LOC_Os05g43060	Os05g0506300, Os05g0506200	retrotransposon, putative, centromere-specific, expressed	1400.32	yes
2	LOC_Os05g43280	Os05g0508700	MATH domain containing protein, expressed	2243.91	yes
2	LOC_Os05g43670	Os05g0512400	IQ calmodulin-binding motif family protein, putative, expressed	482.024
2	LOC_Os05g43780	Os05g0513350, Os05g0513300	ESP1, putative, expressed	353.914
2	LOC_Os05g48620	Os05g0559900	tRNA-binding arm, putative, expressed	875.587	yes
2	LOC_Os05g48900	Os05g0563600	fasciclin domain containing protein, expressed	256.793
2	LOC_Os05g49590	Os05g0571000	suppressor of phythchrome A, putative, expressed	444.053
2	LOC_Os05g50120	Os05g0576800	CGMC_MAPKCMGC_2.3 - CGMC includes CDA, MAPK, GSK3, and CLKC kinases, expressed	402.962
2	LOC_Os05g50370	Os05g0579900	dnaJ domain containing protein, expressed	735.476
2	LOC_Os05g50910	Os05g0586400	extra-large G-protein-related, putative, expressed	272.81
2	LOC_Os05g51470	Os05g0592300	2-aminoethanethiol dioxygenase, putative, expressed	1437.27	yes
2	LOC_Os05g51500	Os05g0592600	eukaryotic translation initiation factor 5B, putative, expressed	966.398	yes
2	LOC_Os06g01680	Os06g0105900	expressed protein	1640.3	yes
2	LOC_Os06g02180	Os06g0111800	CSLD2 - cellulose synthase-like family D, expressed	1992.14
2	LOC_Os06g04195	Os06g0132801	expressed protein	78.2629
2	LOC_Os06g06900	Os06g0164400	helix-loop-helix DNA-binding domain containing protein, expressed	480.935
2	LOC_Os06g08530	Os06g0184300	ubiquitin carboxyl-terminal hydrolase domain containing protein, expressed	2184.2
2	LOC_Os06g10430	Os06g0206100	protein of unknown function DUF1296 domain containing protein, expressed	2070.54	yes
2	LOC_Os06g11640	Os06g0219800	serine/threonine-protein phosphatase 2A activator 2, putative, expressed	259.181
2	LOC_Os06g11730	Os06g0220600	RNA recognition motif containing protein, putative, expressed	566.465	yes
2	LOC_Os06g11990	Os06g0223800	expressed protein	2827.55	yes
2	LOC_Os06g12876	Os06g0235300	expressed protein	325.054
2	LOC_Os06g12882	Os06g0235400	S phase cyclin A-associated protein in the ER, putative, expressed	194.404
2	LOC_Os06g13030	Os06g0237300	OsLIM - LIM domain protein, putative actin-binding protein and transcription factor, expressed	341.328	yes
2	LOC_Os06g13810	Os06g0247500	pyrophosphate--fructose 6-phosphate 1-phosphotransferase subunit beta, putative, expressed	4426.98	yes
2	LOC_Os06g14080	Os06g0251700	ATMAP70 protein, putative, expressed	742.041	yes
2	LOC_Os06g14406	Os06g0255200	SYD, putative, expressed	472.868
2	LOC_Os06g14412	None	expressed protein	4362.74	yes
2	LOC_Os06g22380	Os06g0329200	expressed protein	427.557	yes
2	LOC_Os06g22650	Os06g0332400	VHS and GAT domain containing protein, expressed	799.776
2	LOC_Os06g29430	Os06g0489500	cytidine and deoxycytidylate deaminase zinc-binding region family protein, expressed	1022.98
2	LOC_Os06g43120	Os06g0638000	zinc finger C-x8-C-x5-C-x3-H type family protein, expressed	625.066
2	LOC_Os06g43670	Os06g0644466, Os06g0644300	Leucine Rich Repeat family protein, expressed	173.069
2	LOC_Os06g43790	Os06g0645800, Os06g0645901, Os06g0645700	transcription initiation factor TFIID subunit 1, putative, expressed	648.415
2	LOC_Os06g46970	Os06g0683700	wound induced protein, putative, expressed	455.99
2	LOC_Os06g47930	Os06g0694400	expressed protein	38.7977
2	LOC_Os06g49810	Os06g0712500	glycosyl transferase family 8, putative, expressed	1985.9	yes
2	LOC_Os06g51270	Os06g0728902, Os06g0728800	1,3-beta-glucan synthase component, putative, expressed	2707.9
2	LOC_Os07g01860	Os07g0109400	expressed protein	253.079
2	LOC_Os07g04150	Os07g0133500	stress-induced protein, putative, expressed	538.29	yes
2	LOC_Os07g14850	Os07g0252400	CESA6 - cellulose synthase, expressed	2235.59	yes
2	LOC_Os07g15270	Os07g0256200	RNA-binding region RNP-1, putative, expressed	186.399
2	LOC_Os07g26440	Os07g0445600	expressed protein	2950.98	yes
2	LOC_Os07g29820	Os07g0481400	NBS-LRR disease resistance protein, putative, expressed	129.208
2	LOC_Os07g31450	Os07g0497100, Os07g0497000	CHR4/MI-2-LIKE, putative, expressed	1152.36	yes
2	LOC_Os07g36940	Os07g0555200	eukaryotic translation initiation factor 4G, putative, expressed	4572.48	yes
2	LOC_Os07g39470	Os07g0583600	gibberellin response modulator protein, putative, expressed	871.719
2	LOC_Os07g39480	Os07g0583700	OsWRKY78 - Superfamily of TFs having WRKY and zinc finger domains, expressed	758.807
2	LOC_Os07g39690	Os07g0585600	GCN5-related N-acetyltransferase, putative, expressed	250.273
2	LOC_Os07g39860	Os07g0587300	expressed protein	114.182
2	LOC_Os07g40510	Os07g0596300	retrotransposon protein, putative, unclassified, expressed	537.886
2	LOC_Os07g40520	None	formin-like protein 20, putative	298.784
2	LOC_Os07g42410	Os07g0616000	expressed protein - SRS1	1228.48	yes
2	LOC_Os07g43350	Os07g0626500	expressed protein	1042.31	yes
2	LOC_Os07g45064	Os07g0645100	Phosphatidylinositol kinase and FAT containing domain protein, putative, expressed	1470.94	yes
2	LOC_Os07g45070	None	FAT domain-containing protein, putative, expressed	905.492
2	LOC_Os07g45074	Os07g0645200	FAT domain-containing protein, putative, expressed	380.375	yes
2	LOC_Os07g45160	Os07g0646000	SAC3/GANP family protein, expressed	606.372	yes
2	LOC_Os07g46370	Os07g0657200	WD domain, G-beta repeat domain containing protein, expressed	3291.01
2	LOC_Os07g46660	Os07g0661300	ubiquitin carboxyl-terminal hydrolase domain containing protein, expressed	798.234
2	LOC_Os07g47360	Os07g0669800, Os07g0669900	CW-type Zinc Finger, putative, expressed	968.686	yes
2	LOC_Os07g47620	Os07g0673400	universal stress protein domain containing protein, putative, expressed	156.145
2	LOC_Os07g49040	Os07g0690400	protein phosphotase protein, putative, expressed	299.88
2	LOC_Os07g49480	Os07g0695400	KIP1, putative, expressed	164.128
2	LOC_Os08g03420	Os08g0128000	kelch repeat protein, putative, expressed	1304.08	yes
2	LOC_Os08g06344	Os08g0159900	transposon protein, putative, CACTA, En/Spm sub-class, expressed	769.611
2	LOC_Os08g06380	Os08g0160500	CSLF6 - cellulose synthase-like family F; beta1,3;1,4 glucan synthase, expressed	1990.44	yes
2	LOC_Os08g08000	Os08g0177300	DNA binding protein, putative, expressed	236.988
2	LOC_Os08g08210	Os08g0180100	SET domain containing protein, expressed	724.985	yes
2	LOC_Os08g20610	Os08g0300700	pentatricopeptide containing protein, putative	138.785
2	LOC_Os08g30930	Os08g0400300	expressed protein	1352.37	yes
2	LOC_Os08g33200	Os08g0428900	1-phosphatidylinositol-4-phosphate 5-kinase/ zinc ion binding protein, putative, expressed	365.311
2	LOC_Os08g33320	Os08g0430000	expressed protein	810.662
2	LOC_Os08g38720	Os08g0496000	cytochrome c oxidase assembly protein COX15, putative, expressed	446.62	yes
2	LOC_Os08g43210	None	AP2 domain containing protein, expressed	198.471
2	LOC_Os08g43490	Os08g0548400	heat shock protein DnaJ, putative, expressed	120.137
2	LOC_Os09g06740	Os09g0242800	zinc finger, C3HC4 type domain containing protein, expressed	60.2157
2	LOC_Os09g07294	Os09g0247700	purity of essence, putative, expressed	1788.57	yes
2	LOC_Os09g07300	None	BIG, putative, expressed	3344.78	yes
2	LOC_Os09g07900	Os09g0252800, Os09g0252700	ubiquitin-protein ligase 1, putative, expressed	6171.78	yes
2	LOC_Os09g24260	Os09g0407950	WD domain, G-beta repeat domain containing protein, expressed	686.655
2	LOC_Os09g25090	Os09g0418000	CAMK_KIN1/SNF1/Nim1_like.34 - CAMK includes calcium/calmodulin depedent protein kinases, expressed	148.151
2	LOC_Os09g26660	Os09g0438000	ferric reductase, putative, expressed	753.107	yes
2	LOC_Os09g28060	Os09g0453900	MORN repeat domain containing protein, expressed	581.675
2	LOC_Os09g31050	Os09g0483600	cytosolic phospholipase A2 beta, putative, expressed	89.4018
2	LOC_Os09g36090	Os09g0530500, Os09g0530600	plus-3 domain containing protein, expressed	1703.42
2	LOC_Os09g39270	Os09g0566100	ZOS9-20 - C2H2 zinc finger protein, expressed	464.982
2	LOC_Os10g28610	Os10g0422075, Os10g0422000	KIP1, putative, expressed	1529.96	yes
2	LOC_Os10g31810	Os10g0456400	expressed protein	1322.58
2	LOC_Os10g32850	Os10g0466000	hypothetical protein	563.512	yes
2	LOC_Os10g35010	Os10g0492000, Os10g0492101	ATTIC110/TIC110, putative, expressed	7580.06	yes
2	LOC_Os10g36650	Os10g0510000	actin, putative, expressed	2146.13	yes
2	LOC_Os10g36810	Os10g0511900, Os10g0511800	plus-3 domain containing protein, putative, expressed	514.125
2	LOC_Os10g37240	Os10g0516500	expressed protein	1949.93	yes
2	LOC_Os10g37280	Os10g0516800	diacylglycerol kinase, putative, expressed	1482.56
2	LOC_Os10g38850	Os10g0532150, Os10g0532100	amine oxidase, putative, expressed	1213.4	yes
2	LOC_Os10g39770	Os10g0544600	zinc finger, C3HC4 type, domain containing protein, expressed	255.863	yes
2	LOC_Os10g40250	Os10g0550000	expressed protein	434.168
2	LOC_Os10g41030	Os10g0559700, Os10g0559600	agenet domain containing protein, putative, expressed	1975.98	yes
2	LOC_Os10g42439	Os10g0575200	heat shock protein DnaJ, putative, expressed	1450.06
2	LOC_Os10g42820	Os10g0579100	early-responsive to dehydration protein-related, putative, expressed	2503.13	yes
2	LOC_Os11g05130	Os11g0148700	PHD-finger family protein, expressed	527.607
2	LOC_Os11g26130	Os11g0448000	receptor protein kinase TMK1 precursor, putative, expressed	873.999
2	LOC_Os11g32470	Os11g0528200	NEF1, putative, expressed	653.614
2	LOC_Os12g01360	Os12g0104300	expressed protein	189.576
2	LOC_Os12g02040	Os12g0111600	hypoxia-responsive family protein, putative, expressed	1908.21
2	LOC_Os12g02810	Os12g0121100	protein kinase domain containing protein, expressed	377.429	yes
2	LOC_Os12g09540	Os12g0197100	phosphoribosylamine--glycine ligase, putative, expressed	146.088
2	LOC_Os12g09570	Os12g0197400	GTP binding protein, putative, expressed	335.164
2	LOC_Os12g10700	Os12g0209700	expressed protein	727.493
2	LOC_Os12g13150	Os12g0233600	expressed protein	944.96	yes
2	LOC_Os12g24080	Os12g0428600	HECT-domain domain containing protein, expressed	3346.18	yes
2	LOC_Os12g27090	Os12g0456400	expressed protein	505.058
2	LOC_Os12g35610	Os12g0541300	respiratory burst oxidase, putative, expressed	687.676	yes
2	LOC_Os12g37860	Os12g0566200	expressed protein	878.229	yes
2	LOC_Os12g42860	Os12g0623600	2-aminoethanethiol dioxygenase, putative, expressed	2515.7	yes
3	LOC_Os01g04870	Os01g0141700	WD domain, G-beta repeat domain containing protein, expressed	78.8649
3	LOC_Os01g05180	Os01g0145200	expressed protein	16.9223
3	LOC_Os01g05220	Os01g0145500	hypothetical protein	1.51918
3	LOC_Os01g05289	Os01g0146101	expressed protein	70.1194
3	LOC_Os01g05380	Os01g0146801	expressed protein	3.39849
3	LOC_Os01g05510	Os01g0148100	expressed protein	52.3156
3	LOC_Os01g05530	Os01g0148400	expressed protein	120.615
3	LOC_Os01g06060	Os01g0153800	gibberellin receptor GID1L2, putative, expressed	3.33198
3	LOC_Os01g06836	None	disease resistance protein SlVe2 precursor, putative	4.54147
3	LOC_Os01g06890	Os01g0162500	leucine-rich repeat family protein, putative	2.14313
3	LOC_Os01g06900	Os01g0162800	verticillium wilt disease resistance protein Ve2, putative, expressed	21.0737
3	LOC_Os01g07870	Os01g0173900	ABC transporter family protein, putative, expressed	195.729	yes
3	LOC_Os01g12020	Os01g0219500	LTPL18 - Protease inhibitor/seed storage/LTP family protein precursor, expressed	6.32085
3	LOC_Os01g12030	Os01g0219600	endoglucanase precursor, putative, expressed	88.3096
3	LOC_Os01g14160	None	retrotransposon, putative, centromere-specific	1.32041
3	LOC_Os01g21130	Os01g0313500	expressed protein	2.30135
3	LOC_Os01g25760	Os01g0359800	powdery mildew resistance protein PM3F, putative, expressed	27.9321
3	LOC_Os01g25780	None	retrotransposon protein, putative, unclassified	11.0118
3	LOC_Os01g25789	None	hypothetical protein	5.46704
3	LOC_Os01g26320	Os01g0365300	ZmEBE-1 protein, putative, expressed	87.197
3	LOC_Os01g27160	Os01g0369366, Os01g0369200	cullin, putative, expressed	111.766
3	LOC_Os01g28230	Os01g0380200	ZOS1-07 - C2H2 zinc finger protein	6.21676
3	LOC_Os01g28474	Os01g0382200	transferase family protein, putative, expressed	204.284
3	LOC_Os01g37750	Os01g0558100	glutathione S-transferase, putative, expressed	3.26657
3	LOC_Os01g43750	Os01g0627900	cytochrome P450 72A1, putative, expressed	14.8937
3	LOC_Os01g43890	Os01g0629600	OsSCP4 - Putative Serine Carboxypeptidase homologue, expressed	18.5961
3	LOC_Os01g46220	Os01g0651000	GDSL-like lipase/acylhydrolase, putative, expressed	350.298
3	LOC_Os01g51570	Os01g0713200	glycosyl hydrolases family 17, putative, expressed	29.7507
3	LOC_Os01g53420	Os01g0735900	anthocyanidin 5,3-O-glucosyltransferase, putative, expressed	9.88315
3	LOC_Os01g57890	Os01g0788800	Homeobox domain containing protein, expressed	1574.17	yes
3	LOC_Os01g58130	Os01g0793800	expressed protein	95.0647
3	LOC_Os01g58590	Os01g0800000	expressed protein	122.511
3	LOC_Os01g58600	None	hypothetical protein	29.0198
3	LOC_Os01g58660	None	LTPL29 - Protease inhibitor/seed storage/LTP family protein precursor, expressed	1336.37
3	LOC_Os01g60070	None	conserved hypothetical protein	8.43108
3	LOC_Os01g61080	Os01g0826400	OsWRKY24 - Superfamily of TFs having WRKY and zinc finger domains, expressed	3.57259
3	LOC_Os01g65700	Os01g0879200	expressed protein	6.71514
3	LOC_Os01g66650	Os01g0890300	expressed protein	9.20559
3	LOC_Os01g67980	Os01g0907600	cysteine proteinase EP-B 1 precursor, putative, expressed	93.3845
3	LOC_Os01g70680	Os01g0932700	DEF1 - Defensin and Defensin-like DEFL family	213.623
3	LOC_Os01g71830	Os01g0946700	glycosyl hydrolases family 17, putative, expressed	3.51959
3	LOC_Os01g72470	Os01g0954100	expressed protein	132.658
3	LOC_Os01g74480	Os01g0976200	cupin domain containing protein, expressed	15.4491
3	LOC_Os02g03640	Os02g0129000	conserved hypothetical protein	13.2624
3	LOC_Os02g09200	Os02g0184700	cytochrome P450 71D10, putative, expressed	44.5597
3	LOC_Os02g11640	Os02g0206700	UDP-glucoronosyl and UDP-glucosyl transferase, putative, expressed	153.434
3	LOC_Os02g12550	Os02g0217400	cytochrome P450, putative, expressed	24.5071
3	LOC_Os02g13420	Os02g0227600	leucine-rich repeat receptor protein kinase EXS precursor, putative	9.88053
3	LOC_Os02g13740	None	hypothetical protein	9.38909
3	LOC_Os02g14090	Os02g0235900	berberine and berberine like domain containing protein, expressed	143.517
3	LOC_Os02g15710	Os02g0256800	plastocyanin-like domain containing protein, putative	83.9569
3	LOC_Os02g20500	Os02g0307900	hypothetical protein	3.69142
3	LOC_Os02g22250	None	retrotransposon protein, putative, unclassified	59.2951
3	LOC_Os02g28970	Os02g0491300	expressed protein	5.11645
3	LOC_Os02g29010	Os02g0491700	retrotransposon protein, putative, unclassified	64.1542
3	LOC_Os02g37250	Os02g0583700	hypothetical protein	1.67209
3	LOC_Os02g38940	Os02g0601500	cytochrome P450, putative, expressed	1296.53
3	LOC_Os02g44106	Os02g0658600	expansin precursor, putative	29.4092	yes
3	LOC_Os02g44920	Os02g0670100	protein kinase domain containing protein	41.8791	yes
3	LOC_Os02g46970	Os02g0697400	AMP-binding domain containing protein, expressed	49.2926
3	LOC_Os02g50140	Os02g0734400	caleosin related protein, putative, expressed	216.05	yes
3	LOC_Os02g52480	Os02g0762400	cyclin-dependent kinase inhibitor, putative, expressed	261.724
3	LOC_Os02g54390	Os02g0785200	hypro1, putative	98.0653
3	LOC_Os02g57350	Os02g0818900	expressed protein	4.04283
3	LOC_Os03g05820	Os03g0152900	kinesin motor domain containing protein, expressed	90.3875
3	LOC_Os03g06990	Os03g0166100	oxidoreductase, putative	3.67672
3	LOC_Os03g07000	Os03g0166200	oxidoreductase, putative, expressed	145.104
3	LOC_Os03g07140	Os03g0167750, Os03g0167600	male sterility protein, putative, expressed	9.03399
3	LOC_Os03g12570	Os03g0226901, Os03g0226800	expressed protein	35.1422
3	LOC_Os03g16760	Os03g0275100	protein phosphatase 2C, putative, expressed	1350.6	yes
3	LOC_Os03g19900	Os03g0313100	AP2 domain containing protein, expressed	59.6347
3	LOC_Os03g21999	None	expressed protein	28.1802
3	LOC_Os03g25350	Os03g0369100	LTPL36 - Protease inhibitor/seed storage/LTP family protein precursor, expressed	3097.96	yes
3	LOC_Os03g25660	Os03g0373100, Os03g0373150	expressed protein	1.62836
3	LOC_Os03g27420	Os03g0392000	retrotransposon protein, putative, unclassified	8.69663
3	LOC_Os03g31240	Os03g0425900	ZOS3-10 - C2H2 zinc finger protein, expressed	1.52094
3	LOC_Os03g33100	None	retrotransposon protein, putative, unclassified	16.1508
3	LOC_Os03g33240	None	retrotransposon protein, putative, unclassified	11.5698
3	LOC_Os03g35750	None	hypothetical protein	1.81537
3	LOC_Os03g42350	Os03g0621400	ankyrin, putative, expressed	112.563
3	LOC_Os03g43100	Os03g0629800	expressed protein	102.442
3	LOC_Os03g47620	None	ankyrin, putative	17.0669
3	LOC_Os03g51150	Os03g0721300	expressed protein	22.4855
3	LOC_Os03g52860	Os03g0738600	lipoxygenase, putative, expressed	119.807
3	LOC_Os03g57660	Os03g0790600	peptidase, putative, expressed	408.784	yes
3	LOC_Os03g61670	Os03g0832200	calreticulin precursor, putative, expressed	651.368
3	LOC_Os04g03850	Os04g0127600	OsSub39 - Putative Subtilisin homologue	1.27915
3	LOC_Os04g10530	Os04g0184100	amidase, putative, expressed	33.4205
3	LOC_Os04g22235	None	conserved hypothetical protein	68.518
3	LOC_Os04g26920	Os04g0338100	oxidoreductase, aldo/keto reductase family protein, putative, expressed	37.3785
3	LOC_Os04g28140	None	conserved hypothetical protein	17.5859
3	LOC_Os04g28160	Os04g0349100	response regulator receiver domain containing protein, expressed	21.3968
3	LOC_Os04g29550	Os04g0364800	RIPER2 - Ripening-related family protein precursor, expressed	8.40036
3	LOC_Os04g29680	Os04g0366000	OsWAK38 - OsWAK receptor-like protein kinase, expressed	2.21079
3	LOC_Os04g32920	Os04g0401700	potassium transporter, putative, expressed	85.8721
3	LOC_Os04g35270	Os04g0432300	alpha-1,4-fucosyltransferase, putative, expressed	51.7903
3	LOC_Os04g36580	None	retrotransposon protein, putative, unclassified	226.346	yes
3	LOC_Os04g36770	Os04g0445300	PME/invertase inhibitor, putative, expressed	20.1123
3	LOC_Os04g38026	Os04g0453233, Os04g0453400	transporter family protein, putative, expressed	108.621
3	LOC_Os04g38390	Os04g0456700	wound/stress protein, putative, expressed	245.664	yes
3	LOC_Os04g40290	Os04g0479000	AAA-type ATPase family protein, putative, expressed	14.3797
3	LOC_Os04g42260	Os04g0500900	protein phosphatase 2C, putative, expressed	27.9536
3	LOC_Os04g44280	Os04g0524300	OsRR5 type-A response regulator, expressed	6.48158
3	LOC_Os04g44580	Os04g0528000	expressed protein	412.678
3	LOC_Os04g47010	Os04g0556900	expressed protein	15.7664
3	LOC_Os04g50192	Os04g0591800	retrotransposon protein, putative, LINE subclass	1.46204
3	LOC_Os04g59260	Os04g0689000	peroxidase precursor, putative, expressed	104.989
3	LOC_Os05g01380	None	polygalacturonase inhibitor precursor, putative, expressed	22.2019
3	LOC_Os05g01960	Os05g0110200	expressed protein	170.083
3	LOC_Os05g03210	Os05g0123400	OsFBDUF23 - F-box and DUF domain containing protein, expressed	37.6997
3	LOC_Os05g05520	None	transposon protein, putative, Mutator sub-class	2.84642
3	LOC_Os05g09060	Os05g0183400	collagen alpha-2, putative	2.16308
3	LOC_Os05g10830	Os05g0197200	proteophosphoglycan ppg4, putative, expressed	12.4233
3	LOC_Os05g16100	Os05g0249800	hypothetical protein	2.75549
3	LOC_Os05g16110	None	hypothetical protein	1.49176
3	LOC_Os05g25630	None	inhibitor I family protein, putative	81.103
3	LOC_Os05g35010	Os05g0424300	cytochrome P450, putative, expressed	11.5665
3	LOC_Os05g35400	Os05g0428600	DnaK family protein, putative, expressed	17.6465
3	LOC_Os05g38660	Os05g0461600	expressed protein	21.3097
3	LOC_Os05g38740	Os05g0462700	Core histone H2A/H2B/H3/H4 domain containing protein, putative, expressed	11.6896
3	LOC_Os05g39050	Os05g0466600	Core histone H2A/H2B/H3/H4 domain containing protein, putative, expressed	124.306
3	LOC_Os05g39990	Os05g0477600	expansin precursor, putative, expressed	1277.84	yes
3	LOC_Os05g44770	Os05g0522600	receptor-like protein kinase 5 precursor, putative, expressed	23.073
3	LOC_Os05g50000	Os05g0575600	hypothetical protein	1.14618
3	LOC_Os05g51520	Os05g0593000	expressed protein	21.9857
3	LOC_Os06g03720	Os06g0127900	ribonucleoside-diphosphate reductase small chain, putative, expressed	30.632
3	LOC_Os06g07640	None	myb-like DNA-binding domain, SHAQKYF class family protein	154.82
3	LOC_Os06g07650	None	myb-like DNA-binding domain, SHAQKYF class family protein	19.5749
3	LOC_Os06g07700	Os06g0173800	conserved hypothetical protein	312.262
3	LOC_Os06g07740	None	myb-like DNA-binding domain, SHAQKYF class family protein, expressed	149.087
3	LOC_Os06g14620	Os06g0257450	ribonucleoside-diphosphate reductase small chain, putative, expressed	132.829
3	LOC_Os06g16240	Os06g0273500	expressed protein	125.836
3	LOC_Os06g18020	None	hypothetical protein	17.7274
3	LOC_Os06g29660	None	retrotransposon protein, putative, unclassified	64.3761	yes
3	LOC_Os06g33970	Os06g0530600	VQ domain containing protein, putative, expressed	1.26437
3	LOC_Os06g35660	Os06g0549633	reticuline oxidase-like protein precursor, putative	16.6696
3	LOC_Os06g42020	Os06g0625700	CSLA9 - cellulose synthase-like family A, expressed	171.2
3	LOC_Os06g42710	None	transposon protein, putative, Mutator sub-class	26.4827
3	LOC_Os06g44170	Os06g0651000	NAD dependent epimerase/dehydratase family protein, putative, expressed	27.0924
3	LOC_Os06g44550	Os06g0656201	hypothetical protein	6.46448
3	LOC_Os06g45920	Os06g0670633	ZmEBE-1 protein, putative	21.9567
3	LOC_Os06g51060	Os06g0726200	CHIT8 - Chitinase family protein precursor, expressed	150.61
3	LOC_Os07g01620	Os07g0106900, Os07g0107100	dirigent, putative, expressed	367.822	yes
3	LOC_Os07g01710	Os07g0107800	phytosulfokine receptor precursor, putative, expressed	188.675
3	LOC_Os07g11080	None	retrotransposon protein, putative, unclassified	8.05294
3	LOC_Os07g11090	None	retrotransposon protein, putative, unclassified	7.83236
3	LOC_Os07g11100	None	hypothetical protein	13.2366
3	LOC_Os07g11110	Os07g0212200	NAD dependent epimerase/dehydratase family protein, putative, expressed	53.7753	yes
3	LOC_Os07g17010	Os07g0271500	chalcone synthase, putative, expressed	160.218
3	LOC_Os07g18460	Os07g0284700	hypothetical protein	6.57222
3	LOC_Os07g26110	Os07g0442900	membrane associated DUF588 domain containing protein, putative, expressed	9.72706
3	LOC_Os07g30240	Os07g0486000	mutS family domain IV containing protein	109.539
3	LOC_Os07g34710	Os07g0531400	peroxidase precursor, putative, expressed	5.73279
3	LOC_Os07g35370	Os07g0538200	TKL_IRAK_DUF26-lc.15 - DUF26 kinases have homology to DUF26 containing loci, expressed	13.3982
3	LOC_Os07g43190	None	conserved hypothetical protein	2.04475
3	LOC_Os07g43200	Os07g0625100	retrotransposon protein, putative, LINE subclass	2.8586
3	LOC_Os07g48730	Os07g0686800	tyrosine protein kinase domain containing protein, putative, expressed	4.10138
3	LOC_Os07g48980	Os07g0689600	nicotianamine synthase, putative, expressed	56.817
3	LOC_Os08g01150	Os08g0101800	DTA2, putative, expressed	47.2508
3	LOC_Os08g04240	Os08g0136700	cysteine-rich repeat secretory protein 55 precursor, putative, expressed	4.52303
3	LOC_Os08g04670	Os08g0142100	expressed protein	10.8877
3	LOC_Os08g04710	Os08g0142500	expressed protein	51.5485
3	LOC_Os08g05600	Os08g0152100	aquaporin protein, putative	2.49737
3	LOC_Os08g09990	Os08g0199900	hypothetical protein	8.56807
3	LOC_Os08g10100	Os08g0201100	expressed protein	2.12322
3	LOC_Os08g24630	None	protein kinase domain containing protein, expressed	2.23783
3	LOC_Os08g26894	None	expressed protein	13.7202
3	LOC_Os08g28000	None	hypothetical protein	3.63812
3	LOC_Os08g28010	Os08g0367300	expressed protein	32.0497
3	LOC_Os08g30510	Os08g0395700	hypothetical protein	78.4195
3	LOC_Os08g32310	Os08g0418300	expressed protein	8.47647
3	LOC_Os08g35670	Os08g0458600	expressed protein	112.79
3	LOC_Os08g37840	Os08g0485000	phosphate-induced protein 1 conserved region domain containing protein, expressed	221.341
3	LOC_Os09g02780	Os09g0116000	OsMADS77 - MADS-box family gene with M-alpha type-box	4.16185
3	LOC_Os09g02790	Os09g0116050	zinc-binding protein, putative, expressed	1.66509
3	LOC_Os09g08300	Os09g0257000	expressed protein	28.9447
3	LOC_Os09g10610	Os09g0277900	conserved hypothetical protein	21.8558
3	LOC_Os09g24860	Os09g0415200	hypothetical protein	1.18818
3	LOC_Os09g27480	None	expressed protein	3.72502
3	LOC_Os09g32360	Os09g0499400	gp176, putative, expressed	19.6781
3	LOC_Os09g36060	Os09g0530200	endoglucanase, putative, expressed	80.3216
3	LOC_Os09g38000	Os09g0552800	no apical meristem protein, putative	14.5006
3	LOC_Os10g01650	Os10g0105850, Os10g0105800	transferase family protein, putative, expressed	323.827	yes
3	LOC_Os10g02450	None	retrotransposon, putative, centromere-specific	1.34354
3	LOC_Os10g03320	Os10g0122000	UDP-glucoronosyl and UDP-glucosyl transferase domain containing protein, expressed	1.50496
3	LOC_Os10g05710	None	retrotransposon protein, putative, Ty1-copia subclass	17.3769
3	LOC_Os10g09870	Os10g0177400	HVA22, putative, expressed	96.1656
3	LOC_Os10g19925	Os10g0340450	conserved hypothetical protein	1267.93
3	LOC_Os10g21590	Os10g0360100	transporter family protein, putative, expressed	54.0761
3	LOC_Os10g26430	Os10g0404000	agenet domain containing protein	447.518
3	LOC_Os10g26940	Os10g0409400	BURP domain containing protein, expressed	129.66
3	LOC_Os10g31330	Os10g0450900	retrotransposon protein, putative, unclassified, expressed	1715.52	yes
3	LOC_Os10g32110	Os10g0459300	exostosin family domain containing protein, expressed	5.79203
3	LOC_Os10g37090	None	expressed protein	8.53345
3	LOC_Os10g37540	Os10g0519800	OsFBDUF48 - F-box and DUF domain containing protein, expressed	64.2861
3	LOC_Os10g38360	Os10g0527800	glutathione S-transferase, putative, expressed	16.8274
3	LOC_Os10g38600	Os10g0529500	glutathione S-transferase GSTU6, putative, expressed	9.54056
3	LOC_Os10g39710	Os10g0543500	strictosidine synthase, putative, expressed	129.77	yes
3	LOC_Os10g42490	Os10g0575600	homeobox and START domains containing protein, putative, expressed	58.9515
3	LOC_Os11g04000	Os11g0134600	hypothetical protein	491.193
3	LOC_Os11g04240	Os11g0137500	TFIIE-alpha 2, putative, expressed	15.6681
3	LOC_Os11g05940	Os11g0157800	hypothetical protein	9.94169
3	LOC_Os11g07840	Os11g0180100	expressed protein	10.5526
3	LOC_Os11g08170	Os11g0184400	DEFL45 - Defensin and Defensin-like DEFL family	8.66302
3	LOC_Os11g08220	Os11g0185100	DEFL28 - Defensin and Defensin-like DEFL family, expressed	209.392
3	LOC_Os11g08280	None	DEFL33 - Defensin and Defensin-like DEFL family	84.5706
3	LOC_Os11g09020	Os11g0195600	amino acid transporter, putative, expressed	347.052
3	LOC_Os11g09350	Os11g0199801	expressed protein	19.0444
3	LOC_Os11g09590	None	OsFBX404 - F-box domain containing protein, expressed	126.42	yes
3	LOC_Os11g09850	Os11g0204600	expressed protein	57.2077
3	LOC_Os11g09864	Os11g0204800	wali7, putative, expressed	26.1103
3	LOC_Os11g09940	Os11g0205500	expressed protein	274.265	yes
3	LOC_Os11g09990	Os11g0206200	mTERF family protein, expressed	103.514
3	LOC_Os11g10590	Os11g0211800	hypothetical protein	4917.95
3	LOC_Os11g11430	Os11g0221300	OsIAA29 - Auxin-responsive Aux/IAA gene family member, expressed	795.407
3	LOC_Os11g11530	Os11g0222680	ZmEBE-1 protein, putative, expressed	143.317	yes
3	LOC_Os11g11540	Os11g0222800	LGC1, putative	3.75536
3	LOC_Os11g11680	Os11g0224200	LGC1, putative	10.7307
3	LOC_Os11g12420	Os11g0230700	serpin domain containing protein, putative, expressed	15.9024	yes
3	LOC_Os11g26710	Os11g0453550	MEGL5 - Maternally expressed gene MEG family protein precursor, putative, expressed	17.5106
3	LOC_Os11g32080	Os11g0523300	conserved hypothetical protein	11.7015
3	LOC_Os11g44850	Os11g0671700	hypothetical protein	1.18688
3	LOC_Os12g01230	Os12g0102900	expressed protein	13.5991
3	LOC_Os12g03830	Os12g0132500	major facilitator superfamily antiporter, putative	100.005
3	LOC_Os12g05990	Os12g0156100	No apical meristem protein, putative, expressed	2.90201
3	LOC_Os12g06760	None	DEFL17 - Defensin and Defensin-like DEFL family	10.6834
3	LOC_Os12g10550	Os12g0207200	transposon protein, putative, CACTA, En/Spm sub-class, expressed	81.4399
3	LOC_Os12g12220	None	DEFL18 - Defensin and Defensin-like DEFL family	59.7416
3	LOC_Os12g12230	Os12g0223700	DEFL43 - Defensin and Defensin-like DEFL family, expressed	270.497	yes
3	LOC_Os12g13030	Os12g0232300	osFTL7 FT-Like7 homologous to Flowering Locus T gene; contains Pfam profile PF01161: Phosphatidylethanolamine-binding protein, expressed	13.371
3	LOC_Os12g13960	None	LTPL33 - Protease inhibitor/seed storage/LTP family protein precursor	440.138
3	LOC_Os12g23980	Os12g0427600	OsSub63 - Putative Subtilisin homologue, expressed	2097.58
3	LOC_Os12g25130	Os12g0438100	CRP8 - Cysteine-rich family protein precursor, expressed	83.706
3	LOC_Os12g27940	Os12g0465100	expressed protein	264.506
3	LOC_Os12g31370	Os12g0497300	DNA repair protein Rad51, putative, expressed	29.2556
3	LOC_Os12g40350	Os12g0595200	hypothetical protein	2.61764
3	LOC_Os12g43490	Os12g0630500	thaumatin, putative, expressed	21.3001
4	LOC_Os01g01610	Os01g0105800	IscA-like iron-sulfur assembly protein, mitochondrial precursor, putative, expressed	120.639
4	LOC_Os01g03914	Os01g0130000	cation efflux family protein, putative, expressed	1130.17	yes
4	LOC_Os01g04660	Os01g0139600	lipid phosphatase protein, putative, expressed	303.403
4	LOC_Os01g06080	Os01g0154000, Os01g0153950	conserved hypothetical protein	12.5419
4	LOC_Os01g15010	Os01g0254000	miro, putative, expressed	1851.37	yes
4	LOC_Os01g19940	Os01g0305200	expressed protein	495.749
4	LOC_Os01g27210	Os01g0369700	glutathione S-transferase, putative, expressed	960.522
4	LOC_Os01g29890	None	hypothetical protein	56.6563
4	LOC_Os01g32780	Os01g0511100	universal stress protein domain containing protein, putative, expressed	1232.67	yes
4	LOC_Os01g37800	Os01g0558600	ras-related protein, putative, expressed	4865.83	yes
4	LOC_Os01g41720	Os01g0601000	conserved hypothetical protein	212.635
4	LOC_Os01g42234	Os01g0607200	amino acid permease family protein, putative, expressed	142.517
4	LOC_Os01g42460	Os01g0610300	BAH domain containing protein, expressed	184.276
4	LOC_Os01g43530	Os01g0624400	late embryogenesis abundant protein, putative, expressed	46.1498
4	LOC_Os01g43639	None	expressed protein	398.736
4	LOC_Os01g43710	Os01g0627500	cytochrome P450 72A1, putative, expressed	672.267
4	LOC_Os01g45110	Os01g0638000	anthocyanin 3-O-beta-glucosyltransferase, putative, expressed	54.7349
4	LOC_Os01g45659	None	hypothetical protein	123.406
4	LOC_Os01g52100	Os01g0719000	DUF581 domain containing protein, expressed	737.068	yes
4	LOC_Os01g52830	Os01g0728700	DUF1264 domain containing protein, putative, expressed	889.518
4	LOC_Os01g54730	Os01g0750800	expressed protein	746.123	yes
4	LOC_Os01g56390	Os01g0770400	OsFBX26 - F-box domain containing protein, expressed	516.68
4	LOC_Os01g57050	Os01g0778500	expressed protein	75.8816
4	LOC_Os01g60790	Os01g0823300	40S ribosomal protein S26, putative, expressed	1238.18	yes
4	LOC_Os01g61370	Os01g0829600	expressed protein	114.729
4	LOC_Os01g63800	Os01g0856800	pleckstrin homology domain-containing protein, putative, expressed	561.283
4	LOC_Os01g64680	Os01g0866600	bolA, putative, expressed	262.712
4	LOC_Os01g64870	Os01g0869000	expressed protein	552.748
4	LOC_Os01g66180	Os01g0885000	cytochrome c, putative, expressed	455.015	yes
4	LOC_Os01g67310	Os01g0898500	patatin, putative, expressed	16611.6	yes
4	LOC_Os01g68840	Os01g0917300	CRP6 - Cysteine-rich family protein precursor, expressed	1834.78	yes
4	LOC_Os01g68940	Os01g0918200	ubiquitin family domain containing protein, expressed	559.484	yes
4	LOC_Os01g72460	Os01g0954000	NADPH quinone oxidoreductase, putative, expressed	138.032
4	LOC_Os01g72560	Os01g0955600	expressed protein	63.5156
4	LOC_Os02g02130	Os02g0111700	ribosomal protein L37, putative	580.372	yes
4	LOC_Os02g02510	Os02g0116900	DNA-directed RNA polymerase II subunit RPB4, putative, expressed	1184.84
4	LOC_Os02g03800	Os02g0130700	THION22 - Plant thionin family protein precursor, expressed	346.241
4	LOC_Os02g04160	Os02g0134300	transcription elongation factor 1, putative, expressed	1408.54
4	LOC_Os02g04710	Os02g0139700, Os02g0139650	cycloartenol synthase, putative, expressed	1528.7
4	LOC_Os02g04720	Os02g0140000	hypothetical protein	2.3338
4	LOC_Os02g06940	None	conserved hypothetical protein	13.0626
4	LOC_Os02g10470	Os02g0198200	EF hand family protein, putative, expressed	335.329	yes
4	LOC_Os02g14059	Os02g0235600	ribosomal protein L5, putative, expressed	2469.07	yes
4	LOC_Os02g17500	Os02g0274900	transporter family protein, putative, expressed	2006.29	yes
4	LOC_Os02g27940	None	calcineurin B, putative	3.32353
4	LOC_Os02g28074	Os02g0481900	XRN 5-3 exonuclease N-terminus family protein, expressed	42.9941
4	LOC_Os02g29600	None	conserved hypothetical protein	3.1256
4	LOC_Os02g29610	None	hypothetical protein	10.7112
4	LOC_Os02g29620	None	expressed protein	24.8317
4	LOC_Os02g29630	Os02g0499800	retrotransposon protein, putative, unclassified	2.43012
4	LOC_Os02g30100	Os02g0503900	cytochrome P450, putative, expressed	710.166
4	LOC_Os02g30110	Os02g0504000	cytochrome P450, putative, expressed	8.46096
4	LOC_Os02g30600	Os02g0509500	conserved hypothetical protein	909.017
4	LOC_Os02g31030	Os02g0514500	glycerophosphoryl diester phosphodiesterase family protein, putative, expressed	1504.42
4	LOC_Os02g32060	Os02g0520100	hydrolase, NUDIX family, domain containing protein, expressed	12.2358
4	LOC_Os02g32530	Os02g0526500	SAM domain family protein, expressed	629.459	yes
4	LOC_Os02g34730	Os02g0552400	transposon protein, putative, Mariner sub-class, expressed	173.944
4	LOC_Os02g35590	Os02g0564000	glutathione S-transferase, putative, expressed	954.415
4	LOC_Os02g37490	Os02g0587000	glycine-rich cell wall structural protein precursor, putative, expressed	1193.16	yes
4	LOC_Os02g38080	Os02g0594100	protein kinase domain containing protein, expressed	1534.16	yes
4	LOC_Os02g41820	Os02g0628800	expressed protein	1296.9
4	LOC_Os02g44500	Os02g0664000	glutathione peroxidase, putative, expressed	1321.86	yes
4	LOC_Os02g48740	Os02g0719100	fimbrin-like protein 2, putative, expressed	541.076
4	LOC_Os02g52450	Os02g0762100	regulator of ribonuclease, putative, expressed	545.343	yes
4	LOC_Os02g53810	Os02g0778500	expressed protein	510.972
4	LOC_Os02g56990	Os02g0815000	ribosomal protein L37, putative, expressed	965.185	yes
4	LOC_Os02g57840	Os02g0824500	remorin C-terminal domain containing protein, putative, expressed	207.204
4	LOC_Os03g01150	Os03g0101100	palmitoyl-protein thioesterase 1 precursor, putative, expressed	198.427
4	LOC_Os03g03810	Os03g0130300	DEF8 - Defensin and Defensin-like DEFL family, expressed	31051.3
4	LOC_Os03g04770	Os03g0141200	beta-amylase, putative, expressed	695.579	yes
4	LOC_Os03g05980	Os03g0154700	40S ribosomal protein S9-2, putative, expressed	2420.31	yes
4	LOC_Os03g07226	Os03g0168500	thioredoxin, putative, expressed	19046.3	yes
4	LOC_Os03g11560	Os03g0214400	digalactosyldiacylglycerol synthase, chloroplast precursor, putative, expressed	862.243
4	LOC_Os03g15590	Os03g0262400	eukaryotic translation initiation factor, putative, expressed	845.79	yes
4	LOC_Os03g16570	Os03g0272300	zinc finger, C3HC4 type domain containing protein, expressed	165.547
4	LOC_Os03g17084	Os03g0279000	Core histone H2A/H2B/H3/H4 domain containing protein, putative	516.336
4	LOC_Os03g21620	Os03g0334000	AGC_AGC_other_RS6K_like.1 - ACG kinases include homologs to PKA, PKG and PKC, expressed	2629.6	yes
4	LOC_Os03g21630	Os03g0334100	PRC-barrel domain protein, putative, expressed	165.393
4	LOC_Os03g22810	Os03g0351500	copper/zinc superoxide dismutase, putative, expressed	2263.27	yes
4	LOC_Os03g24070	Os03g0356498	rhythmically expressed gene 2 protein, putative, expressed	31.4667
4	LOC_Os03g24760	Os03g0362500	terpene synthase, putative, expressed	7.47852
4	LOC_Os03g25770	Os03g0374575	RNA recognition motif containing protein, putative, expressed	598.834
4	LOC_Os03g31134	Os03g0424800	retrotransposon protein, putative, Ty1-copia subclass	1713.55	yes
4	LOC_Os03g33590	Os03g0448700	interferon-related developmental regulator, putative, expressed	274.626	yes
4	LOC_Os03g34280	Os03g0453800	expressed protein	119.216
4	LOC_Os03g37864	Os03g0575500	expressed protein	532.103
4	LOC_Os03g40920	Os03g0606200	expressed protein	1840.92
4	LOC_Os03g41060	Os03g0607200	GASR2 - Gibberellin-regulated GASA/GAST/Snakin family protein precursor, putative, expressed	1561.95	yes
4	LOC_Os03g42820	Os03g0626600	LIM domain-containing protein, putative, expressed	585.254
4	LOC_Os03g46390	Os03g0666500	ras-related protein, putative, expressed	502.448
4	LOC_Os03g48110	Os03g0685900	expressed protein	551.556
4	LOC_Os03g50490	Os03g0712800	glutamine synthetase, catalytic domain containing protein, expressed	4532.76	yes
4	LOC_Os03g51350	Os03g0723400	expressed protein	1422.27
4	LOC_Os03g53980	Os03g0751000	expressed protein	353.155	yes
4	LOC_Os03g54760	Os03g0754800	mitochondrial carrier protein, putative, expressed	262.535
4	LOC_Os03g55850	Os03g0767800	cold acclimation protein WCOR413, putative, expressed	1049.99
4	LOC_Os03g56320	Os03g0774400	expressed protein	394.168
4	LOC_Os03g56878	None	hypothetical protein	780.258	yes
4	LOC_Os03g59740	Os03g0811900	ADP-ribosylation factor, putative, expressed	5997.56	yes
4	LOC_Os04g21320	Os04g0281900	membrane associated DUF588 domain containing protein, putative, expressed	1489.21	yes
4	LOC_Os04g24520	Os04g0310500	ribosomal protein L51, putative, expressed	208.575
4	LOC_Os04g31950	Os04g0388900	LSM domain containing protein, expressed	213.569	yes
4	LOC_Os04g33040	Os04g0403300	alpha-amylase precursor, putative, expressed	601.577
4	LOC_Os04g35190	Os04g0431200	OsFBX133 - F-box domain containing protein, expressed	593.512	yes
4	LOC_Os04g42380	Os04g0502300	ribosomal protein S17, putative, expressed	1198.58	yes
4	LOC_Os04g43160	Os04g0510600	expressed protein	1548.72	yes
4	LOC_Os04g43410	Os04g0513900	Os4bglu18 - monolignol beta-glucoside homologue, expressed	111.151
4	LOC_Os04g43710	Os04g0517500	CAMK_CAMK_like.3 - CAMK includes calcium/calmodulin depedent protein kinases, expressed	36.4051
4	LOC_Os04g44470	Os04g0526600	KUN1 - Kunitz-type trypsin inhibitor precursor, expressed	10793.7
4	LOC_Os04g52670	Os04g0617050	OsSAUR21 - Auxin-responsive SAUR gene family member, expressed	167.05
4	LOC_Os04g52750	Os04g0618400	expressed protein	1912.04
4	LOC_Os04g53190	Os04g0623300	CPuORF12 - conserved peptide uORF-containing transcript, expressed	507.749
4	LOC_Os04g53740	Os04g0629500	thioredoxin, putative, expressed	955.785
4	LOC_Os04g57650	Os04g0672300	expressed protein	313.97
4	LOC_Os04g59040	Os04g0687100	soluble inorganic pyrophosphatase, putative, expressed	1370.65	yes
4	LOC_Os05g02010	Os05g0110800	expressed protein	387.286
4	LOC_Os05g07700	Os05g0169100	ribosomal protein, putative, expressed	7492.1	yes
4	LOC_Os05g34770	Os05g0420600	cytochrome c, putative, expressed	1498.88	yes
4	LOC_Os05g38590	Os05g0460800	expressed protein	213.867
4	LOC_Os05g39960	Os05g0477300	40S ribosomal protein S26, putative, expressed	3423.98	yes
4	LOC_Os05g43540	Os05g0511000	transmembrane protein 56, putative, expressed	560.446	yes
4	LOC_Os05g50100	Os05g0576600	expressed protein	18.0277
4	LOC_Os05g51650	Os05g0594900	LSM domain containing protein, expressed	475.13	yes
4	LOC_Os06g02000	Os06g0109600	adenylate kinase, putative, expressed	103.292
4	LOC_Os06g04000	Os06g0130500	peptidyl-prolyl cis-trans isomerase, putative, expressed	217.775
4	LOC_Os06g07580	Os06g0172600	expressed protein	1162.57	yes
4	LOC_Os06g10890	Os06g0211300	sterol carrier protein-2, putative, expressed	1372.42	yes
4	LOC_Os06g15910	Os06g0270200	potassium transporter, putative, expressed	119.006
4	LOC_Os06g21910	Os06g0324400	late embryogenesis abundant group 1, putative, expressed	1074.48	yes
4	LOC_Os06g22560	None	formyl transferase, putative	89.3391
4	LOC_Os06g23440	Os06g0342200	eukaryotic translation initiation factor 1A, putative, expressed	2897.72
4	LOC_Os06g40120	Os06g0603600	SPX domain containing protein, putative, expressed	417.039
4	LOC_Os06g45860	Os06g0670000	molybdenum cofactor sulfurase, putative, expressed	444.098
4	LOC_Os06g46740	Os06g0681200	early nodulin 20 precursor, putative, expressed	40.9179
4	LOC_Os06g47230	Os06g0686700	coiled-coil domain-containing protein 72, putative, expressed	11759.1	yes
4	LOC_Os06g48300	Os06g0698300	protein phosphatase 2C, putative, expressed	637.34	yes
4	LOC_Os06g51390	Os06g0730300	expressed protein	233.696
4	LOC_Os07g01460	Os07g0105200	expressed protein	22.5075
4	LOC_Os07g02000	Os07g0110900	expressed protein	259.44
4	LOC_Os07g07240	Os07g0166800	ubiquitin-conjugating enzyme, putative, expressed	2455.79	yes
4	LOC_Os07g08829	None	expressed protein	684.046
4	LOC_Os07g11510	Os07g0215500	RAL6 - Seed allergenic protein RA5/RA14/RA17 precursor, expressed	71905.6
4	LOC_Os07g14150	Os07g0245100	cytidine deaminase, putative, expressed	1807.36
4	LOC_Os07g16364	Os07g0267300	expressed protein	188.573
4	LOC_Os07g17330	Os07g0274700	B12D protein, putative, expressed	574.301	yes
4	LOC_Os07g17400	Os07g0275300	zinc finger, RING-type, putative, expressed	268.177
4	LOC_Os07g29794	Os07g0481200	calmodulin binding heat shock protein, putative, expressed	201.712
4	LOC_Os07g38380	Os07g0571500	transmembrane protein 49, putative, expressed	972.379	yes
4	LOC_Os07g42924	Os07g0621800	dehydrogenase, putative, expressed	192.684
4	LOC_Os07g43604	Os07g0629500	hypothetical protein	162.878
4	LOC_Os07g43770	Os07g0631300	expressed protein	95.8241
4	LOC_Os07g43950	Os07g0633200	RNA recognition motif containing protein, putative, expressed	623.25
4	LOC_Os07g44440	Os07g0638400	peroxiredoxin, putative, expressed	13.7179
4	LOC_Os07g44610	Os07g0639600	pyrrolidone-carboxylate peptidase, putative, expressed	708.227	yes
4	LOC_Os07g45320	Os07g0647500	COX VIIa, putative, expressed	883.146	yes
4	LOC_Os07g47250	Os07g0668700	lipase precursor, putative, expressed	492.091
4	LOC_Os07g47590	Os07g0673200	expressed protein	766.492
4	LOC_Os07g48820	Os07g0687700	transcription factor, putative, expressed	631.709	yes
4	LOC_Os07g49400	Os07g0694700	OsAPx2 - Cytosolic Ascorbate Peroxidase encoding gene 4,5,6,8, expressed	2856.02	yes
4	LOC_Os08g03450	Os08g0128500	ribosomal protein L37, putative, expressed	614.205	yes
4	LOC_Os08g08040	Os08g0177700	LSM domain containing protein, expressed	888.245	yes
4	LOC_Os08g09240	Os08g0191600	autophagy-related protein, putative, expressed	1258.6	yes
4	LOC_Os08g10480	Os08g0205400	heavy metal-associated domain containing protein	495.05
4	LOC_Os08g15840	Os08g0258200	ankyrin repeat-rich protein, putative, expressed	1090.45
4	LOC_Os08g28670	Os08g0374000	pathogenesis-related Bet v I family protein, putative, expressed	262.294	yes
4	LOC_Os08g32690	Os08g0422600	expressed protein	603.368
4	LOC_Os08g34500	Os08g0444440, Os08g0444420	expressed protein	121.254
4	LOC_Os08g36040	Os08g0462900	plant viral response family protein, putative, expressed	63.7984
4	LOC_Os08g37950	Os08g0486100	copper-transporting ATPase PAA1, putative, expressed	757.565
4	LOC_Os08g42590	Os08g0538600	mtN19, putative, expressed	1411.65	yes
4	LOC_Os08g42980	Os08g0542900	la domain containing protein, expressed	1174.64	yes
4	LOC_Os08g44015	Os08g0554050	growth regulator related protein, putative, expressed	302.285
4	LOC_Os08g44370	Os08g0557900	inosine-uridine preferring nucleoside hydrolase family protein, putative, expressed	959.814
4	LOC_Os08g44460	Os08g0558900	expressed protein	356.186	yes
4	LOC_Os09g02180	Os09g0109600	expressed protein	918.379
4	LOC_Os09g02660	None	retrotransposon protein, putative, unclassified, expressed	134.975
4	LOC_Os09g20220	Os09g0367700	glutathione S-transferase, putative, expressed	10.0357
4	LOC_Os09g20579	Os09g0372100	expressed protein	208.74
4	LOC_Os09g29380	Os09g0468900	expressed protein	611.925	yes
4	LOC_Os09g32810	Os09g0505700	ribulose-phosphate 3-epimerase, putative, expressed	879.806	yes
4	LOC_Os09g32960	Os09g0507400	expressed protein	206.329
4	LOC_Os09g33820	Os09g0513100	lecithine cholesterol acyltransferase, putative, expressed	311.477
4	LOC_Os09g35800	Os09g0526700	UDP-glucose 4-epimerase, putative, expressed	716.036	yes
4	LOC_Os09g36200	Os09g0532000	senescence-inducible chloroplast stay-green protein 1, putative, expressed	243.731	yes
4	LOC_Os09g39550	Os09g0568900	expressed protein	1144.32	yes
4	LOC_Os09g39730	Os09g0570850	Core histone H2A/H2B/H3/H4 domain containing protein, putative, expressed	250.135
4	LOC_Os10g11260	Os10g0190000	ubiquitin-conjugating enzyme, putative, expressed	1602.93	yes
4	LOC_Os10g17650	Os10g0323500	Os10bglu34 - beta-glucosidase homologue, similar to Os3bglu6, expressed	318.072
4	LOC_Os10g33350	Os10g0472400	endo-beta-N-acetylglucosaminidase, putative, expressed	167.007
4	LOC_Os10g37420	Os10g0518200	cytochrome b5-like Heme/Steroid binding domain containing protein, expressed	2255.59	yes
4	LOC_Os10g38489	Os10g0528200, Os10g0528400	glutathione S-transferase GSTU6, putative, expressed	828.828
4	LOC_Os10g39760	Os10g0544500	WD domain, G-beta repeat domain containing protein, expressed	1764.46	yes
4	LOC_Os10g42540	Os10g0576000	expressed protein	1405.7	yes
4	LOC_Os11g04990	Os11g0147100	expressed protein	295.427
4	LOC_Os11g23890	Os11g0426100	peptide transporter PTR2, putative	482.053
4	LOC_Os11g28350	Os11g0473100	CDK-activating kinase assembly factor MAT1 family protein, expressed	295.008	yes
4	LOC_Os11g31380	Os11g0512600	no apical meristem protein, putative	383.126
4	LOC_Os11g48030	Os11g0707700	skp1 family, tetramerisation domain containing protein, expressed	789.111	yes
4	LOC_Os12g01740	Os12g0108100	serine/threonine-protein kinase, putative, expressed	536.959
4	LOC_Os12g07400	None	hypothetical protein	49.5359	yes
4	LOC_Os12g21754	None	expressed protein	1476.4	yes
4	LOC_Os12g32380	Os12g0508300	40S ribosomal protein S29, putative, expressed	740.246	yes
4	LOC_Os12g32950	Os12g0514100	membrane protein, putative, expressed	3503.76	yes
4	LOC_Os12g37060	Os12g0557400	expressed protein	140.303
4	LOC_Os12g37419	Os12g0561000	cytochrome c oxidase polypeptide Vc, putative, expressed	1799.52
4	LOC_Os12g41690	Os12g0610800	membrane associated DUF588 domain containing protein, putative, expressed	121.738	yes
4	LOC_Os12g43630	Os12g0632700	lactate/malate dehydrogenase, putative, expressed	1293.53
4	LOC_Os12g43930	Os12g0636000	zinc finger, C3HC4 type domain containing protein, expressed	441.532
4	LOC_Os12g44270	Os12g0640000	glycine-rich protein, putative	293.146
5.1	LOC_Os01g01740	Os01g0107400	protein kinase domain containing protein, expressed	264.11	yes
5.1	LOC_Os01g04360	Os01g0136000	hsp20/alpha crystallin family protein, putative, expressed	72.7253
5.1	LOC_Os01g06220	Os01g0155000	gibberellin receptor GID1L2, putative, expressed	51.1757
5.1	LOC_Os01g16730	Os01g0273900	ulp1 protease family, C-terminal catalytic domain containing protein, expressed	1.65378
5.1	LOC_Os01g34790	Os01g0532300	expressed protein	115.238
5.1	LOC_Os01g37350	None	retrotransposon protein, putative, Ty3-gypsy subclass, expressed	363.299	yes
5.1	LOC_Os01g43480	Os01g0623500	AAA-type ATPase family protein, putative, expressed	1447.62	yes
5.1	LOC_Os01g52594	Os01g0725000	expressed protein	34.7866
5.1	LOC_Os01g55820	Os01g0763900	X8 domain containing protein, expressed	369.95
5.1	LOC_Os01g59150	Os01g0805900	tubulin/FtsZ domain containing protein, putative, expressed	7827.87	yes
5.1	LOC_Os01g61630	Os01g0833000	expressed protein	10.4546
5.1	LOC_Os01g65110	Os01g0871600	POT family protein, expressed	56.1062
5.1	LOC_Os01g70410	Os01g0929200	protein kinase, putative, expressed	271.848
5.1	LOC_Os01g71090	Os01g0937100	xylanase inhibitor, putative, expressed	329.136
5.1	LOC_Os02g01800	Os02g0107700	receptor-like protein kinase precursor, putative	48.1836
5.1	LOC_Os02g01810	Os02g0107800	expressed protein	8.78519
5.1	LOC_Os02g03760	Os02g0130300	expressed protein	1325.67	yes
5.1	LOC_Os02g08170	Os02g0178300	GDU1, putative	11.1977
5.1	LOC_Os02g11970	Os02g0211100	expressed protein	13.6835
5.1	LOC_Os02g32590	Os02g0527300	HSF-type DNA-binding domain containing protein, expressed	288.116
5.1	LOC_Os02g43870	Os02g0655800	inactive receptor kinase At2g26730 precursor, putative, expressed	587.328
5.1	LOC_Os02g46270	Os02g0688100	hypothetical protein	5.23403
5.1	LOC_Os02g46360	Os02g0689000	invertase/pectin methylesterase inhibitor family protein, putative	20.6139
5.1	LOC_Os02g52010	Os02g0756800	phosphate-induced protein 1 conserved region domain containing protein, expressed	184.492
5.1	LOC_Os02g53320	Os02g0773200	universal stress protein domain containing protein, putative, expressed	316.512
5.1	LOC_Os03g12210	Os03g0222500	expressed protein	41.437
5.1	LOC_Os03g18600	Os03g0297600	cyclase/dehydrase family protein, putative, expressed	98.4619
5.1	LOC_Os03g19470	Os03g0307700	proteins of unknown function domain containing protein, expressed	178.344
5.1	LOC_Os03g27080	Os03g0388500	calmodulin-binding transcription activator 2, putative, expressed	445.146
5.1	LOC_Os03g38610	None	OsMADS87 - MADS-box family gene with M-gamma type-box	10.0322
5.1	LOC_Os03g43750	Os03g0638400	retrotransposon, putative, centromere-specific, expressed	38.0057
5.1	LOC_Os03g52960	Os03g0740400	hypothetical protein	3.27251
5.1	LOC_Os03g55230	Os03g0760000	cytochrome P450, putative, expressed	17.8857
5.1	LOC_Os03g58470	Os03g0799000	retrotransposon protein, putative, Ty3-gypsy subclass, expressed	551.96
5.1	LOC_Os03g61980	None	cytochrome P450, putative, expressed	7.7147
5.1	LOC_Os04g20760	None	retrotransposon protein, putative, unclassified	15.5766
5.1	LOC_Os04g21130	Os04g0280500	F-box protein PP2-B1, putative, expressed	8.67742
5.1	LOC_Os04g32940	Os04g0401900	Leucine Rich Repeat family protein, expressed	7.07302
5.1	LOC_Os04g35160	Os04g0430900	CorA-like magnesium transporter protein, putative, expressed	22.7156
5.1	LOC_Os04g38910	Os04g0463000	atypical receptor-like kinase MARK, putative, expressed	22.259
5.1	LOC_Os04g39570	Os04g0471700	OsWRKY35v2 - Superfamily of TFs having WRKY and zinc finger domains, expressed	30.6416
5.1	LOC_Os04g55740	Os04g0651000	peroxidase precursor, putative, expressed	51.6311
5.1	LOC_Os04g59130	Os04g0687900	OsFBT6 - F-box and tubby domain containing protein, expressed	303.507
5.1	LOC_Os05g01444	Os05g0104700	polygalacturonase inhibitor precursor, putative, expressed	163.046
5.1	LOC_Os05g37720	None	hypothetical protein	27.0992
5.1	LOC_Os05g40020	Os05g0478000	RING-H2 finger protein, putative, expressed	2.15408
5.1	LOC_Os05g44260	Os05g0518800	DUF584 domain containing protein, putative, expressed	17.0425
5.1	LOC_Os05g49350	Os05g0568600	DUF1645 domain containing protein, putative, expressed	42.1276
5.1	LOC_Os05g49684	Os05g0571800	hypothetical protein	16.8761
5.1	LOC_Os06g02870	None	hypothetical protein	18.5106
5.1	LOC_Os06g10610	Os06g0208200	hypothetical protein	13.2341
5.1	LOC_Os06g19095	Os06g0294950	expressed protein	16.6518
5.1	LOC_Os06g28790	Os06g0482850	hypothetical protein	27.6321
5.1	LOC_Os06g28800	Os06g0482901	hypothetical protein	39.7053
5.1	LOC_Os06g45140	Os06g0662200	bZIP transcription factor domain containing protein, expressed	909.46	yes
5.1	LOC_Os06g45380	Os06g0664300	vacuolar-sorting receptor precursor, putative, expressed	165.358
5.1	LOC_Os06g51460	Os06g0731200	white-brown complex homolog protein, putative, expressed	61.7792	yes
5.1	LOC_Os07g02810	Os07g0119400	L-ascorbate oxidase homolog precursor, putative, expressed	189.873	yes
5.1	LOC_Os07g12340	Os07g0225300	NAC domain-containing protein 67, putative, expressed	60.6057
5.1	LOC_Os07g25990	None	retrotransposon protein, putative, unclassified	2.88579
5.1	LOC_Os07g37045	Os07g0556500	conserved hypothetical protein	14.5527
5.1	LOC_Os07g37060	None	hypothetical protein	5.50145
5.1	LOC_Os07g46560	Os07g0659800	seven in absentia protein family domain containing protein, expressed	52.9531
5.1	LOC_Os08g04980	None	retrotransposon protein, putative, unclassified	8.98293
5.1	LOC_Os08g39570	Os08g0506100	Leucine Rich Repeat family protein, expressed	100.185	yes
5.1	LOC_Os08g42750	Os08g0540400	CAMK_CAMK_like.37 - CAMK includes calcium/calmodulin depedent protein kinases, expressed	351.333	yes
5.1	LOC_Os09g12310	Os09g0294300	ubiquitin-conjugating enzyme domain containing protein, expressed	62.0148
5.1	LOC_Os09g12670	None	transposon protein, putative, unclassified	2.14289
5.1	LOC_Os09g17970	Os09g0349100	senescence-induced receptor-like serine/threonine-protein kinase precursor, putative	7.66848
5.1	LOC_Os09g17990	Os09g0349333	senescence-induced receptor-like serine/threonine-protein kinase precursor, putative	5.72295
5.1	LOC_Os09g20000	Os09g0364800	heavy metal-associated domain containing protein, expressed	93.6467
5.1	LOC_Os09g25440	Os09g0421800	ZOS9-08 - C2H2 zinc finger protein, expressed	15.2142
5.1	LOC_Os09g25490	Os09g0422500	CESA9 - cellulose synthase, expressed	71.129
5.1	LOC_Os09g30250	Os09g0479900	OsSub58 - Putative Subtilisin homologue, expressed	310.278
5.1	LOC_Os09g36540	Os09g0536133, Os09g0536166, Os09g0536100	retrotransposon protein, putative, unclassified	4.43667
5.1	LOC_Os10g07110	None	retrotransposon, putative, centromere-specific	1.53508
5.1	LOC_Os10g18150	Os10g0328700	crooked neck, putative, expressed	6.80154
5.1	LOC_Os10g30010	None	retrotransposon protein, putative, unclassified	232.502
5.1	LOC_Os10g31320	Os10g0450800	retrotransposon protein, putative, unclassified, expressed	236.645
5.1	LOC_Os10g34420	Os10g0485500	lysM domain containing protein, putative, expressed	109.266
5.1	LOC_Os10g40550	Os10g0553300	CPuORF23 - conserved peptide uORF-containing transcript, expressed	120.532
5.1	LOC_Os10g40610	Os10g0554300	flavin-containing monooxygenase family protein, putative, expressed	134.845
5.1	LOC_Os10g40640	Os10g0555100	glycosyl transferase 8 domain containing protein, putative, expressed	54.9682
5.1	LOC_Os11g05930	Os11g0157600	response regulator receiver domain containing protein, expressed	831.827
5.1	LOC_Os11g07040	Os11g0171500	CAMK_CAMK_like.43 - CAMK includes calcium/calmodulin depedent protein kinases, expressed	1060.05
5.1	LOC_Os11g13980	Os11g0244200	hsp20/alpha crystallin family protein, putative, expressed	45.9035
5.1	LOC_Os11g25560	Os11g0442500	BHLH transcription factor, putative, expressed	88.9866
5.1	LOC_Os11g30690	None	conserved hypothetical protein	1.25605
5.1	LOC_Os11g36200	Os11g0570000	receptor-like protein kinase 2 precursor, putative, expressed	55.4041
5.1	LOC_Os12g07120	Os12g0168800	GATA zinc finger domain containing protein, expressed	335.831	yes
5.1	LOC_Os12g18410	Os12g0282000	expressed protein	20.6402
5.1	LOC_Os12g18530	Os12g0283100	nucleotidyltransferase, putative, expressed	334.537	yes
5.1	LOC_Os12g22980	None	retrotransposon protein, putative, Ty3-gypsy subclass	2.88586
5.1	LOC_Os12g31000	Os12g0493900	pumilio-family RNA binding repeat domain containing protein, expressed	74.0703
5.1	LOC_Os12g32020	None	hypothetical protein	3.07645
5.1	LOC_Os12g36000	Os12g0545400	conserved hypothetical protein	28.9762
5.2	LOC_Os01g01340	Os01g0102900	light-induced protein 1-like, putative, expressed	331.538
5.2	LOC_Os01g05064	Os01g0143900	expressed protein	145.166
5.2	LOC_Os01g05940	Os01g0152600, Os01g0152687	receptor kinase, putative, expressed	73.0521
5.2	LOC_Os01g08700	Os01g0182600	GIGANTEA, putative, expressed	2773.31
5.2	LOC_Os01g09540	Os01g0191200	HAD superfamily phosphatase, putative, expressed	7.30232
5.2	LOC_Os01g10580	Os01g0202500	B-box zinc finger family protein, putative, expressed	102.662
5.2	LOC_Os01g15770	Os01g0262500	transmembrane protein 136, putative, expressed	109.368
5.2	LOC_Os01g19740	Os01g0303000	calvin cycle protein CP12, putative, expressed	497.872
5.2	LOC_Os01g37360	None	retrotransposon protein, putative, Ty3-gypsy subclass	140.317
5.2	LOC_Os01g43120	Os01g0618400	DEAD/DEAH box helicase, putative, expressed	59.7922
5.2	LOC_Os01g48300	Os01g0673800	ATP synthase protein I related, putative, expressed	204.111
5.2	LOC_Os01g48500	Os01g0676200	expressed protein	14.0638
5.2	LOC_Os01g49310	Os01g0687300	expressed protein	74.2395
5.2	LOC_Os01g50622	Os01g0702000	DNA-binding protein DSP1, putative, expressed	184.442
5.2	LOC_Os01g59510	Os01g0810100	chloroplast ribonuclease III domain protein, putative, expressed	64.2432
5.2	LOC_Os01g60730	Os01g0822800	RING-H2 finger protein, putative, expressed	52.6906
5.2	LOC_Os01g65169	Os01g0872100	proton-dependent oligopeptide transport, putative, expressed	57.132
5.2	LOC_Os01g74020	Os01g0971800	MYB family transcription factor, putative, expressed	106.596
5.2	LOC_Os02g01280	Os02g0102900	T-complex protein, putative, expressed	1841.16
5.2	LOC_Os02g16220	Os02g0262300	conserved hypothetical protein	4.70155
5.2	LOC_Os02g30410	Os02g0507400	expressed protein	162.916
5.2	LOC_Os02g33240	Os02g0535901	OsFBX51 - F-box domain containing protein, expressed	43.0949
5.2	LOC_Os02g33610	Os02g0539600	metallo-beta-lactamase, putative, expressed	322.994
5.2	LOC_Os02g33710	Os02g0541300, Os02g0541325	decarboxylase, putative, expressed	2481.16	yes
5.2	LOC_Os02g40510	Os02g0618200	response regulator receiver domain containing protein, expressed	445.24
5.2	LOC_Os02g50000	Os02g0732800	GDSL-like lipase/acylhydrolase, putative, expressed	10.7162
5.2	LOC_Os02g53400	Os02g0774100	thioredoxin, putative, expressed	98.9933
5.2	LOC_Os02g56930	Os02g0814300	expressed protein	16.0649
5.2	LOC_Os03g01750	Os03g0107800	dual specificity protein phosphatase, putative, expressed	645.414
5.2	LOC_Os03g08580	Os03g0184100	expressed protein	1064.22
5.2	LOC_Os03g20640	Os03g0322600	expressed protein	150.012
5.2	LOC_Os03g22050	Os03g0339900	CAMK_KIN1/SNF1/Nim1_like.16 - CAMK includes calcium/calmodulin depedent protein kinases, expressed	202.276
5.2	LOC_Os03g29770	Os03g0411300	EF hand family protein, expressed	247.366
5.2	LOC_Os03g36279	Os03g0561400	retrotransposon protein, putative, Ty3-gypsy subclass, expressed	37.0489
5.2	LOC_Os03g38950	Os03g0586500	chloroplast post-illumination chlorophyll fluorescence increase protein, putative, expressed	311.431	yes
5.2	LOC_Os03g47610	Os03g0679700	thiamine biosynthesis protein thiC, putative, expressed	769.273	yes
5.2	LOC_Os03g48950	Os03g0696000	expressed protein	255.701	yes
5.2	LOC_Os03g55670	None	expressed protein	229.764
5.2	LOC_Os03g61150	Os03g0826800	expressed protein	453.787
5.2	LOC_Os04g47300	Os04g0560600	CAMK_CAMK_like.26 - CAMK includes calcium/calmodulin depedent protein kinases, expressed	121.435
5.2	LOC_Os04g51280	Os04g0601800	DAG protein, chloroplast precursor, putative, expressed	134.876
5.2	LOC_Os04g52100	Os04g0610500	peptidase, M24 family protein, putative, expressed	103.492
5.2	LOC_Os04g57880	Os04g0675400	heat shock protein DnaJ, putative, expressed	21.226
5.2	LOC_Os04g58800	Os04g0684800	ubiquitin-conjugating enzyme, putative, expressed	306.998	yes
5.2	LOC_Os05g08850	Os05g0181200	cytochrome P450, putative, expressed	7.67606
5.2	LOC_Os05g18280	None	kelch domain containing protein, putative	23.9316
5.2	LOC_Os05g27660	Os05g0342900	expressed protein	886.321	yes
5.2	LOC_Os05g28740	Os05g0355400	universal stress protein domain containing protein, putative, expressed	235.147
5.2	LOC_Os05g35470	Os05g0429500	dienelactone hydrolase family protein, expressed	15.3152
5.2	LOC_Os05g41490	Os05g0494600	circadian clock coupling factor ZGT, putative, expressed	17.3538
5.2	LOC_Os05g47850	Os05g0551900	chloroplastic group IIA intron splicing facilitator CRS1, chloroplast precursor, putative, expressed	165.481
5.2	LOC_Os05g50624	Os05g0583100	transposon protein, putative, unclassified, expressed	373.738
5.2	LOC_Os05g51150	Os05g0589200	RNA polymerase sigma factor, putative, expressed	198.224
5.2	LOC_Os05g51390	Os05g0591600	uncharacterized protein PA4923, putative, expressed	243.699
5.2	LOC_Os06g06570	Os06g0160800	expressed protein	53.1152
5.2	LOC_Os06g09880	Os06g0199100	EMB1270, putative, expressed	71.6129
5.2	LOC_Os06g11650	Os06g0219900	phosphate-induced protein 1 conserved region domain containing protein, expressed	114.388
5.2	LOC_Os06g39906	Os06g0601000	homeobox domain containing protein, expressed	212.815
5.2	LOC_Os07g30670	Os07g0489800	2Fe-2S iron-sulfur cluster binding domain containing protein, expressed	25.6196
5.2	LOC_Os07g34570	Os07g0529600	FAD dependent oxidoreductase domain containing protein, expressed	1169.19	yes
5.2	LOC_Os07g42650	Os07g0618700	expressed protein	212.019
5.2	LOC_Os07g43810	Os07g0631900	RNA recognition motif containing protein, putative, expressed	678.292
5.2	LOC_Os07g46584	None	expressed protein	16.5279
5.2	LOC_Os08g04450	Os08g0139100	DAG protein, chloroplast precursor, putative, expressed	175.391
5.2	LOC_Os08g09270	Os08g0191900	pentatricopeptide, putative, expressed	424.439	yes
5.2	LOC_Os08g10630	Os08g0207500	metal cation transporter, putative, expressed	142.798
5.2	LOC_Os08g31950	Os08g0414500	hypothetical protein	472.293
5.2	LOC_Os08g32930	Os08g0425200	expressed protein	19.9773
5.2	LOC_Os08g35160	Os08g0452900	heat shock protein DnaJ, putative, expressed	19.3094
5.2	LOC_Os08g37456	Os08g0480200	flavonol synthase/flavanone 3-hydroxylase, putative, expressed	1023.02
5.2	LOC_Os08g37700	Os08g0483200	RNA recognition motif containing protein, putative, expressed	87.6895
5.2	LOC_Os09g26620	Os09g0437500	auxin-repressed protein, putative, expressed	212.875	yes
5.2	LOC_Os09g31380	Os09g0489200	jmjC domain-containing protein 5, putative	110.931
5.2	LOC_Os09g32730	Os09g0505000	zinc finger, C3HC4 type domain containing protein, expressed	36.9176
5.2	LOC_Os09g33550	Os09g0509700	CCT/B-box zinc finger protein, putative, expressed	49.4934
5.2	LOC_Os10g11140	Os10g0189100	phosphoglucomutase, putative, expressed	4794.6
5.2	LOC_Os10g23884	None	retrotransposon protein, putative, Ty3-gypsy subclass	59.4917
5.2	LOC_Os10g25060	Os10g0389500	expressed protein	401.76
5.2	LOC_Os10g25674	Os10g0396300	mps one binder kinase activator-like 1A, putative, expressed	232.459
5.2	LOC_Os10g28600	Os10g0421800	PPR repeat domain containing protein, putative, expressed	151.696
5.2	LOC_Os10g30850	Os10g0445400	zinc finger, RING-type, putative, expressed	233.702
5.2	LOC_Os10g36260	Os10g0506900	expressed protein	440.125	yes
5.2	LOC_Os10g39500	Os10g0540800	expressed protein	176.134
5.2	LOC_Os11g15624	Os11g0262600	expressed protein	103.106
5.2	LOC_Os11g30200	None	expressed protein	44.6471
5.2	LOC_Os11g30210	Os11g0494100	NBS-LRR type disease resistance protein, putative	69.3754
5.2	LOC_Os11g32880	Os11g0533100	DEAD-box ATP-dependent RNA helicase, putative, expressed	109.001
5.2	LOC_Os11g34460	Os11g0547000	OsFBO10 - F-box and other domain containing protein, expressed	1688	yes
5.2	LOC_Os12g07550	Os12g0174200	expressed protein	125.314
5.2	LOC_Os12g39630	Os12g0586100	CAMK_CAMK_like.49 - CAMK includes calcium/calmodulin depedent protein kinases, expressed	379.972
5.2	LOC_Os12g41715	Os12g0611200	DEAD-box ATP-dependent RNA helicase, putative, expressed	1335.97	yes
6	LOC_Os01g17330	Os01g0280500	eukaryotic translation initiation factor 6, putative, expressed	90.0497
6	LOC_Os01g22370	Os01g0327400	peroxidase precursor, putative, expressed	20.7609
6	LOC_Os01g27700	Os01g0374600	laccase precursor protein, putative, expressed	12.7975
6	LOC_Os01g28030	Os01g0378100	peroxidase precursor, putative, expressed	29.2078
6	LOC_Os01g32670	Os01g0510200	expressed protein	65.3824
6	LOC_Os01g32864	None	retrotransposon protein, putative, unclassified	12.6746
6	LOC_Os01g35330	Os01g0537250	circumsporozoite protein precursor, putative, expressed	513.283	yes
6	LOC_Os01g36820	Os01g0548900	expressed protein	36.7302
6	LOC_Os01g40730	None	hypothetical protein	9.86273
6	LOC_Os01g57250	Os01g0780900	expressed protein	345.741
6	LOC_Os01g57270	Os01g0781100	disease resistance RPP13-like protein 1, putative, expressed	4.6845
6	LOC_Os01g57280	Os01g0781200	rp1, putative, expressed	22.3179
6	LOC_Os01g57340	Os01g0782100	rp1, putative, expressed	3.51871
6	LOC_Os01g72820	Os01g0958400	CRS1/YhbY domain containing protein, putative, expressed	184.219
6	LOC_Os02g06230	None	retrotransposon protein, putative, unclassified	5.15705
6	LOC_Os02g09310	Os02g0186100	cytochrome P450, putative	295.239
6	LOC_Os02g16830	Os02g0268300	glutelin, putative, expressed	34056.7
6	LOC_Os02g18064	None	expressed protein	3.57061
6	LOC_Os02g25150	None	conserved hypothetical protein	21.7031
6	LOC_Os03g15370	Os03g0259500	ubiquitin fusion protein, putative, expressed	111.947
6	LOC_Os03g26690	None	retrotransposon protein, putative, Ty3-gypsy subclass	6.78973
6	LOC_Os04g04500	None	retrotransposon protein, putative, unclassified	1.13708
6	LOC_Os04g05470	Os04g0140400, Os04g0140666	protein kinase, putative	7.01267
6	LOC_Os04g06810	None	expressed protein	4.55514
6	LOC_Os04g07130	Os04g0155000	conserved hypothetical protein	2.28545
6	LOC_Os04g08000	None	retrotransposon protein, putative, unclassified	4.00175
6	LOC_Os04g12720	Os04g0204100	indole-3-acetate beta-glucosyltransferase, putative, expressed	2.58544
6	LOC_Os04g12970	Os04g0206600	UDP-glucoronosyl/UDP-glucosyl transferase, putative, expressed	9.18307
6	LOC_Os04g53800	Os04g0630300	leucoanthocyanidin reductase, putative, expressed	6.12814
6	LOC_Os04g57060	None	retrotransposon protein, putative, unclassified	0.89306
6	LOC_Os05g01330	Os05g0103800	expressed protein	6.27318
6	LOC_Os05g03810	Os05g0128900	trehalose phosphatase, putative	6.13369
6	LOC_Os05g06160	Os05g0153500	trehalose phosphatase, putative	7.20093
6	LOC_Os05g08150	None	retrotransposon protein, putative, unclassified	0.962314
6	LOC_Os05g14580	Os05g0235701	conserved hypothetical protein	4.6574
6	LOC_Os05g32860	Os05g0395400	expressed protein	32.9482
6	LOC_Os06g13110	None	retrotransposon protein, putative, unclassified	101.192
6	LOC_Os06g35780	None	retrotransposon protein, putative, Ty1-copia subclass	3.0364
6	LOC_Os06g35790	None	hypothetical protein	3.71692
6	LOC_Os06g37340	Os06g0570000	retrotransposon protein, putative, unclassified	2.22896
6	LOC_Os06g38590	Os06g0585950	receptor-like protein kinase precursor, putative, expressed	11.1995
6	LOC_Os06g38650	Os06g0585982	receptor-like protein kinase precursor, putative, expressed	20.6616
6	LOC_Os06g38680	Os06g0586300	expressed protein	51.6738
6	LOC_Os06g38730	Os06g0587000	receptor-like protein kinase precursor, putative, expressed	14.6189
6	LOC_Os06g38764	None	expressed protein	3.04298
6	LOC_Os06g38770	None	expressed protein	1.58363
6	LOC_Os06g38780	None	receptor-like protein kinase 2 precursor, putative, expressed	8.5898	yes
6	LOC_Os07g05350	None	hypothetical protein	2.19605
6	LOC_Os07g07780	None	hypothetical protein	1.07092
6	LOC_Os07g11770	Os07g0217800	expressed protein	1.07233
6	LOC_Os07g35700	Os07g0541500	TKL_IRAK_DUF26-lc.4 - DUF26 kinases have homology to DUF26 containing loci, expressed	1.43991
6	LOC_Os07g35740	Os07g0541800	TKL_IRAK_DUF26-ld.2 - DUF26 kinases have homology to DUF26 containing loci, expressed	16.7927
6	LOC_Os07g35979	None	expressed protein	110.265
6	LOC_Os07g40210	None	retrotransposon protein, putative, LINE subclass	20.1466
6	LOC_Os07g41460	Os07g0605800	sulfotransferase domain containing protein, expressed	8.94187
6	LOC_Os07g44670	Os07g0640300	retrotransposon protein, putative, unclassified	2.78258
6	LOC_Os07g47870	None	retrotransposon protein, putative, Ty3-gypsy subclass	0.953202
6	LOC_Os08g03770	Os08g0132000	hypothetical protein	0.944416
6	LOC_Os08g32990	Os08g0426000	DNA-directed RNA polymerase subunit, putative	11.3528
6	LOC_Os08g33000	None	conserved hypothetical protein	6.2071
6	LOC_Os08g43590	None	hypothetical protein	1.51632
6	LOC_Os09g03680	Os09g0124100, Os09g0124232	ankyrin, putative, expressed	7.97495	yes
6	LOC_Os09g03740	Os09g0124700	conserved hypothetical protein	1.37702
6	LOC_Os09g06920	None	transposon protein, putative, CACTA, En/Spm sub-class	1.61217
6	LOC_Os09g06960	None	retrotransposon protein, putative, Ty3-gypsy subclass	2.44365
6	LOC_Os09g08730	Os09g0263016	pumilio domain-containing protein, putative	1.43113
6	LOC_Os09g12615	None	expressed protein	10.4487
6	LOC_Os09g15550	Os09g0324300	OsFBX313 - F-box domain containing protein, expressed	4.21162
6	LOC_Os09g24720	None	conserved hypothetical protein	35.7307
6	LOC_Os09g27930	Os09g0452700	ubiquitin fusion protein, putative, expressed	102.063
6	LOC_Os10g24690	Os10g0386300	expressed protein	10.437
6	LOC_Os10g25560	Os10g0395100	XI-I, putative, expressed	1.3711
6	LOC_Os10g25565	Os10g0395150	myosin-Va, putative, expressed	1.51818
6	LOC_Os10g35160	None	expressed protein	4.07508
6	LOC_Os11g02910	None	retrotransposon protein, putative, Ty3-gypsy subclass	1.19478
6	LOC_Os11g04920	Os11g0146300	expressed protein	2.65186
6	LOC_Os11g06990	Os11g0171050, Os11g0171000	expressed protein	6.34144
6	LOC_Os11g07000	Os11g0171100	hypothetical protein	5.16418
6	LOC_Os11g07010	None	hypothetical protein	2.41195
6	LOC_Os11g08530	None	RNA-directed DNA polymerase, putative, expressed	65.2055
6	LOC_Os11g08569	Os11g0189600	cycloartenol synthase, putative, expressed	2.86425
6	LOC_Os11g11240	Os11g0219400	hypothetical protein	90.38
6	LOC_Os11g11620	None	ZmEBE-1 protein, putative	19.0976
6	LOC_Os11g11900	None	hypothetical protein	1.42887
6	LOC_Os11g12240	Os11g0228600	retrotransposon protein, putative, unclassified, expressed	2.86372
6	LOC_Os11g12350	Os11g0229700	disease resistance protein, putative, expressed	2.4137
6	LOC_Os11g13750	Os11g0241700	expressed protein	8.34182
6	LOC_Os11g41730	None	transposon protein, putative, CACTA, En/Spm sub-class	0.960879
6	LOC_Os12g16880	Os12g0269100	PROLM27 - Prolamin precursor, expressed	394.144
6	LOC_Os12g17010	Os12g0269600	PROLM29 - Prolamin precursor, expressed	7612.91
6	LOC_Os12g17030	Os12g0269700	PROLM30 - Prolamin precursor, expressed	3068.14	yes
6	LOC_Os12g17350	None	retrotransposon protein, putative, unclassified	4.39963
6	LOC_Os12g18070	Os12g0278300	hypothetical protein	1.40157
6	LOC_Os12g22790	None	expressed protein	18.1421
6	LOC_Os12g24880	None	retrotransposon protein, putative, unclassified	2.07496
6	LOC_Os12g25640	Os12g0442900	SAP domain containing protein, expressed	151.15
6	LOC_Os12g26510	Os12g0451300	expressed protein	2.37469
6	LOC_Os12g29830	Os12g0483600	hypothetical protein	2.0315
6	LOC_Os12g31320	None	photoreceptor-interacting protein-like, putative	3.87204
6	LOC_Os12g32870	Os12g0513250, Os12g0513200	hypothetical protein	5.12725
6	LOC_Os12g33220	Os12g0517000	F-box/LRR-repeat protein 14, putative	59.6464
6	LOC_Os12g39880	Os12g0589400	expressed protein	5.48464
6	LOC_Os12g39970	Os12g0590400	expressed protein	494.487	yes
7	LOC_Os01g01650	Os01g0106300	isoflavone reductase homolog IRL, putative, expressed	37.5844
7	LOC_Os01g02900	Os01g0118400	glycosyltransferase, putative, expressed	162.419
7	LOC_Os01g02920	Os01g0118700	glycosyltransferase protein, putative, expressed	114.606
7	LOC_Os01g05840	Os01g0151700	oxidoreductase, short chain dehydrogenase/reductase family domain containing family, expressed	1861.64
7	LOC_Os01g08260	Os01g0177900	pleiotropic drug resistance protein 4, putative, expressed	1492.68	yes
7	LOC_Os01g11340	Os01g0211600	cytochrome P450, putative, expressed	81.1504
7	LOC_Os01g15900	Os01g0264000	expressed protein	154.482
7	LOC_Os01g17170	Os01g0279100	magnesium-protoporphyrin IX monomethyl ester cyclase,chloroplast precursor, putative, expressed	542.205	yes
7	LOC_Os01g47780	Os01g0668100	fasciclin domain containing protein, expressed	125.748
7	LOC_Os01g59870	Os01g0814150, Os01g0814100	LTPL65 - Protease inhibitor/seed storage/LTP family protein precursor, expressed	116.32
7	LOC_Os01g61880	Os01g0835500	respiratory burst oxidase, putative, expressed	61.208
7	LOC_Os01g63580	Os01g0855000	glycerol-3-phosphate acyltransferase, putative, expressed	717.339
7	LOC_Os01g64660	Os01g0866400	fructose-1,6-bisphosphatase, putative, expressed	163.771
7	LOC_Os01g64730	Os01g0867300	bZIP transcription factor domain containing protein, expressed	323.529
7	LOC_Os01g64960	Os01g0869800	chlorophyll A-B binding protein, putative, expressed	303.322
7	LOC_Os01g66610	Os01g0889900	serine/threonine-protein kinase receptor precursor, putative, expressed	182.855
7	LOC_Os01g71280	Os01g0939600	glycerol-3-phosphate dehydrogenase, putative, expressed	312.734	yes
7	LOC_Os02g02320	Os02g0114200	OsSCP6 - Putative Serine Carboxypeptidase homologue, expressed	2642.43
7	LOC_Os02g04810	Os02g0141100	auxin response factor 5, putative, expressed	104.239
7	LOC_Os02g10190	Os02g0195500	DUF1680 domain containing protein, putative, expressed	1005.91	yes
7	LOC_Os02g34860	Os02g0554100	Regulator of chromosome condensation domain containing protein, expressed	329.967
7	LOC_Os02g43030	Os02g0644200	integral membrane protein, putative, expressed	39.3836
7	LOC_Os02g44730	Os02g0667500	tetracycline transporter protein, putative, expressed	131.627
7	LOC_Os02g48900	Os02g0720900	aspartic proteinase nepenthesin-1 precursor, putative, expressed	86.6588
7	LOC_Os02g51080	Os02g0744900	FAD binding domain containing protein, expressed	562.825	yes
7	LOC_Os03g03910	Os03g0131200	catalase domain containing protein, expressed	395.527
7	LOC_Os03g12030	Os03g0220100	3-ketoacyl-CoA synthase, putative, expressed	96.147
7	LOC_Os03g19560	Os03g0308800	tetratricopeptide repeat domain containing protein, expressed	288.493
7	LOC_Os03g20700	Os03g0323200	magnesium-chelatase, putative, expressed	750.425	yes
7	LOC_Os03g21890	Os03g0337500	potassium transporter, putative, expressed	438.59
7	LOC_Os03g30250	Os03g0416200, Os03g0416350	COBRA-like protein precursor, putative, expressed	18.0804
7	LOC_Os03g44710	Os03g0650000	YABBY domain containing protein, putative, expressed	448.753
7	LOC_Os03g53660	Os03g0747900	Myosin head domain containing protein, expressed	129.065
7	LOC_Os03g57460	Os03g0788600	fasciclin domain containing protein, expressed	621.913
7	LOC_Os03g58940	Os03g0804200	LTPL83 - Protease inhibitor/seed storage/LTP family protein precursor, putative, expressed	85.1889
7	LOC_Os03g63330	Os03g0850400	aspartokinase, chloroplast precursor, putative, expressed	276.968
7	LOC_Os03g64230	Os03g0859900	expressed protein	67.8003
7	LOC_Os03g64320	Os03g0861100	expressed protein	592.497	yes
7	LOC_Os04g37500	Os04g0447800	glutamate decarboxylase, putative, expressed	113.783
7	LOC_Os04g38410	Os04g0457000	chlorophyll A-B binding protein, putative, expressed	493.253
7	LOC_Os04g38600	Os04g0459500	glyceraldehyde-3-phosphate dehydrogenase, putative, expressed	635.689	yes
7	LOC_Os04g54390	Os04g0636400	nuclease PA3, putative, expressed	47.897
7	LOC_Os04g57800	Os04g0674300	BTBN13 - Bric-a-Brac, Tramtrack, Broad Complex BTB domain with non-phototropic hypocotyl 3 NPH3 and coiled-coil domains, expressed	126.223
7	LOC_Os05g04170	Os05g0132100	AMP-binding enzyme, putative, expressed	433.92
7	LOC_Os05g13520	Os05g0222200	white-brown complex homolog protein 12, putative, expressed	266.864
7	LOC_Os05g13940	Os05g0227600	retrotransposon protein, putative, unclassified, expressed	674.721
7	LOC_Os05g24684	Os05g0312000	structural constituent of ribosome, putative, expressed	422.806
7	LOC_Os05g28930	Os05g0357500	integral membrane protein DUF6 containing protein	143.065
7	LOC_Os05g30010	Os05g0363566, Os05g0363500	WD domain, G-beta repeat domain containing protein, expressed	269.608
7	LOC_Os05g30250	Os05g0365600	Os5bglu19 - beta-glucosidase homologue, similar to G. max isohydroxyurate hydrolase, expressed	43.4831
7	LOC_Os05g33840	Os05g0408900	transketolase, putative, expressed	82.8859
7	LOC_Os05g35200	Os05g0426400	glycosyl transferase, putative, expressed	1446.88	yes
7	LOC_Os05g39080	Os05g0466900	protein kinase family protein, putative, expressed	300.055
7	LOC_Os05g44200	Os05g0518300	GDSL-like lipase/acylhydrolase, putative, expressed	94.2166
7	LOC_Os06g01660	Os06g0105700	integral membrane protein DUF6 domain containing protein, expressed	87.866
7	LOC_Os06g30500	Os06g0500700	cytochrome P450, putative, expressed	18.2111
7	LOC_Os06g41020	Os06g0612900	DUF1680 domain containing protein, putative, expressed	155.066
7	LOC_Os06g43044	Os06g0636700	GDSL-like lipase/acylhydrolase, putative, expressed	63.6993
7	LOC_Os06g45020	Os06g0660800	STRUBBELIG-RECEPTOR FAMILY 3 precursor, putative, expressed	519.41
7	LOC_Os07g06620	Os07g0160100	YABBY domain containing protein, putative, expressed	1197.95	yes
7	LOC_Os07g18874	Os07g0288700	white-brown complex homolog protein 11, putative, expressed	11.9733
7	LOC_Os07g22930	Os07g0412100	starch synthase, putative, expressed	584.405	yes
7	LOC_Os07g32600	Os07g0510200	glucan endo-1,3-beta-glucosidase precursor, putative, expressed	153.469
7	LOC_Os07g46350	Os07g0656900	OsSCP40 - Putative Serine Carboxypeptidase homologue, expressed	42.3725
7	LOC_Os08g02210	Os08g0114100	expressed protein	34.2281
7	LOC_Os09g15480	Os09g0323500	Ser/Thr-rich protein T10 in DGCR region, putative, expressed	804.807
7	LOC_Os09g24700	Os09g0413600	expressed protein	914.092	yes
7	LOC_Os09g27700	Os09g0450300	microtubule associated protein, putative, expressed	317.488
7	LOC_Os09g31130	Os09g0484900	citrate transporter, putative, expressed	55.3133
7	LOC_Os09g35910	Os09g0528200	homeobox associated leucine zipper, putative, expressed	164.395
7	LOC_Os10g05750	Os10g0148100	POEI3 - Pollen Ole e I allergen and extensin family protein precursor, expressed	1343.94	yes
7	LOC_Os10g06000	Os10g0150800	POEI15 - Pollen Ole e I allergen and extensin family protein precursor, expressed	1053.35
7	LOC_Os10g13850	Os10g0205700	POEI17 - Pollen Ole e I allergen and extensin family protein precursor, expressed	21.4443
7	LOC_Os10g29470	Os10g0430200	dehydrogenase, putative, expressed	123.394
7	LOC_Os10g32580	Os10g0463200	GDSL-like lipase/acylhydrolase, putative, expressed	1170.94	yes
7	LOC_Os10g33760	Os10g0477600	No apical meristem protein, putative, expressed	131.347
7	LOC_Os11g07020	Os11g0171300	fructose-bisphospate aldolase isozyme, putative, expressed	2376.49	yes
7	LOC_Os11g10460	Os11g0210100	peroxidase precursor, putative, expressed	1038.83	yes
7	LOC_Os11g16550	Os11g0267000	uncharacterized protein ycf53, putative, expressed	83.2782
7	LOC_Os11g26860	Os11g0455800	serine hydroxymethyltransferase, mitochondrial precursor, putative, expressed	1641.7	yes
7	LOC_Os11g35400	Os11g0558300	AMP-binding enzyme, putative, expressed	473.482
7	LOC_Os11g39020	Os11g0603200	ABC transporter, ATP-binding protein, putative, expressed	237.409
7	LOC_Os11g47970	Os11g0707000	AAA-type ATPase family protein, putative, expressed	1429.85
7	LOC_Os12g02530	Os12g0117400	BTBN22 - Bric-a-Brac, Tramtrack, Broad Complex BTB domain with non-phototropic hypocotyl 3 NPH3 and coiled-coil domains, expressed	13.6235
7	LOC_Os12g07150	Os12g0169000	amidase family protein, putative, expressed	829.904	yes
7	LOC_Os12g08760	Os12g0189300	carboxyvinyl-carboxyphosphonate phosphorylmutase, putative, expressed	469.5
7	LOC_Os12g13100	Os12g0233100	WW domain containing protein, expressed	89.8314
7	LOC_Os12g23180	Os12g0420200	3-beta hydroxysteroid dehydrogenase/isomerase family protein, putative, expressed	254.511
7	LOC_Os12g38590	Os12g0574400	pumilio-family RNA binding repeat containing protein, expressed	5814.8	yes
7	LOC_Os12g42610	Os12g0621100	YABBY domain containing protein, putative, expressed	1325.46	yes
8	LOC_Os01g52150	None	hypothetical protein	2.45699
8	LOC_Os01g55430	Os01g0759100	OsFBT2 - F-box and tubby domain containing protein, expressed	34.0628
8	LOC_Os01g56710	None	OsFBDUF6 - F-box and DUF domain containing protein	3.23844
8	LOC_Os01g64100	Os01g0860400	glycosyl hydrolase, putative, expressed	6.76519
8	LOC_Os02g15560	None	transposon protein, putative, Mutator sub-class	408.952
8	LOC_Os02g22570	None	retrotransposon protein, putative, unclassified	11.0183
8	LOC_Os02g37230	Os02g0583500	hypothetical protein	11.4884
8	LOC_Os04g14830	None	retrotransposon protein, putative, unclassified	2.14055
8	LOC_Os04g25520	None	transposon protein, putative, unclassified	5.60519
8	LOC_Os04g45890	None	retrotransposon protein, putative, unclassified, expressed	30.8429
8	LOC_Os05g12740	None	transposon protein, putative, unclassified	1.25899
8	LOC_Os05g15480	None	retrotransposon protein, putative, unclassified	31.9045
8	LOC_Os05g32690	Os05g0393550	hypothetical protein	11.647
8	LOC_Os05g33090	None	conserved hypothetical protein	15.3275
8	LOC_Os05g33150	Os05g0399700	CHIT6 - Chitinase family protein precursor, expressed	7.34516
8	LOC_Os05g43690	Os05g0512600	glucan endo-1,3-beta-glucosidase-like protein 3 precursor, putative, expressed	1111.42	yes
8	LOC_Os05g44740	None	transposon protein, putative, unclassified	1.89295
8	LOC_Os05g51360	Os05g0591400	DnaK family protein, putative, expressed	2.93794
8	LOC_Os07g18050	Os07g0281000	RNA-binding motif protein, putative, expressed	420.729
8	LOC_Os07g18540	Os07g0285450	ribosomal RNA apurinic site specific lyase, putative	3.82639
8	LOC_Os07g20160	Os07g0297350	glycine-rich cell wall protein, putative	1.63003
8	LOC_Os07g23850	None	glycosyl hydrolase, putative	25.5752
8	LOC_Os07g26060	None	conserved hypothetical protein	1.46558
8	LOC_Os07g27970	Os07g0463600	O-methyltransferase, putative, expressed	1.02151
8	LOC_Os07g30980	Os07g0492100	uvrD/REP helicase family protein, putative, expressed	62.1161
8	LOC_Os07g31130	Os07g0493200	OsWAK72 - OsWAK receptor-like cytoplasmic kinase OsWAK-RLCK, expressed	6.97026
8	LOC_Os07g31140	Os07g0493400	3-oxo-5-alpha-steroid 4-dehydrogenase, putative, expressed	1.337
8	LOC_Os07g31194	Os07g0493850	expressed protein	4.09485
8	LOC_Os07g38890	Os07g0576500	OsGH3.9 - Probable indole-3-acetic acid-amido synthetase, expressed	11.4532
8	LOC_Os07g41300	None	respiratory-chain NADH dehydrogenase, 49 Kd subunit family protein	4.99709
8	LOC_Os08g12640	None	retrotransposon protein, putative, Ty3-gypsy subclass	45.9922
8	LOC_Os08g13920	Os08g0237000	glycosyl hydrolases family 16, putative, expressed	1210.54	yes
8	LOC_Os08g17990	Os08g0281500	retrotransposon protein, putative, unclassified	3.48447
8	LOC_Os08g22300	None	retrotransposon, putative, centromere-specific	4.075
8	LOC_Os09g17810	Os09g0347300	leucine zipper protein-like, putative, expressed	8.65739
8	LOC_Os10g19919	Os10g0340301	retrotransposon protein, putative, Ty3-gypsy subclass, expressed	131.703	yes
8	LOC_Os12g07410	None	retrotransposon protein, putative, unclassified	1.93332
8	LOC_Os12g29220	Os12g0476200	nodulin MtN3 family protein, putative, expressed	47.1017
Waxy cluster	LOC_Os01g03680	Os01g0127600	BBTI8 - Bowman-Birk type bran trypsin inhibitor precursor, expressed	189.133
Waxy cluster	LOC_Os04g30180	Os04g0370300	F-box/LRR-repeat protein 14, putative, expressed	40.7838
Waxy cluster	LOC_Os06g04200	Os06g0133000	starch synthase, putative, expressed	116208	yes
Waxy cluster	LOC_Os06g17130	None	hypothetical protein	7.28543

## Sheet: GO analysis
Cluster	GO:0006952	defense response
1.1	LOC_Os11g12050	NBS-LRR type disease resistance protein, putative, expressed
1.1	LOC_Os11g36410	NBS-LRR type disease resistance protein, putative, expressed
1.1	LOC_Os11g36440	amine oxidase, flavin-containing, domain containing protein, expressed
1.1	LOC_Os11g37050	expressed protein
1.1	LOC_Os11g37740	stripe rust resistance protein Yr10, putative, expressed
1.1	LOC_Os11g37759	stripe rust resistance protein Yr10, putative, expressed
1.1	LOC_Os11g37850	stripe rust resistance protein Yr10, putative, expressed
1.1	LOC_Os11g38440	expressed protein
1.1	LOC_Os11g38520	expressed protein
1.1	LOC_Os11g39190	NB-ARC domain containing protein, putative, expressed
1.1	LOC_Os11g39280	disease resistance protein, putative, expressed
1.1	LOC_Os11g39320	LZ-NBS-LRR class, putative, expressed
1.1	LOC_Os11g41170	disease resistance protein RPM1, putative, expressed
1.1	LOC_Os11g45790	NB-ARC domain containing protein, expressed
1.1	LOC_Os11g45924	OsWRKY41 - Superfamily of TFs having WRKY and zinc finger domains
1.1	LOC_Os11g33340	peptidase, M24 family protein, putative, expressed
1.1	LOC_Os11g33330	peptidase, M24 family protein, putative, expressed
1.1	GO:0016117	carotenoid biosynthetic process
1.1	GO:0016109	tetraterpenoid biosynthetic process
1.1	LOC_Os11g36440	amine oxidase, flavin-containing, domain containing protein, expressed
1.1	protein degradation
1.1	LOC_Os11g04220	HEAT repeat family protein, putative, expressed
1.1	protein folding
1.1	LOC_Os04g33590	hydrolase, alpha/beta fold family protein, putative, expressed
1.1	gene expression
1.1	LOC_Os11g34770	maf, putative, expressed
1.1	LOC_Os11g34820	THUMP domain-containing protein, putative, expressed
1.1	LOC_Os08g29590	zinc finger, C3HC4 type family protein, expressed
1.1	LOC_Os11g36930	ZOS11-05 - C2H2 zinc finger protein
1.1	LOC_Os11g36430	zinc finger, C3HC4 type domain containing protein, expressed
1.1	development
1.1	LOC_Os04g06340	MEGL11 - Maternally expressed gene MEG family protein precursor
1.1	LOC_Os11g36610	OsFBDUF51 - F-box and DUF domain containing protein, expressed
1.1	LOC_Os11g37060	OsFBDUF52 - F-box and DUF domain containing protein, expressed
1.1	LOC_Os11g38500	OsFBDUF62 - F-box and DUF domain containing protein
1.1	LOC_Os07g06500	OsFBL34 - F-box domain and LRR containing protein, expressed
1.1	cell wall biosynthesis
1.1	LOC_Os11g36610	OsFBDUF51 - F-box and DUF domain containing protein, expressed
1.1	LOC_Os11g37060	OsFBDUF52 - F-box and DUF domain containing protein, expressed
1.1	LOC_Os11g38500	OsFBDUF62 - F-box and DUF domain containing protein
1.1	GO:0019058	viral life cycle
1.1	LOC_Os08g15600	stomatin-like protein 2, putative
1.2	GO:0006952	defense response
1.2	LOC_Os02g53070	HYS1, putative, expressed
1.2	LOC_Os04g52606	SHR5-receptor-like kinase, putative, expressed
1.2	LOC_Os06g15995	expressed protein
1.2	LOC_Os06g31220	mitogen-activated protein kinase 17, putative, expressed
1.2	LOC_Os06g31800	THION2 - Plant thionin family protein precursor, expressed
1.2	LOC_Os06g31890	THION3 - Plant thionin family protein precursor, expressed
1.2	LOC_Os06g32020	THION6 - Plant thionin family protein precursor, expressed
1.2	LOC_Os06g32160	THION7 - Plant thionin family protein precursor, expressed
1.2	LOC_Os06g32240	THION9 - Plant thionin family protein precursor, expressed
1.2	LOC_Os07g35110	Leucine Rich Repeat family protein
1.2	LOC_Os08g04590	csAtPR5, putative
1.2	LOC_Os08g16120	disease resistance protein RPM1, putative, expressed
1.2	LOC_Os08g20020	octicosapeptide/Phox/Bem1p, putative, expressed
1.2	LOC_Os08g31780	MLA1, putative, expressed
1.2	LOC_Os08g31970	NHL repeat-containing protein, putative, expressed
1.2	LOC_Os10g02720	OsWAK99 - OsWAK receptor-like protein kinase, expressed
1.2	LOC_Os10g03100	Cf2/Cf5 disease resistance protein, putative, expressed
1.2	LOC_Os10g07566	LRR19, putative
1.2	LOC_Os10g10130	OsWAK112d - OsWAK receptor-like protein kinase, expressed
1.2	LOC_Os10g22484	RGH2B, putative, expressed
1.2	LOC_Os11g13410	mla1, putative, expressed
1.2	LOC_Os11g42040	non-TIR-NBS-LRR type resistance protein, putative, expressed
1.2	LOC_Os11g42070	Leucine Rich Repeat family protein, expressed
1.2	GO:0006468	protein phosphorylation
1.2	LOC_Os06g31220	mitogen-activated protein kinase 17, putative, expressed
1.2	LOC_Os10g10130	OsWAK112d - OsWAK receptor-like protein kinase, expressed
1.2	LOC_Os10g02720	OsWAK99 - OsWAK receptor-like protein kinase, expressed
1.2	LOC_Os10g01060	protein kinase family protein, putative, expressed
1.2	LOC_Os08g02990	retrotransposon protein, putative, unclassified, expressed
1.2	LOC_Os04g34360	serine/threonine-protein kinase receptor precursor, putative, expressed
1.2	LOC_Os04g52606	SHR5-receptor-like kinase, putative, expressed
1.2	Protein degradation
1.2	LOC_Os10g05180	26S proteasome regulatory subunit S5A, putative
1.2	Development
1.2	LOC_Os08g23470	B3 DNA binding domain containing protein, expressed
1.2	LOC_Os06g16300	BRASSINOSTEROID INSENSITIVE 1-associated receptor kinase 1 precursor, putative, expressed
1.2	LOC_Os02g50174	caleosin related protein, putative, expressed
1.2	LOC_Os06g14324	caleosin related protein, putative, expressed
1.2	LOC_Os10g05520	OsFBX371 - F-box domain containing protein, expressed
1.2	LOC_Os11g10180	OsFBX412 - F-box domain containing protein, expressed
1.2	LOC_Os11g10200	OsFBX413 - F-box domain containing protein, expressed
1.2	LOC_Os02g40320	PINHEAD, putative
1.2	LOC_Os11g40110	RWP-RK, putative
1.2	LOC_Os08g18150	WD domain, G-beta repeat domain containing protein, expressed
1.2	ROS scavenging
1.2	LOC_Os01g39860	1-aminocyclopropane-1-carboxylate oxidase protein, putative, expressed
1.2	LOC_Os08g20020	octicosapeptide/Phox/Bem1p, putative, expressed
1.2	Stress response
1.2	LOC_Os06g19130	cadmium tolerance factor, putative
1.2	Gene expression
1.2	LOC_Os10g01380	CW7, putative, expressed
1.2	LOC_Os06g32730	eukaryotic initiation factor iso-4F subunit p82-34, putative, expressed
1.2	LOC_Os11g40110	RWP-RK, putative
1.2	LOC_Os11g38330	ZOS11-06 - C2H2 zinc finger protein, expressed
1.2	LOC_Os05g38600	ZOS5-09 - C2H2 zinc finger protein
1.2	Cell cycle
1.2	LOC_Os02g39470	cyclin, N-terminal domain containing protein
1.2	Lys biosynthesis
1.2	LOC_Os05g01760	lysine ketoglutarate reductase trans-splicing related 1, putative, expressed
1.2	GO:0006284	base-excision repair
1.2	LOC_Os08g21330	formamidopyrimidine-DNA glycosylase, putative, expressed
2	GO:0044262	cellular carbohydrate metabolic process
2	LOC_Os01g53000	trehalose synthase, putative, expressed
2	LOC_Os01g55040	1,3-beta-glucan synthase component, putative, expressed
2	LOC_Os02g37590	glycerophosphoryl diester phosphodiesterase family protein, putative, expressed
2	LOC_Os06g02180	CSLD2 - cellulose synthase-like family D, expressed
2	LOC_Os06g51270	1,3-beta-glucan synthase component, putative, expressed
2	LOC_Os07g14850	CESA6 - cellulose synthase, expressed
2	LOC_Os08g06380	CSLF6 - cellulose synthase-like family F; beta1,3;1,4 glucan synthase, expressed
2	LOC_Os03g56060	CSLC9 - cellulose synthase-like family C, expressed
2	LOC_Os04g44850	glycosyl transferase 8 domain containing protein, putative, expressed
2	LOC_Os06g49810	glycosyl transferase family 8, putative, expressed
2	LOC_Os01g32770	DUF260 domain containing protein, putative, expressed
2	LOC_Os06g10430	protein of unknown function DUF1296 domain containing protein, expressed
2	LOC_Os03g14250	plant protein of unknown function DUF869 domain containing protein, expressed
2	GO:0044267	cellular protein metabolic process
2	LOC_Os08g33200	1-phosphatidylinositol-4-phosphate 5-kinase/ zinc ion binding protein, putative, expressed
2	LOC_Os09g25090	CAMK_KIN1/SNF1/Nim1_like.34 - CAMK includes calcium/calmodulin depedent protein kinases, expressed
2	LOC_Os05g50120	CGMC_MAPKCMGC_2.3 - CGMC includes CDA, MAPK, GSK3, and CLKC kinases, expressed
2	LOC_Os01g47530	CGMC_MAPKCMGC_2.6 - CGMC includes CDA, MAPK, GSK3, and CLKC kinases, expressed
2	LOC_Os07g43350	expressed protein
2	LOC_Os04g59330	expressed protein
2	LOC_Os07g42410	expressed protein - SRS1
2	LOC_Os03g51520	fip1 motif family protein, expressed
2	LOC_Os01g16520	glutamyl-tRNA synthetase, cytoplasmic, putative, expressed
2	LOC_Os08g43490	heat shock protein DnaJ, putative, expressed
2	LOC_Os10g42439	heat shock protein DnaJ, putative, expressed
2	LOC_Os12g24080	HECT-domain domain containing protein, expressed
2	LOC_Os01g60330	inactive receptor kinase At2g26730 precursor, putative, expressed
2	LOC_Os02g10100	leucine-rich repeat receptor protein kinase EXS precursor, putative, expressed
2	LOC_Os09g36090	plus-3 domain containing protein, expressed
2	LOC_Os10g36810	plus-3 domain containing protein, putative, expressed
2	LOC_Os01g64490	protein kinase domain containing protein, expressed
2	LOC_Os03g06410	protein kinase domain containing protein, expressed
2	LOC_Os12g02810	protein kinase domain containing protein, expressed
2	LOC_Os04g58910	receptor protein kinase TMK1 precursor, putative, expressed
2	LOC_Os11g26130	receptor protein kinase TMK1 precursor, putative, expressed
2	LOC_Os12g35610	respiratory burst oxidase, putative, expressed
2	LOC_Os01g54700	retrotransposon protein, putative, unclassified, expressed
2	LOC_Os02g49950	spotted leaf 11, putative, expressed
2	LOC_Os02g13960	spotted leaf 11, putative, expressed
2	LOC_Os03g16824	spotted leaf 11, putative, expressed
2	LOC_Os04g56530	STE_MEKK_ste11_MAP3K.1 - STE kinases include homologs to sterile 7, sterile 11 and sterile 20 from yeast, expressed
2	LOC_Os02g44642	STE_MEKK_ste11_MAP3K.10 - STE kinases include homologs to sterile 7, sterile 11 and sterile 20 from yeast, expressed
2	LOC_Os03g08550	STRUBBELIG-RECEPTOR FAMILY 6 precursor, putative, expressed
2	LOC_Os05g49590	suppressor of phythchrome A, putative, expressed
2	LOC_Os01g56330	TKL_IRAK_CrRLK1L-1.5 - The CrRLK1L-1 subfamily has homology to the CrRLK1L homolog, expressed
2	LOC_Os03g21540	TKL_IRAK_CrRLK1L-1.8 - The CrRLK1L-1 subfamily has homology to the CrRLK1L homolog, expressed
2	LOC_Os06g08530	ubiquitin carboxyl-terminal hydrolase domain containing protein, expressed
2	LOC_Os07g46660	ubiquitin carboxyl-terminal hydrolase domain containing protein, expressed
2	LOC_Os09g07900	ubiquitin-protein ligase 1, putative, expressed
2	LOC_Os02g06720	WD domain containing protein, putative, expressed
2	LOC_Os06g46970	wound induced protein, putative, expressed
2	LOC_Os06g43120	zinc finger C-x8-C-x5-C-x3-H type family protein, expressed
2	LOC_Os03g02160	zinc finger C-x8-C-x5-C-x3-H type family protein, expressed
2	GO:0006468	protein phsphorylation
2	LOC_Os09g25090	CAMK_KIN1/SNF1/Nim1_like.34 - CAMK includes calcium/calmodulin depedent protein kinases, expressed
2	LOC_Os01g47530	CGMC_MAPKCMGC_2.6 - CGMC includes CDA, MAPK, GSK3, and CLKC kinases, expressed
2	LOC_Os05g50120	CGMC_MAPKCMGC_2.3 - CGMC includes CDA, MAPK, GSK3, and CLKC kinases, expressed
2	LOC_Os07g43350	expressed protein
2	LOC_Os04g59330	expressed protein
2	LOC_Os01g60330	inactive receptor kinase At2g26730 precursor, putative, expressed
2	LOC_Os02g10100	leucine-rich repeat receptor protein kinase EXS precursor, putative, expressed
2	LOC_Os01g64490	protein kinase domain containing protein, expressed
2	LOC_Os03g06410	protein kinase domain containing protein, expressed
2	LOC_Os12g02810	protein kinase domain containing protein, expressed
2	LOC_Os04g58910	receptor protein kinase TMK1 precursor, putative, expressed
2	LOC_Os11g26130	receptor protein kinase TMK1 precursor, putative, expressed
2	LOC_Os01g54700	retrotransposon protein, putative, unclassified, expressed
2	LOC_Os04g56530	STE_MEKK_ste11_MAP3K.1 - STE kinases include homologs to sterile 7, sterile 11 and sterile 20 from yeast, expressed
2	LOC_Os02g44642	STE_MEKK_ste11_MAP3K.10 - STE kinases include homologs to sterile 7, sterile 11 and sterile 20 from yeast, expressed
2	LOC_Os03g08550	STRUBBELIG-RECEPTOR FAMILY 6 precursor, putative, expressed
2	LOC_Os05g49590	suppressor of phythchrome A, putative, expressed
2	LOC_Os01g56330	TKL_IRAK_CrRLK1L-1.5 - The CrRLK1L-1 subfamily has homology to the CrRLK1L homolog, expressed
2	LOC_Os03g21540	TKL_IRAK_CrRLK1L-1.8 - The CrRLK1L-1 subfamily has homology to the CrRLK1L homolog, expressed
2	GO:0016567	protein ubiquitination
2	LOC_Os06g08530	ubiquitin carboxyl-terminal hydrolase domain containing protein, expressed
2	LOC_Os07g46660	ubiquitin carboxyl-terminal hydrolase domain containing protein, expressed
2	LOC_Os09g07900	ubiquitin-protein ligase 1, putative, expressed
2	LOC_Os12g24080	HECT-domain domain containing protein, expressed
2	LOC_Os11g05130	PHD-finger family protein, expressed
2	LOC_Os03g19020	PHD-finger family protein, expressed
2	LOC_Os02g48810	PHD-finger family protein, expressed
2	Protein folding
2	LOC_Os08g43490	heat shock protein DnaJ, putative, expressed
2	LOC_Os10g42439	heat shock protein DnaJ, putative, expressed
2	LOC_Os05g50370	dnaJ domain containing protein, expressed
2	LOC_Os01g44310	dnaJ domain containing protein, expressed
2	LOC_Os05g31062	DNAJ heat shock N-terminal domain-containing protein, putative, expressed
2	LOC_Os05g31056	tetratricopeptide repeat containing protein, putative, expressed
2	LOC_Os01g68680	tetratricopeptide repeat domain containing protein, expressed
2	LOC_Os02g02410	DnaK family protein, putative, expressed - seed storage
2	LOC_Os02g29040	ankyrin repeat domain containing protein, putative, expressed
2	GO:0015031	protein transport
2	LOC_Os10g35010	ATTIC110/TIC110, putative, expressed
2	LOC_Os01g17430	coatomer subunit beta-1, putative, expressed
2	LOC_Os10g42439	heat shock protein DnaJ, putative, expressed
2	LOC_Os08g43490	heat shock protein DnaJ, putative, expressed
2	LOC_Os02g50790	nuclear-pore anchor, putative, expressed
2	LOC_Os05g02820	protein transport protein-related, putative, expressed
2	LOC_Os01g21850	protein transport protein-related, putative, expressed
2	LOC_Os06g22650	VHS and GAT domain containing protein, expressed
2	LOC_Os01g12880	VHS and GAT domain containing protein, expressed
2	LOC_Os02g02410	DnaK family protein, putative, expressed - seed storage
2	LOC_Os05g50370	dnaJ domain containing protein, expressed
2	LOC_Os01g44310	dnaJ domain containing protein, expressed
2	LOC_Os05g31062	DNAJ heat shock N-terminal domain-containing protein, putative, expressed
2	LOC_Os05g02680	nuclear factor related to kappa-B-binding protein, related, putative, expressed
2	LOC_Os02g50799	nuclear-pore anchor, putative, expressed
2	GO:0044271	nitrogen compound biosynthetic process
2	LOC_Os08g43210	AP2 domain containing protein, expressed
2	LOC_Os02g39920	AT hook motif family protein, expressed
2	LOC_Os06g12876	expressed protein
2	LOC_Os10g37240	expressed protein
2	LOC_Os10g31810	expressed protein
2	LOC_Os02g56250	GATA zinc finger domain containing protein, expressed
2	LOC_Os02g04490	histone acetyltransferase HAC1, putative, expressed
2	LOC_Os01g70810	homeobox domain containing protein, expressed
2	LOC_Os03g21680	phospholipid-transporting ATPase, putative, expressed
2	LOC_Os12g09540	phosphoribosylamine--glycine ligase, putative, expressed
2	LOC_Os09g36090	plus-3 domain containing protein, expressed
2	LOC_Os10g36810	plus-3 domain containing protein, putative, expressed
2	LOC_Os07g40510	retrotransposon protein, putative, unclassified, expressed
2	LOC_Os01g54700	retrotransposon protein, putative, unclassified, expressed
2	LOC_Os05g43060	retrotransposon, putative, centromere-specific, expressed
2	LOC_Os06g11730	RNA recognition motif containing protein, putative, expressed
2	LOC_Os05g41510	SH2 motif, putative, expressed
2	LOC_Os03g02160	zinc finger C-x8-C-x5-C-x3-H type family protein, expressed
2	LOC_Os10g39770	zinc finger, C3HC4 type, domain containing protein, expressed
2	LOC_Os10g38850	amine oxidase, putative, expressed
2	LOC_Os06g29430	cytidine and deoxycytidylate deaminase zinc-binding region family protein, expressed
2	LOC_Os07g39690	GCN5-related N-acetyltransferase, putative, expressed
2	LOC_Os03g21850	nucleotidyltransferase, putative, expressed
2	LOC_Os03g11240	nucleotidyltransferase, putative, expressed
2	LOC_Os01g19870	hydrolase, acting on carbon-nitrogen, putative, expressed
2	GO:0032787	monocarboxylic acid metabolic process
2	LOC_Os04g55060	3-oxoacyl-synthase III, chloroplast precursor, putative, expressed
2	LOC_Os01g65830	acyl-desaturase, chloroplast precursor, putative, expressed
2	LOC_Os01g71320	hexokinase, putative, expressed
2	LOC_Os05g41640	phosphoglycerate kinase protein, putative, expressed
2	LOC_Os06g13810	pyrophosphate--fructose 6-phosphate 1-phosphotransferase subunit beta, putative, expressed
2	LOC_Os02g42660	sphingolipid delta desaturase, putative, expressed
2	LOC_Os09g31050	cytosolic phospholipase A2 beta, putative, expressed
2	LOC_Os10g37280	diacylglycerol kinase, putative, expressed
2	LOC_Os04g45800	diacylglycerol kinase, putative, expressed
2	Lipid metabolism
2	LOC_Os02g42660	sphingolipid delta desaturase, putative, expressed
2	LOC_Os09g31050	cytosolic phospholipase A2 beta, putative, expressed
2	LOC_Os04g55060	3-oxoacyl-synthase III, chloroplast precursor, putative, expressed
2	LOC_Os01g65830	acyl-desaturase, chloroplast precursor, putative, expressed
2	LOC_Os10g37280	diacylglycerol kinase, putative, expressed
2	LOC_Os04g45800	diacylglycerol kinase, putative, expressed
2	GO:0006793	phosphorus metabolic process
2	LOC_Os08g33200	1-phosphatidylinositol-4-phosphate 5-kinase/ zinc ion binding protein, putative, expressed
2	LOC_Os09g25090	CAMK_KIN1/SNF1/Nim1_like.34 - CAMK includes calcium/calmodulin depedent protein kinases, expressed
2	LOC_Os05g50120	CGMC_MAPKCMGC_2.3 - CGMC includes CDA, MAPK, GSK3, and CLKC kinases, expressed
2	LOC_Os01g47530	CGMC_MAPKCMGC_2.6 - CGMC includes CDA, MAPK, GSK3, and CLKC kinases, expressed
2	LOC_Os08g38720	cytochrome c oxidase assembly protein COX15, putative, expressed
2	LOC_Os06g12876	expressed protein
2	LOC_Os07g43350	expressed protein
2	LOC_Os04g59330	expressed protein
2	LOC_Os01g59850	GTPase-activating protein, putative, expressed
2	LOC_Os01g60330	inactive receptor kinase At2g26730 precursor, putative, expressed
2	LOC_Os02g32370	inositol hexaphosphate kinase, putative, expressed
2	LOC_Os02g10100	leucine-rich repeat receptor protein kinase EXS precursor, putative, expressed
2	LOC_Os03g21680	phospholipid-transporting ATPase, putative, expressed
2	LOC_Os12g09540	phosphoribosylamine--glycine ligase, putative, expressed
2	LOC_Os01g64490	protein kinase domain containing protein, expressed
2	LOC_Os03g06410	protein kinase domain containing protein, expressed
2	LOC_Os12g02810	protein kinase domain containing protein, expressed
2	LOC_Os04g58910	receptor protein kinase TMK1 precursor, putative, expressed
2	LOC_Os11g26130	receptor protein kinase TMK1 precursor, putative, expressed
2	LOC_Os01g54700	retrotransposon protein, putative, unclassified, expressed
2	LOC_Os04g56530	STE_MEKK_ste11_MAP3K.1 - STE kinases include homologs to sterile 7, sterile 11 and sterile 20 from yeast, expressed
2	LOC_Os02g44642	STE_MEKK_ste11_MAP3K.10 - STE kinases include homologs to sterile 7, sterile 11 and sterile 20 from yeast, expressed
2	LOC_Os03g08550	STRUBBELIG-RECEPTOR FAMILY 6 precursor, putative, expressed
2	LOC_Os05g49590	suppressor of phythchrome A, putative, expressed
2	LOC_Os01g56330	TKL_IRAK_CrRLK1L-1.5 - The CrRLK1L-1 subfamily has homology to the CrRLK1L homolog, expressed
2	LOC_Os03g21540	TKL_IRAK_CrRLK1L-1.8 - The CrRLK1L-1 subfamily has homology to the CrRLK1L homolog, expressed
2	LOC_Os03g18970	protein phosphotase protein, putative, expressed
2	LOC_Os07g49040	protein phosphotase protein, putative, expressed
2	GO:0010467	gene expression
2	LOC_Os08g43210	AP2 domain containing protein, expressed
2	LOC_Os02g39920	AT hook motif family protein, expressed
2	LOC_Os01g31110	CRS2-associated factor 1, chloroplast precursor, putative, expressed
2	LOC_Os05g30790	CW-type Zinc Finger, putative
2	LOC_Os03g22580	CW-type Zinc Finger, putative, expressed
2	LOC_Os07g47360	CW-type Zinc Finger, putative, expressed
2	LOC_Os04g40400	eukaryotic translation initiation factor 4B, putative, expressed
2	LOC_Os07g36940	eukaryotic translation initiation factor 4G, putative, expressed
2	LOC_Os05g51500	eukaryotic translation initiation factor 5B, putative, expressed
2	LOC_Os10g37240	expressed protein
2	LOC_Os07g42410	expressed protein - SRS1
2	LOC_Os03g51520	fip1 motif family protein, expressed
2	LOC_Os02g56250	GATA zinc finger domain containing protein, expressed
2	LOC_Os01g16520	glutamyl-tRNA synthetase, cytoplasmic, putative, expressed
2	LOC_Os01g60040	HEAT repeat family protein, putative, expressed
2	LOC_Os02g40430	HEAT repeat family protein, putative, expressed
2	LOC_Os02g04490	histone acetyltransferase HAC1, putative, expressed
2	LOC_Os03g05680	histone demethylase JARID1C, putative, expressed
2	LOC_Os01g70810	homeobox domain containing protein, expressed
2	LOC_Os05g43280	MATH domain containing protein, expressed
2	LOC_Os03g22560	MYB family transcription factor, putative, expressed
2	LOC_Os05g03550	MYB family transcription factor, putative, expressed
2	LOC_Os07g39480	OsWRKY78 - Superfamily of TFs having WRKY and zinc finger domains, expressed
2	LOC_Os02g58490	PINHEAD, putative, expressed
2	LOC_Os09g36090	plus-3 domain containing protein, expressed
2	LOC_Os10g36810	plus-3 domain containing protein, putative, expressed
2	LOC_Os01g54700	retrotransposon protein, putative, unclassified, expressed
2	LOC_Os03g16369	retrotransposon protein, putative, unclassified, expressed
2	LOC_Os07g40510	retrotransposon protein, putative, unclassified, expressed
2	LOC_Os05g43060	retrotransposon, putative, centromere-specific, expressed
2	LOC_Os01g56000	RNA recognition motif containing protein, expressed
2	LOC_Os01g65550	RNA recognition motif containing protein, putative, expressed
2	LOC_Os06g11730	RNA recognition motif containing protein, putative, expressed
2	LOC_Os07g15270	RNA-binding region RNP-1, putative, expressed
2	LOC_Os08g08210	SET domain containing protein, expressed
2	LOC_Os05g41510	SH2 motif, putative, expressed
2	LOC_Os02g02290	SNF2 family N-terminal domain containing protein, expressed
2	LOC_Os04g45940	transcription factor like protein, putative, expressed
2	LOC_Os06g43790	transcription initiation factor TFIID subunit 1, putative, expressed
2	LOC_Os02g06720	WD domain containing protein, putative, expressed
2	LOC_Os06g46970	wound induced protein, putative, expressed
2	LOC_Os03g02160	zinc finger C-x8-C-x5-C-x3-H type family protein, expressed
2	LOC_Os06g43120	zinc finger C-x8-C-x5-C-x3-H type family protein, expressed
2	LOC_Os02g56280	zinc finger family protein, putative, expressed
2	LOC_Os05g30990	zinc finger protein, putative
2	LOC_Os09g06740	zinc finger, C3HC4 type domain containing protein, expressed
2	LOC_Os10g39770	zinc finger, C3HC4 type, domain containing protein, expressed
2	LOC_Os03g05690	ZOS3-03 - C2H2 zinc finger protein, expressed
2	LOC_Os09g39270	ZOS9-20 - C2H2 zinc finger protein, expressed
2	disease resistance
2	LOC_Os09g06740	zinc finger, C3HC4 type domain containing protein, expressed
2	LOC_Os10g39770	zinc finger, C3HC4 type, domain containing protein, expressed
2	LOC_Os01g25450	AIG1 family protein, expressed
2	LOC_Os10g38850	amine oxidase, putative, expressed
2	LOC_Os02g31290	AML1, putative, expressed
2	LOC_Os04g42430	EF hand family protein, putative, expressed
2	LOC_Os08g20610	pentatricopeptide containing protein, putative
2	LOC_Os07g29820	NBS-LRR disease resistance protein, putative, expressed
2	LOC_Os03g11890	potyvirus VPg interacting protein, putative, expressed
2	LOC_Os05g35190	powdery mildew resistant protein 5, putative, expressed
2	LOC_Os04g02110	disease resistance protein RGA3, putative, expressed
2	LOC_Os01g36640	disease resistance protein RPM1, putative, expressed
2	LOC_Os03g09070	leucine rich repeat domain containing protein, putative, expressed
2	LOC_Os06g43670	Leucine Rich Repeat family protein, expressed
2	LOC_Os04g55420	leucine-rich repeat family protein, putative, expressed
2	stress response
2	LOC_Os09g36090	plus-3 domain containing protein, expressed
2	LOC_Os10g36810	plus-3 domain containing protein, putative, expressed
2	LOC_Os03g08550	STRUBBELIG-RECEPTOR FAMILY 6 precursor, putative, expressed
2	LOC_Os01g56330	TKL_IRAK_CrRLK1L-1.5 - The CrRLK1L-1 subfamily has homology to the CrRLK1L homolog, expressed
2	LOC_Os03g21540	TKL_IRAK_CrRLK1L-1.8 - The CrRLK1L-1 subfamily has homology to the CrRLK1L homolog, expressed
2	LOC_Os01g31110	CRS2-associated factor 1, chloroplast precursor, putative, expressed
2	LOC_Os09g06740	zinc finger, C3HC4 type domain containing protein, expressed
2	LOC_Os10g39770	zinc finger, C3HC4 type, domain containing protein, expressed
2	LOC_Os02g29040	ankyrin repeat domain containing protein, putative, expressed
2	LOC_Os04g58504	choline transporter-related, putative, expressed
2	LOC_Os09g31050	cytosolic phospholipase A2 beta, putative, expressed
2	LOC_Os01g32770	DUF260 domain containing protein, putative, expressed
2	LOC_Os04g42430	EF hand family protein, putative, expressed
2	LOC_Os08g03420	kelch repeat protein, putative, expressed
2	LOC_Os09g28060	MORN repeat domain containing protein, expressed
2	LOC_Os08g33200	1-phosphatidylinositol-4-phosphate 5-kinase/ zinc ion binding protein, putative, expressed
2	LOC_Os04g54230	wound induced protein, putative, expressed
2	LOC_Os04g54300	wound induced protein, putative, expressed
2	LOC_Os10g42820	early-responsive to dehydration protein-related, putative, expressed
2	LOC_Os12g02040	hypoxia-responsive family protein, putative, expressed
2	LOC_Os07g04150	stress-induced protein, putative, expressed
2	nutraceutical compounds biosynthesis
2	LOC_Os06g51270	1,3-beta-glucan synthase component, putative, expressed
2	LOC_Os01g55040	1,3-beta-glucan synthase component, putative, expressed
2	LOC_Os02g06720	WD domain containing protein, putative, expressed
2	LOC_Os01g53430	anthocyanidin 5,3-O-glucosyltransferase, putative, expressed
2	LOC_Os05g48900	fasciclin domain containing protein, expressed
2	LOC_Os03g57490	fasciclin domain containing protein, expressed
2	LOC_Os02g33630	WD domain, G-beta repeat domain containing protein
2	LOC_Os09g24260	WD domain, G-beta repeat domain containing protein, expressed
2	LOC_Os07g46370	WD domain, G-beta repeat domain containing protein, expressed
2	ROS scavenging
2	LOC_Os02g49950	spotted leaf 11, putative, expressed
2	LOC_Os02g13960	spotted leaf 11, putative, expressed
2	LOC_Os03g16824	spotted leaf 11, putative, expressed
2	LOC_Os12g42860	2-aminoethanethiol dioxygenase, putative, expressed
2	LOC_Os05g51470	2-aminoethanethiol dioxygenase, putative, expressed
2	LOC_Os03g45250	2-aminoethanethiol dioxygenase, putative, expressed
2	LOC_Os02g29040	ankyrin repeat domain containing protein, putative, expressed
2	LOC_Os09g31050	cytosolic phospholipase A2 beta, putative, expressed
2	LOC_Os08g38720	cytochrome c oxidase assembly protein COX15, putative, expressed
2	LOC_Os12g35610	respiratory burst oxidase, putative, expressed
2	LOC_Os03g58890	oxidoreductase, putative, expressed
2	GO:0032502	developmental process
2	LOC_Os01g11040	SCAR-like protein 2, putative, expressed
2	LOC_Os01g31110	CRS2-associated factor 1, chloroplast precursor, putative, expressed
2	LOC_Os01g55040	1,3-beta-glucan synthase component, putative, expressed
2	LOC_Os01g64490	protein kinase domain containing protein, expressed
2	LOC_Os02g02410	DnaK family protein, putative, expressed - seed storage
2	LOC_Os02g06720	WD domain containing protein, putative, expressed
2	LOC_Os02g10100	leucine-rich repeat receptor protein kinase EXS precursor, putative, expressed
2	LOC_Os02g29040	ankyrin repeat domain containing protein, putative, expressed
2	LOC_Os02g30730	SART-1 family protein, putative, expressed
2	LOC_Os02g32370	inositol hexaphosphate kinase, putative, expressed
2	LOC_Os02g33630	WD domain, G-beta repeat domain containing protein
2	LOC_Os02g37590	glycerophosphoryl diester phosphodiesterase family protein, putative, expressed
2	LOC_Os02g44642	STE_MEKK_ste11_MAP3K.10 - STE kinases include homologs to sterile 7, sterile 11 and sterile 20 from yeast, expressed
2	LOC_Os02g47880	tetratricopeptide repeat domain containing protein, expressed
2	LOC_Os02g49090	WD domain, G-beta repeat domain containing protein, expressed
2	LOC_Os02g56250	GATA zinc finger domain containing protein, expressed
2	LOC_Os02g58490	PINHEAD, putative, expressed
2	LOC_Os03g08550	STRUBBELIG-RECEPTOR FAMILY 6 precursor, putative, expressed
2	LOC_Os03g29570	mps one binder kinase activator-like 1A, putative, expressed
2	LOC_Os04g42430	EF hand family protein, putative, expressed
2	LOC_Os04g49690	FERONIA receptor-like kinase, putative, expressed
2	LOC_Os04g56530	STE_MEKK_ste11_MAP3K.1 - STE kinases include homologs to sterile 7, sterile 11 and sterile 20 from yeast, expressed
2	LOC_Os04g58910	receptor protein kinase TMK1 precursor, putative, expressed
2	LOC_Os04g59460	expressed protein
2	LOC_Os05g05780	chromatin-remodeling complex ATPase chain, putative, expressed
2	LOC_Os05g49590	suppressor of phythchrome A, putative, expressed
2	LOC_Os06g02180	CSLD2 - cellulose synthase-like family D, expressed
2	LOC_Os06g11640	serine/threonine-protein phosphatase 2A activator 2, putative, expressed
2	LOC_Os06g13030	OsLIM - LIM domain protein, putative actin-binding protein and transcription factor, expressed
2	LOC_Os06g13810	pyrophosphate--fructose 6-phosphate 1-phosphotransferase subunit beta, putative, expressed
2	LOC_Os06g14080	ATMAP70 protein, putative, expressed
2	LOC_Os06g51270	1,3-beta-glucan synthase component, putative, expressed
2	LOC_Os07g46370	WD domain, G-beta repeat domain containing protein, expressed
2	LOC_Os08g20610	pentatricopeptide containing protein, putative
2	LOC_Os09g06740	zinc finger, C3HC4 type domain containing protein, expressed
2	LOC_Os09g07300	BIG, putative, expressed
2	LOC_Os09g24260	WD domain, G-beta repeat domain containing protein, expressed
2	LOC_Os09g31050	cytosolic phospholipase A2 beta, putative, expressed
2	LOC_Os10g39770	zinc finger, C3HC4 type, domain containing protein, expressed
2	LOC_Os10g42439	heat shock protein DnaJ, putative, expressed
2	LOC_Os11g26130	receptor protein kinase TMK1 precursor, putative, expressed
2	LOC_Os11g32470	NEF1, putative, expressed
2	LOC_Os12g35610	respiratory burst oxidase, putative, expressed
2	LOC_Os05g31056	tetratricopeptide repeat containing protein, putative, expressed
2	LOC_Os01g68680	tetratricopeptide repeat domain containing protein, expressed
2	LOC_Os05g50370	dnaJ domain containing protein, expressed
2	LOC_Os01g44310	dnaJ domain containing protein, expressed
2	LOC_Os05g31062	DNAJ heat shock N-terminal domain-containing protein, putative, expressed
2	LOC_Os03g08850	AUXIN SIGNALING F-BOX 2, putative, expressed
2	LOC_Os02g46690	OsFBD8 - F-box and FBD domain containing protein, expressed
2	LOC_Os03g27250	OsFBO14 - F-box and other domain containing protein, expressed
2	Cell cycle
2	LOC_Os07g49480	KIP1, putative, expressed
2	LOC_Os03g43684	KIP1, putative, expressed
2	LOC_Os10g28610	KIP1, putative, expressed
3	GO:0009314	response to radiation
3	LOC_Os01g04870	WD domain, G-beta repeat domain containing protein, expressed
3	LOC_Os02g46970	AMP-binding domain containing protein, expressed
3	LOC_Os03g57660	peptidase, putative, expressed
3	LOC_Os04g44280	OsRR5 type-A response regulator, expressed
3	LOC_Os07g17010	chalcone synthase, putative, expressed
3	LOC_Os07g30240	mutS family domain IV containing protein
3	LOC_Os10g38360	glutathione S-transferase, putative, expressed
3	LOC_Os12g31370	DNA repair protein Rad51, putative, expressed
3	GO:0044710	single-organism metabolic process
3	LOC_Os01g04870	WD domain, G-beta repeat domain containing protein, expressed
3	LOC_Os01g43750	cytochrome P450 72A1, putative, expressed
3	LOC_Os01g46220	GDSL-like lipase/acylhydrolase, putative, expressed
3	LOC_Os01g58590	expressed protein
3	LOC_Os02g09200	cytochrome P450 71D10, putative, expressed
3	LOC_Os02g12550	cytochrome P450, putative, expressed
3	LOC_Os02g38940	cytochrome P450, putative, expressed
3	LOC_Os02g46970	AMP-binding domain containing protein, expressed
3	LOC_Os02g54390	hypro1, putative
3	LOC_Os03g06990	oxidoreductase, putative
3	LOC_Os03g07000	oxidoreductase, putative, expressed
3	LOC_Os03g25660	expressed protein
3	LOC_Os03g52860	lipoxygenase, putative, expressed
3	LOC_Os04g26920	oxidoreductase, aldo/keto reductase family protein, putative, expressed
3	LOC_Os04g35270	alpha-1,4-fucosyltransferase, putative, expressed
3	LOC_Os04g59260	peroxidase precursor, putative, expressed
3	LOC_Os05g05520	transposon protein, putative, Mutator sub-class
3	LOC_Os05g35010	cytochrome P450, putative, expressed
3	LOC_Os05g51520	expressed protein
3	LOC_Os06g03720	ribonucleoside-diphosphate reductase small chain, putative, expressed
3	LOC_Os06g14620	ribonucleoside-diphosphate reductase small chain, putative, expressed
3	LOC_Os07g17010	chalcone synthase, putative, expressed
3	LOC_Os07g30240	mutS family domain IV containing protein
3	LOC_Os07g34710	peroxidase precursor, putative, expressed
3	LOC_Os07g48980	nicotianamine synthase, putative, expressed
3	LOC_Os12g27940	expressed protein
3	LOC_Os12g31370	DNA repair protein Rad51, putative, expressed
3	GO:0009605	response to external stimulus
3	LOC_Os01g07870	ABC transporter family protein, putative, expressed
3	LOC_Os01g51570	glycosyl hydrolases family 17, putative, expressed
3	LOC_Os01g71830	glycosyl hydrolases family 17, putative, expressed
3	LOC_Os02g50140	caleosin related protein, putative, expressed
3	LOC_Os03g42350	ankyrin, putative, expressed
3	LOC_Os03g47620	ankyrin, putative
3	LOC_Os03g52860	lipoxygenase, putative, expressed
3	LOC_Os04g29550	RIPER2 - Ripening-related family protein precursor, expressed
3	LOC_Os04g38390	wound/stress protein, putative, expressed
3	LOC_Os04g40290	AAA-type ATPase family protein, putative, expressed
3	LOC_Os05g01380	polygalacturonase inhibitor precursor, putative, expressed
3	LOC_Os05g03210	OsFBDUF23 - F-box and DUF domain containing protein, expressed
3	LOC_Os06g07700	conserved hypothetical protein
3	LOC_Os06g51060	CHIT8 - Chitinase family protein precursor, expressed
3	LOC_Os07g01620	dirigent, putative, expressed
3	LOC_Os07g11110	NAD dependent epimerase/dehydratase family protein, putative, expressed
3	LOC_Os07g35370	TKL_IRAK_DUF26-lc.15 - DUF26 kinases have homology to DUF26 containing loci, expressed
3	LOC_Os08g05600	aquaporin protein, putative
3	LOC_Os10g26940	BURP domain containing protein, expressed
3	LOC_Os10g37540	OsFBDUF48 - F-box and DUF domain containing protein, expressed
3	LOC_Os10g39710	strictosidine synthase, putative, expressed
3	LOC_Os11g09864	wali7, putative, expressed
3	LOC_Os11g12420	serpin domain containing protein, putative, expressed
3	LOC_Os12g03830	major facilitator superfamily antiporter, putative
3	LOC_Os12g43490	thaumatin, putative, expressed
3	GO:0009607	response to biotic stimulus
3	GO:0043207	response to external biotic stimulus
3	LOC_Os04g40290	AAA-type ATPase family protein, putative, expressed
3	LOC_Os01g07870	ABC transporter family protein, putative, expressed
3	LOC_Os06g51060	CHIT8 - Chitinase family protein precursor, expressed
3	LOC_Os06g07700	conserved hypothetical protein
3	LOC_Os01g70680	DEF1 - Defensin and Defensin-like DEFL family
3	LOC_Os12g06760	DEFL17 - Defensin and Defensin-like DEFL family
3	LOC_Os12g12220	DEFL18 - Defensin and Defensin-like DEFL family
3	LOC_Os11g08220	DEFL28 - Defensin and Defensin-like DEFL family, expressed
3	LOC_Os11g08280	DEFL33 - Defensin and Defensin-like DEFL family
3	LOC_Os12g12230	DEFL43 - Defensin and Defensin-like DEFL family, expressed
3	LOC_Os11g08170	DEFL45 - Defensin and Defensin-like DEFL family
3	LOC_Os07g01620	dirigent, putative, expressed
3	LOC_Os01g06836	disease resistance protein SlVe2 precursor, putative
3	LOC_Os02g44106	expansin precursor, putative
3	LOC_Os01g51570	glycosyl hydrolases family 17, putative, expressed
3	LOC_Os01g71830	glycosyl hydrolases family 17, putative, expressed
3	LOC_Os03g52860	lipoxygenase, putative, expressed
3	LOC_Os12g03830	major facilitator superfamily antiporter, putative
3	LOC_Os04g03850	OsSub39 - Putative Subtilisin homologue
3	LOC_Os12g23980	OsSub63 - Putative Subtilisin homologue, expressed
3	LOC_Os04g29680	OsWAK38 - OsWAK receptor-like protein kinase, expressed
3	LOC_Os01g61080	OsWRKY24 - Superfamily of TFs having WRKY and zinc finger domains, expressed
3	LOC_Os05g01380	polygalacturonase inhibitor precursor, putative, expressed
3	LOC_Os01g25760	powdery mildew resistance protein PM3F, putative, expressed
3	LOC_Os05g10830	proteophosphoglycan ppg4, putative, expressed
3	LOC_Os12g43490	thaumatin, putative, expressed
3	LOC_Os01g06900	verticillium wilt disease resistance protein Ve2, putative, expressed
3	LOC_Os06g33970	VQ domain containing protein, putative, expressed
3	GO:0007275	multicellular organismal development
3	LOC_Os01g27160	cullin, putative, expressed
3	LOC_Os02g14090	berberine and berberine like domain containing protein, expressed
3	LOC_Os02g46970	AMP-binding domain containing protein, expressed
3	LOC_Os03g05820	kinesin motor domain containing protein, expressed
3	LOC_Os03g07140	male sterility protein, putative, expressed
3	LOC_Os03g16760	protein phosphatase 2C, putative, expressed
3	LOC_Os03g52860	lipoxygenase, putative, expressed
3	LOC_Os03g57660	peptidase, putative, expressed
3	LOC_Os05g35400	DnaK family protein, putative, expressed
3	LOC_Os06g03720	ribonucleoside-diphosphate reductase small chain, putative, expressed
3	LOC_Os06g14620	ribonucleoside-diphosphate reductase small chain, putative, expressed
3	LOC_Os06g35660	reticuline oxidase-like protein precursor, putative
3	LOC_Os10g38360	glutathione S-transferase, putative, expressed
3	GO:0009790	embryo development
3	LOC_Os01g27160	cullin, putative, expressed
3	LOC_Os03g57660	peptidase, putative, expressed
3	LOC_Os02g14090	berberine and berberine like domain containing protein, expressed
3	LOC_Os06g35660	reticuline oxidase-like protein precursor, putative
3	GO:0044767	single-organism developmental process
3	LOC_Os01g27160	cullin, putative, expressed
3	LOC_Os02g14090	berberine and berberine like domain containing protein, expressed
3	LOC_Os02g46970	AMP-binding domain containing protein, expressed
3	LOC_Os03g05820	kinesin motor domain containing protein, expressed
3	LOC_Os03g07140	male sterility protein, putative, expressed
3	LOC_Os03g16760	protein phosphatase 2C, putative, expressed
3	LOC_Os03g52860	lipoxygenase, putative, expressed
3	LOC_Os03g57660	peptidase, putative, expressed
3	LOC_Os05g35400	DnaK family protein, putative, expressed
3	LOC_Os05g39990	expansin precursor, putative, expressed
3	LOC_Os06g03720	ribonucleoside-diphosphate reductase small chain, putative, expressed
3	LOC_Os06g14620	ribonucleoside-diphosphate reductase small chain, putative, expressed
3	LOC_Os06g35660	reticuline oxidase-like protein precursor, putative
3	LOC_Os10g38360	glutathione S-transferase, putative, expressed
3	GO:0016070	RNA metabolic process
3	LOC_Os01g57890	Homeobox domain containing protein, expressed
3	LOC_Os03g19900	AP2 domain containing protein, expressed
3	LOC_Os03g25660	expressed protein
3	LOC_Os04g28140	conserved hypothetical protein
3	LOC_Os04g28160	response regulator receiver domain containing protein, expressed
3	LOC_Os04g44280	OsRR5 type-A response regulator, expressed
3	LOC_Os05g16100	hypothetical protein
3	LOC_Os05g38740	Core histone H2A/H2B/H3/H4 domain containing protein, putative, expressed
3	LOC_Os05g39050	Core histone H2A/H2B/H3/H4 domain containing protein, putative, expressed
3	LOC_Os07g11110	NAD dependent epimerase/dehydratase family protein, putative, expressed
3	LOC_Os08g35670	expressed protein
3	LOC_Os09g02780	OsMADS77 - MADS-box family gene with M-alpha type-box
3	LOC_Os10g26940	BURP domain containing protein, expressed
3	LOC_Os10g42490	homeobox and START domains containing protein, putative, expressed
3	LOC_Os11g04240	TFIIE-alpha 2, putative, expressed
3	GO:0045229	external encapsulating structure organization
3	LOC_Os05g39990	expansin precursor, putative, expressed
3	LOC_Os02g44106	expansin precursor, putative
3	LOC_Os02g46970	AMP-binding domain containing protein, expressed
3	LOC_Os03g07140	male sterility protein, putative, expressed
3	GO:0007049	cell cycle
3	LOC_Os07g30240	mutS family domain IV containing protein
3	LOC_Os02g52480	cyclin-dependent kinase inhibitor, putative, expressed
3	LOC_Os06g03720	ribonucleoside-diphosphate reductase small chain, putative, expressed
3	LOC_Os06g14620	ribonucleoside-diphosphate reductase small chain, putative, expressed
3	LOC_Os03g27420	retrotransposon protein, putative, unclassified
3	GO:0006486	protein glycosylation
3	GO:0009100	glycoprotein metabolic process
3	GO:0009101	glycoprotein biosynthetic process
3	GO:0043413	macromolecule glycosylation
3	GO:0070085	glycosylation
3	LOC_Os04g35270	alpha-1,4-fucosyltransferase, putative, expressed
3	LOC_Os12g27940	expressed protein
3	LOC_Os02g54390	hypro1, putative
3	GO:0022622	root system development
3	GO:0048364	root development
3	LOC_Os03g05820	kinesin motor domain containing protein, expressed
3	LOC_Os03g52860	lipoxygenase, putative, expressed
3	LOC_Os10g38360	glutathione S-transferase, putative, expressed
3	LOC_Os03g57660	peptidase, putative, expressed
3	GO:0009611	response to wounding
3	LOC_Os03g52860	lipoxygenase, putative, expressed
3	LOC_Os06g51060	CHIT8 - Chitinase family protein precursor, expressed
3	LOC_Os05g25630	inhibitor I family protein, putative
3	LOC_Os07g01710	phytosulfokine receptor precursor, putative, expressed
3	GO:0072507	divalent inorganic cation homeostasis
3	LOC_Os12g03830	major facilitator superfamily antiporter, putative
3	LOC_Os03g61670	calreticulin precursor, putative, expressed
3	nutraceutical compounds biosynthesis
3	LOC_Os04g35270	alpha-1,4-fucosyltransferase, putative, expressed
3	LOC_Os01g53420	anthocyanidin 5,3-O-glucosyltransferase, putative, expressed
3	LOC_Os02g14090	berberine and berberine like domain containing protein, expressed
3	LOC_Os07g17010	chalcone synthase, putative, expressed
3	LOC_Os02g09200	cytochrome P450 71D10, putative, expressed
3	LOC_Os01g43750	cytochrome P450 72A1, putative, expressed
3	LOC_Os02g12550	cytochrome P450, putative, expressed
3	LOC_Os02g38940	cytochrome P450, putative, expressed
3	LOC_Os05g35010	cytochrome P450, putative, expressed
3	LOC_Os10g32110	exostosin family domain containing protein, expressed
3	LOC_Os01g46220	GDSL-like lipase/acylhydrolase, putative, expressed
3	LOC_Os06g07640	myb-like DNA-binding domain, SHAQKYF class family protein
3	LOC_Os06g07650	myb-like DNA-binding domain, SHAQKYF class family protein
3	LOC_Os06g07740	myb-like DNA-binding domain, SHAQKYF class family protein, expressed
3	LOC_Os07g48980	nicotianamine synthase, putative, expressed
3	LOC_Os06g35660	reticuline oxidase-like protein precursor, putative
3	LOC_Os01g04870	WD domain, G-beta repeat domain containing protein, expressed
3	GO:0006352	DNA-templated transcription, initiation
3	LOC_Os01g28230	ZOS1-07 - C2H2 zinc finger protein
3	LOC_Os01g61080	OsWRKY24 - Superfamily of TFs having WRKY and zinc finger domains, expressed
3	LOC_Os03g31240	ZOS3-10 - C2H2 zinc finger protein, expressed
3	LOC_Os05g38740	Core histone H2A/H2B/H3/H4 domain containing protein, putative, expressed
3	LOC_Os05g39050	Core histone H2A/H2B/H3/H4 domain containing protein, putative, expressed
3	LOC_Os06g07640	myb-like DNA-binding domain, SHAQKYF class family protein
3	LOC_Os06g07650	myb-like DNA-binding domain, SHAQKYF class family protein
3	LOC_Os06g07740	myb-like DNA-binding domain, SHAQKYF class family protein, expressed
3	LOC_Os11g04240	TFIIE-alpha 2, putative, expressed
3	GO:0009132	nucleoside diphosphate metabolic process
3	GO:0009186	deoxyribonucleoside diphosphate metabolic process
3	LOC_Os06g03720	ribonucleoside-diphosphate reductase small chain, putative, expressed
3	LOC_Os06g14620	ribonucleoside-diphosphate reductase small chain, putative, expressed
3	Other genes involved in developmental processes
3	LOC_Os01g04870	WD domain, G-beta repeat domain containing protein, expressed
3	LOC_Os01g06060	gibberellin receptor GID1L2, putative, expressed
3	LOC_Os01g26320	ZmEBE-1 protein, putative, expressed
3	LOC_Os01g67980	cysteine proteinase EP-B 1 precursor, putative, expressed
3	LOC_Os02g50140	caleosin related protein, putative, expressed
3	LOC_Os04g42260	protein phosphatase 2C, putative, expressed
3	LOC_Os04g44280	OsRR5 type-A response regulator, expressed
3	LOC_Os05g03210	OsFBDUF23 - F-box and DUF domain containing protein, expressed
3	LOC_Os06g45920	ZmEBE-1 protein, putative
3	LOC_Os08g37840	phosphate-induced protein 1 conserved region domain containing protein, expressed
3	LOC_Os09g02780	OsMADS77 - MADS-box family gene with M-alpha type-box
3	LOC_Os09g38000	no apical meristem protein, putative
3	LOC_Os10g09870	HVA22, putative, expressed
3	LOC_Os10g37540	OsFBDUF48 - F-box and DUF domain containing protein, expressed
3	LOC_Os11g09590	OsFBX404 - F-box domain containing protein, expressed
3	LOC_Os11g11430	OsIAA29 - Auxin-responsive Aux/IAA gene family member, expressed
3	LOC_Os11g11530	ZmEBE-1 protein, putative, expressed
3	LOC_Os11g11540	LGC1, putative
3	LOC_Os11g11680	LGC1, putative
3	LOC_Os11g26710	MEGL5 - Maternally expressed gene MEG family protein precursor, putative, expressed
3	LOC_Os12g05990	No apical meristem protein, putative, expressed
3	ROS scavenging
3	LOC_Os02g09200	cytochrome P450 71D10, putative, expressed
3	LOC_Os01g43750	cytochrome P450 72A1, putative, expressed
3	LOC_Os02g12550	cytochrome P450, putative, expressed
3	LOC_Os05g35010	cytochrome P450, putative, expressed
3	LOC_Os02g38940	cytochrome P450, putative, expressed
3	LOC_Os10g38600	glutathione S-transferase GSTU6, putative, expressed
3	LOC_Os10g38360	glutathione S-transferase, putative, expressed
3	LOC_Os01g37750	glutathione S-transferase, putative, expressed
3	LOC_Os03g52860	lipoxygenase, putative, expressed
3	LOC_Os06g44170	NAD dependent epimerase/dehydratase family protein, putative, expressed
3	LOC_Os04g26920	oxidoreductase, aldo/keto reductase family protein, putative, expressed
3	LOC_Os03g06990	oxidoreductase, putative
3	LOC_Os03g07000	oxidoreductase, putative, expressed
3	LOC_Os04g59260	peroxidase precursor, putative, expressed
3	LOC_Os07g34710	peroxidase precursor, putative, expressed
3	Cell wall reinforcement
3	LOC_Os03g52860	lipoxygenase, putative, expressed
3	Ubiquitination
3	LOC_Os01g27160	cullin, putative, expressed
3	Protein folding
3	LOC_Os05g35400	DnaK family protein, putative, expressed
3	Cell wall biosynthesis
3	LOC_Os06g42020	CSLA9 - cellulose synthase-like family A, expressed
3	LOC_Os07g01620	dirigent, putative, expressed
3	LOC_Os01g12030	endoglucanase precursor, putative, expressed
3	LOC_Os09g36060	endoglucanase, putative, expressed
3	LOC_Os10g32110	exostosin family domain containing protein, expressed
3	LOC_Os07g26110	membrane associated DUF588 domain containing protein, putative, expressed
3	LOC_Os10g03320	UDP-glucoronosyl and UDP-glucosyl transferase domain containing protein, expressed
3	LOC_Os02g11640	UDP-glucoronosyl and UDP-glucosyl transferase, putative, expressed
3	Allergens
3	LOC_Os01g74480	cupin domain containing protein, expressed
3	LOC_Os05g10830	proteophosphoglycan ppg4, putative, expressed
3	LOC_Os12g43490	thaumatin, putative, expressed
3	LOC_Os01g12020	LTPL18 - Protease inhibitor/seed storage/LTP family protein precursor, expressed
3	LOC_Os01g58660	LTPL29 - Protease inhibitor/seed storage/LTP family protein precursor, expressed
3	LOC_Os12g13960	LTPL33 - Protease inhibitor/seed storage/LTP family protein precursor
3	LOC_Os03g25350	LTPL36 - Protease inhibitor/seed storage/LTP family protein precursor, expressed
3	Storage proteins
3	LOC_Os01g67980	cysteine proteinase EP-B 1 precursor, putative, expressed
3	LOC_Os01g12020	LTPL18 - Protease inhibitor/seed storage/LTP family protein precursor, expressed
3	LOC_Os01g58660	LTPL29 - Protease inhibitor/seed storage/LTP family protein precursor, expressed
3	LOC_Os12g13960	LTPL33 - Protease inhibitor/seed storage/LTP family protein precursor
3	LOC_Os03g25350	LTPL36 - Protease inhibitor/seed storage/LTP family protein precursor, expressed
4	GO:0071702	organic substance transport
4	LOC_Os03g59740	ADP-ribosylation factor, putative, expressed
4	LOC_Os01g42234	amino acid permease family protein, putative, expressed
4	LOC_Os08g09240	autophagy-related protein, putative, expressed
4	LOC_Os08g37950	copper-transporting ATPase PAA1, putative, expressed
4	LOC_Os01g15010	miro, putative, expressed
4	LOC_Os06g45860	molybdenum cofactor sulfurase, putative, expressed
4	LOC_Os11g23890	peptide transporter PTR2, putative
4	LOC_Os01g37800	ras-related protein, putative, expressed
4	LOC_Os03g46390	ras-related protein, putative, expressed
4	LOC_Os02g17500	transporter family protein, putative, expressed
4	LOC_Os03g54760	mitochondrial carrier protein, putative, expressed
4	GO:0008104	protein localization
4	GO:0015031	protein transport
4	GO:0045184	establishment of protein localization
4	LOC_Os01g15010	miro, putative, expressed
4	LOC_Os03g59740	ADP-ribosylation factor, putative, expressed
4	LOC_Os06g45860	molybdenum cofactor sulfurase, putative, expressed
4	LOC_Os01g37800	ras-related protein, putative, expressed
4	LOC_Os03g46390	ras-related protein, putative, expressed
4	LOC_Os08g09240	autophagy-related protein, putative, expressed
4	GO:0055114	oxidation-reduction process
4	LOC_Os08g15840	ankyrin repeat-rich protein, putative, expressed
4	LOC_Os01g64680	bolA, putative, expressed
4	LOC_Os02g27940	calcineurin B, putative
4	LOC_Os03g55850	cold acclimation protein WCOR413, putative, expressed
4	LOC_Os03g22810	copper/zinc superoxide dismutase, putative, expressed
4	LOC_Os08g37950	copper-transporting ATPase PAA1, putative, expressed
4	LOC_Os07g45320	COX VIIa, putative, expressed
4	LOC_Os01g68840	CRP6 - Cysteine-rich family protein precursor, expressed
4	LOC_Os10g37420	cytochrome b5-like Heme/Steroid binding domain containing protein, expressed
4	LOC_Os12g37419	cytochrome c oxidase polypeptide Vc, putative, expressed
4	LOC_Os01g66180	cytochrome c, putative, expressed
4	LOC_Os05g34770	cytochrome c, putative, expressed
4	LOC_Os01g43710	cytochrome P450 72A1, putative, expressed
4	LOC_Os02g30100	cytochrome P450, putative, expressed
4	LOC_Os02g30110	cytochrome P450, putative, expressed
4	LOC_Os07g42924	dehydrogenase, putative, expressed
4	LOC_Os02g10470	EF hand family protein, putative, expressed
4	LOC_Os07g47590	expressed protein
4	LOC_Os02g44500	glutathione peroxidase, putative, expressed
4	LOC_Os10g38489	glutathione S-transferase GSTU6, putative, expressed
4	LOC_Os01g27210	glutathione S-transferase, putative, expressed
4	LOC_Os02g35590	glutathione S-transferase, putative, expressed
4	LOC_Os09g20220	glutathione S-transferase, putative, expressed
4	LOC_Os02g32060	hydrolase, NUDIX family, domain containing protein, expressed
4	LOC_Os01g01610	IscA-like iron-sulfur assembly protein, mitochondrial precursor, putative, expressed
4	LOC_Os12g43630	lactate/malate dehydrogenase, putative, expressed
4	LOC_Os01g43530	late embryogenesis abundant protein, putative, expressed
4	LOC_Os01g72460	NADPH quinone oxidoreductase, putative, expressed
4	LOC_Os07g49400	OsAPx2 - Cytosolic Ascorbate Peroxidase encoding gene 4,5,6,8, expressed
4	LOC_Os07g44440	peroxiredoxin, putative, expressed
4	LOC_Os06g10890	sterol carrier protein-2, putative, expressed
4	LOC_Os03g07226	thioredoxin, putative, expressed
4	LOC_Os04g53740	thioredoxin, putative, expressed
4	LOC_Os07g48820	transcription factor, putative, expressed
4	LOC_Os03g16570	zinc finger, C3HC4 type domain containing protein, expressed
4	GO:0006091	generation of precursor metabolites and energy
4	LOC_Os01g42234	amino acid permease family protein, putative, expressed
4	LOC_Os01g66180	cytochrome c, putative, expressed
4	LOC_Os02g17500	transporter family protein, putative, expressed
4	LOC_Os05g34770	cytochrome c, putative, expressed
4	LOC_Os08g37950	copper-transporting ATPase PAA1, putative, expressed
4	LOC_Os09g35800	UDP-glucose 4-epimerase, putative, expressed
4	LOC_Os12g43630	lactate/malate dehydrogenase, putative, expressed
4	GO:0009605	response to external stimulus
4	LOC_Os01g03914	cation efflux family protein, putative, expressed
4	LOC_Os01g32780	universal stress protein domain containing protein, putative, expressed
4	LOC_Os01g43530	late embryogenesis abundant protein, putative, expressed
4	LOC_Os01g52100	DUF581 domain containing protein, expressed
4	LOC_Os01g52830	DUF1264 domain containing protein, putative, expressed
4	LOC_Os01g72460	NADPH quinone oxidoreductase, putative, expressed
4	LOC_Os02g31030	glycerophosphoryl diester phosphodiesterase family protein, putative, expressed
4	LOC_Os03g21630	PRC-barrel domain protein, putative, expressed
4	LOC_Os03g22810	copper/zinc superoxide dismutase, putative, expressed
4	LOC_Os03g41060	GASR2 - Gibberellin-regulated GASA/GAST/Snakin family protein precursor, putative, expressed
4	LOC_Os03g55850	cold acclimation protein WCOR413, putative, expressed
4	LOC_Os06g22560	formyl transferase, putative
4	LOC_Os06g40120	SPX domain containing protein, putative, expressed
4	LOC_Os06g45860	molybdenum cofactor sulfurase, putative, expressed
4	LOC_Os06g48300	protein phosphatase 2C, putative, expressed
4	LOC_Os07g29794	calmodulin binding heat shock protein, putative, expressed
4	LOC_Os07g47590	expressed protein
4	LOC_Os07g48820	transcription factor, putative, expressed
4	LOC_Os08g15840	ankyrin repeat-rich protein, putative, expressed
4	LOC_Os09g20220	glutathione S-transferase, putative, expressed
4	LOC_Os12g41690	membrane associated DUF588 domain containing protein, putative, expressed
4	LOC_Os08g10480	heavy metal-associated domain containing protein
4	LOC_Os03g33590	interferon-related developmental regulator, putative, expressed
4	GO:0009607	response to biotic stimulus
4	LOC_Os01g43530	late embryogenesis abundant protein, putative, expressed
4	LOC_Os01g67310	patatin, putative, expressed
4	LOC_Os01g68840	CRP6 - Cysteine-rich family protein precursor, expressed
4	LOC_Os01g72460	NADPH quinone oxidoreductase, putative, expressed
4	LOC_Os02g03800	THION22 - Plant thionin family protein precursor, expressed
4	LOC_Os02g32530	SAM domain family protein, expressed
4	LOC_Os02g57840	remorin C-terminal domain containing protein, putative, expressed
4	LOC_Os03g03810	DEF8 - Defensin and Defensin-like DEFL family, expressed
4	LOC_Os03g22810	copper/zinc superoxide dismutase, putative, expressed
4	LOC_Os03g24760	terpene synthase, putative, expressed
4	LOC_Os04g44470	KUN1 - Kunitz-type trypsin inhibitor precursor, expressed
4	LOC_Os06g45860	molybdenum cofactor sulfurase, putative, expressed
4	LOC_Os06g45860	molybdenum cofactor sulfurase, putative, expressed
4	LOC_Os06g46740	early nodulin 20 precursor, putative, expressed
4	LOC_Os06g48300	protein phosphatase 2C, putative, expressed
4	LOC_Os07g47590	expressed protein
4	LOC_Os07g48820	transcription factor, putative, expressed
4	LOC_Os08g09240	autophagy-related protein, putative, expressed
4	LOC_Os08g28670	pathogenesis-related Bet v I family protein, putative, expressed
4	LOC_Os08g36040	plant viral response family protein, putative, expressed
4	LOC_Os08g42590	mtN19, putative, expressed
4	LOC_Os11g28350	CDK-activating kinase assembly factor MAT1 family protein, expressed
4	GO:0010035	response to inorganic substance
4	LOC_Os01g43530	late embryogenesis abundant protein, putative, expressed
4	LOC_Os02g44500	glutathione peroxidase, putative, expressed
4	LOC_Os03g04770	beta-amylase, putative, expressed
4	LOC_Os03g16570	zinc finger, C3HC4 type domain containing protein, expressed
4	LOC_Os03g22810	copper/zinc superoxide dismutase, putative, expressed
4	LOC_Os03g50490	glutamine synthetase, catalytic domain containing protein, expressed
4	LOC_Os03g55850	cold acclimation protein WCOR413, putative, expressed
4	LOC_Os03g59740	ADP-ribosylation factor, putative, expressed
4	LOC_Os07g47590	expressed protein
4	LOC_Os07g49400	OsAPx2 - Cytosolic Ascorbate Peroxidase encoding gene 4,5,6,8, expressed
4	LOC_Os08g10480	heavy metal-associated domain containing protein
4	LOC_Os09g20220	glutathione S-transferase, putative, expressed
4	LOC_Os10g38489	glutathione S-transferase GSTU6, putative, expressed
4	GO:0042221	response to chemical
4	LOC_Os01g43530	late embryogenesis abundant protein, putative, expressed
4	LOC_Os02g44500	glutathione peroxidase, putative, expressed
4	LOC_Os03g04770	beta-amylase, putative, expressed
4	LOC_Os03g16570	zinc finger, C3HC4 type domain containing protein, expressed
4	LOC_Os03g22810	copper/zinc superoxide dismutase, putative, expressed
4	LOC_Os03g50490	glutamine synthetase, catalytic domain containing protein, expressed
4	LOC_Os03g55850	cold acclimation protein WCOR413, putative, expressed
4	LOC_Os03g59740	ADP-ribosylation factor, putative, expressed
4	LOC_Os04g52670	OsSAUR21 - Auxin-responsive SAUR gene family member, expressed
4	LOC_Os06g45860	molybdenum cofactor sulfurase, putative, expressed
4	LOC_Os07g47590	expressed protein
4	LOC_Os07g48820	transcription factor, putative, expressed
4	LOC_Os07g49400	OsAPx2 - Cytosolic Ascorbate Peroxidase encoding gene 4,5,6,8, expressed
4	LOC_Os09g20220	glutathione S-transferase, putative, expressed
4	LOC_Os10g11260	ubiquitin-conjugating enzyme, putative, expressed
4	LOC_Os10g38489	glutathione S-transferase GSTU6, putative, expressed
4	GO:0001101	response to acid chemical
4	LOC_Os01g43530	late embryogenesis abundant protein, putative, expressed
4	LOC_Os03g04770	beta-amylase, putative, expressed
4	LOC_Os03g16570	zinc finger, C3HC4 type domain containing protein, expressed
4	LOC_Os03g22810	copper/zinc superoxide dismutase, putative, expressed
4	LOC_Os03g55850	cold acclimation protein WCOR413, putative, expressed
4	LOC_Os07g47590	expressed protein
4	LOC_Os07g48820	transcription factor, putative, expressed
4	LOC_Os09g20220	glutathione S-transferase, putative, expressed
4	GO:1901700	response to oxygen-containing compound
4	LOC_Os01g43530	late embryogenesis abundant protein, putative, expressed
4	LOC_Os03g04770	beta-amylase, putative, expressed
4	LOC_Os03g16570	zinc finger, C3HC4 type domain containing protein, expressed
4	LOC_Os03g22810	copper/zinc superoxide dismutase, putative, expressed
4	LOC_Os03g55850	cold acclimation protein WCOR413, putative, expressed
4	LOC_Os07g47590	expressed protein
4	LOC_Os07g48820	transcription factor, putative, expressed
4	LOC_Os07g49400	OsAPx2 - Cytosolic Ascorbate Peroxidase encoding gene 4,5,6,8, expressed
4	LOC_Os09g20220	glutathione S-transferase, putative, expressed
4	LOC_Os10g38489	glutathione S-transferase GSTU6, putative, expressed
4	GO:0009414	response to water deprivation
4	GO:0009415	response to water
4	LOC_Os01g43530	late embryogenesis abundant protein, putative, expressed
4	LOC_Os09g20220	glutathione S-transferase, putative, expressed
4	LOC_Os03g55850	cold acclimation protein WCOR413, putative, expressed
4	LOC_Os03g04770	beta-amylase, putative, expressed
4	LOC_Os03g16570	zinc finger, C3HC4 type domain containing protein, expressed
4	GO:0006629	lipid metabolic process
4	LOC_Os01g04660	lipid phosphatase protein, putative, expressed
4	LOC_Os01g43710	cytochrome P450 72A1, putative, expressed
4	LOC_Os02g30100	cytochrome P450, putative, expressed
4	LOC_Os02g30110	cytochrome P450, putative, expressed
4	LOC_Os01g67310	patatin, putative, expressed
4	LOC_Os02g04710	cycloartenol synthase, putative, expressed
4	LOC_Os02g31030	glycerophosphoryl diester phosphodiesterase family protein, putative, expressed
4	LOC_Os03g11560	digalactosyldiacylglycerol synthase, chloroplast precursor, putative, expressed
4	LOC_Os06g10890	sterol carrier protein-2, putative, expressed
4	LOC_Os06g45860	molybdenum cofactor sulfurase, putative, expressed
4	LOC_Os07g47250	lipase precursor, putative, expressed
4	LOC_Os09g33820	lecithine cholesterol acyltransferase, putative, expressed
4	Cell wall biosynthesis
4	LOC_Os02g31030	glycerophosphoryl diester phosphodiesterase family protein, putative, expressed
4	LOC_Os04g43410	Os4bglu18 - monolignol beta-glucoside homologue, expressed
4	LOC_Os01g52830	DUF1264 domain containing protein, putative, expressed
4	LOC_Os01g52100	DUF581 domain containing protein, expressed
4	LOC_Os02g37490	glycine-rich cell wall structural protein precursor, putative, expressed
4	LOC_Os12g44270	glycine-rich protein, putative
4	LOC_Os01g63800	pleckstrin homology domain-containing protein, putative, expressed
4	Nutraceutical compounds metabolism
4	LOC_Os09g36200	senescence-inducible chloroplast stay-green protein 1, putative, expressed
4	LOC_Os03g01150	palmitoyl-protein thioesterase 1 precursor, putative, expressed
4	LOC_Os01g45110	anthocyanin 3-O-beta-glucosyltransferase, putative, expressed
4	LOC_Os10g39760	WD domain, G-beta repeat domain containing protein, expressed
4	LOC_Os01g43710	cytochrome P450 72A1, putative, expressed
4	LOC_Os02g30100	cytochrome P450, putative, expressed
4	LOC_Os02g30110	cytochrome P450, putative, expressed
4	LOC_Os03g24760	terpene synthase, putative, expressed
4	GO:0044267	cellular protein metabolic process
4	LOC_Os06g45860	molybdenum cofactor sulfurase, putative, expressed
4	LOC_Os10g11260	ubiquitin-conjugating enzyme, putative, expressed
4	LOC_Os06g48300	protein phosphatase 2C, putative, expressed
4	LOC_Os09g36200	senescence-inducible chloroplast stay-green protein 1, putative, expressed
4	LOC_Os07g07240	ubiquitin-conjugating enzyme, putative, expressed
4	LOC_Os08g09240	autophagy-related protein, putative, expressed
4	LOC_Os01g60790	40S ribosomal protein S26, putative, expressed
4	LOC_Os05g39960	40S ribosomal protein S26, putative, expressed
4	LOC_Os12g32380	40S ribosomal protein S29, putative, expressed
4	LOC_Os03g05980	40S ribosomal protein S9-2, putative, expressed
4	LOC_Os03g21620	AGC_AGC_other_RS6K_like.1 - ACG kinases include homologs to PKA, PKG and PKC, expressed
4	LOC_Os04g43710	CAMK_CAMK_like.3 - CAMK includes calcium/calmodulin depedent protein kinases, expressed
4	LOC_Os06g23440	eukaryotic translation initiation factor 1A, putative, expressed
4	LOC_Os03g15590	eukaryotic translation initiation factor, putative, expressed
4	LOC_Os06g07580	expressed protein
4	LOC_Os03g56878	hypothetical protein
4	LOC_Os04g35190	OsFBX133 - F-box domain containing protein, expressed
4	LOC_Os03g01150	palmitoyl-protein thioesterase 1 precursor, putative, expressed
4	LOC_Os06g04000	peptidyl-prolyl cis-trans isomerase, putative, expressed
4	LOC_Os02g38080	protein kinase domain containing protein, expressed
4	LOC_Os03g31134	retrotransposon protein, putative, Ty1-copia subclass
4	LOC_Os02g02130	ribosomal protein L37, putative
4	LOC_Os02g56990	ribosomal protein L37, putative, expressed
4	LOC_Os08g03450	ribosomal protein L37, putative, expressed
4	LOC_Os02g14059	ribosomal protein L5, putative, expressed
4	LOC_Os04g42380	ribosomal protein S17, putative, expressed
4	LOC_Os05g07700	ribosomal protein, putative, expressed
4	LOC_Os12g01740	serine/threonine-protein kinase, putative, expressed
4	LOC_Os11g48030	skp1 family, tetramerisation domain containing protein, expressed
4	LOC_Os01g68940	ubiquitin family domain containing protein, expressed
4	LOC_Os07g44610	pyrrolidone-carboxylate peptidase, putative, expressed
4	Development
4	LOC_Os04g35190	OsFBX133 - F-box domain containing protein, expressed
4	LOC_Os03g42820	LIM domain-containing protein, putative, expressed
4	LOC_Os07g17330	B12D protein, putative, expressed
4	LOC_Os01g68840	CRP6 - Cysteine-rich family protein precursor, expressed
4	LOC_Os08g44015	growth regulator related protein, putative, expressed
4	LOC_Os06g21910	late embryogenesis abundant group 1, putative, expressed
4	LOC_Os11g31380	no apical meristem protein, putative
4	LOC_Os01g56390	OsFBX26 - F-box domain containing protein, expressed
4	LOC_Os02g32530	SAM domain family protein, expressed
4	LOC_Os10g39760	WD domain, G-beta repeat domain containing protein, expressed
4	LOC_Os12g43930	zinc finger, C3HC4 type domain containing protein, expressed
4	Protein folding
4	LOC_Os06g04000	peptidyl-prolyl cis-trans isomerase, putative, expressed
4	GO:0006412	translation
4	LOC_Os01g60790	40S ribosomal protein S26, putative, expressed
4	LOC_Os02g02130	ribosomal protein L37, putative
4	LOC_Os02g14059	ribosomal protein L5, putative, expressed
4	LOC_Os02g56990	ribosomal protein L37, putative, expressed
4	LOC_Os03g05980	40S ribosomal protein S9-2, putative, expressed
4	LOC_Os03g15590	eukaryotic translation initiation factor, putative, expressed
4	LOC_Os03g31134	retrotransposon protein, putative, Ty1-copia subclass
4	LOC_Os03g56878	hypothetical protein
4	LOC_Os04g24520	ribosomal protein L51, putative, expressed
4	LOC_Os04g35190	OsFBX133 - F-box domain containing protein, expressed
4	LOC_Os04g42380	ribosomal protein S17, putative, expressed
4	LOC_Os05g07700	ribosomal protein, putative, expressed
4	LOC_Os05g39960	40S ribosomal protein S26, putative, expressed
4	LOC_Os06g07580	expressed protein
4	LOC_Os06g23440	eukaryotic translation initiation factor 1A, putative, expressed
4	LOC_Os08g03450	ribosomal protein L37, putative, expressed
4	LOC_Os12g32380	40S ribosomal protein S29, putative, expressed
4	GO:0006970	response to osmotic stress
4	GO:0009651	response to salt stress
4	LOC_Os06g45860	molybdenum cofactor sulfurase, putative, expressed
4	LOC_Os03g21620	AGC_AGC_other_RS6K_like.1 - ACG kinases include homologs to PKA, PKG and PKC, expressed
4	LOC_Os03g22810	copper/zinc superoxide dismutase, putative, expressed
4	LOC_Os02g44500	glutathione peroxidase, putative, expressed
4	LOC_Os07g49400	OsAPx2 - Cytosolic Ascorbate Peroxidase encoding gene 4,5,6,8, expressed
4	LOC_Os03g16570	zinc finger, C3HC4 type domain containing protein, expressed
4	LOC_Os01g72460	NADPH quinone oxidoreductase, putative, expressed
4	LOC_Os03g33590	interferon-related developmental regulator, putative, expressed
4	GO:0016052	carbohydrate catabolic process
4	LOC_Os12g43630	lactate/malate dehydrogenase, putative, expressed
4	LOC_Os09g32810	ribulose-phosphate 3-epimerase, putative, expressed
4	LOC_Os02g17500	transporter family protein, putative, expressed
4	LOC_Os03g04770	beta-amylase, putative, expressed
4	LOC_Os04g33040	alpha-amylase precursor, putative, expressed
4	LOC_Os10g17650	Os10bglu34 - beta-glucosidase homologue, similar to Os3bglu6, expressed
4	GO:0005996	monosaccharide metabolic process
4	GO:0019318	hexose metabolic process
4	LOC_Os09g32810	ribulose-phosphate 3-epimerase, putative, expressed
4	LOC_Os02g17500	transporter family protein, putative, expressed
4	LOC_Os09g35800	UDP-glucose 4-epimerase, putative, expressed
4	GO:0046686	response to cadmium ion
4	LOC_Os07g49400	OsAPx2 - Cytosolic Ascorbate Peroxidase encoding gene 4,5,6,8, expressed
4	LOC_Os02g44500	glutathione peroxidase, putative, expressed
4	LOC_Os09g20220	glutathione S-transferase, putative, expressed
4	LOC_Os03g50490	glutamine synthetase, catalytic domain containing protein, expressed
4	LOC_Os03g59740	ADP-ribosylation factor, putative, expressed
4	LOC_Os10g38489	glutathione S-transferase GSTU6, putative, expressed
4	GO:0006575	cellular modified amino acid metabolic process
4	LOC_Os09g20220	glutathione S-transferase, putative, expressed
4	LOC_Os02g53810	expressed protein
4	GO:0070887	cellular response to chemical stimulus
4	LOC_Os09g20220	glutathione S-transferase, putative, expressed
4	LOC_Os07g49400	OsAPx2 - Cytosolic Ascorbate Peroxidase encoding gene 4,5,6,8, expressed
4	LOC_Os06g45860	molybdenum cofactor sulfurase, putative, expressed
4	LOC_Os03g16570	zinc finger, C3HC4 type domain containing protein, expressed
4	LOC_Os03g55850	cold acclimation protein WCOR413, putative, expressed
4	LOC_Os07g48820	transcription factor, putative, expressed
4	LOC_Os04g52670	OsSAUR21 - Auxin-responsive SAUR gene family member, expressed
4	GO:0009399	nitrogen fixation
4	LOC_Os03g50490	glutamine synthetase, catalytic domain containing protein, expressed
4	GO:0032103	positive regulation of response to external stimulus
4	GO:0032104	regulation of response to extracellular stimulus
4	GO:0032106	positive regulation of response to extracellular stimulus
4	GO:0032107	regulation of response to nutrient levels
4	GO:0032109	positive regulation of response to nutrient levels
4	GO:0080040	positive regulation of cellular response to phosphate starvation
4	LOC_Os06g40120	SPX domain containing protein, putative, expressed
4	GO:0019941	modification-dependent protein catabolic process
4	GO:0043632	modification-dependent macromolecule catabolic process
4	GO:0051603	proteolysis involved in cellular protein catabolic process
4	LOC_Os07g07240	ubiquitin-conjugating enzyme, putative, expressed
4	LOC_Os10g11260	ubiquitin-conjugating enzyme, putative, expressed
4	LOC_Os08g09240	autophagy-related protein, putative, expressed
4	LOC_Os11g48030	skp1 family, tetramerisation domain containing protein, expressed
4	LOC_Os01g68940	ubiquitin family domain containing protein, expressed
4	LOC_Os07g17400	zinc finger, RING-type, putative, expressed
4	Gene expression
4	LOC_Os01g42460	BAH domain containing protein, expressed
4	LOC_Os03g17084	Core histone H2A/H2B/H3/H4 domain containing protein, putative
4	LOC_Os09g39730	Core histone H2A/H2B/H3/H4 domain containing protein, putative, expressed
4	LOC_Os02g02510	DNA-directed RNA polymerase II subunit RPB4, putative, expressed
4	LOC_Os08g08040	LSM domain containing protein, expressed
4	LOC_Os05g51650	LSM domain containing protein, expressed
4	LOC_Os04g31950	LSM domain containing protein, expressed
4	LOC_Os02g04160	transcription elongation factor 1, putative, expressed
4	Allergens
4	LOC_Os07g11510	RAL6 - Seed allergenic protein RA5/RA14/RA17 precursor, expressed
5.1	GO:0006464	cellular protein modification process
5.1	GO:0036211	protein modification process
5.1	GO:0043412	macromolecule modification
5.1	LOC_Os01g01740	protein kinase domain containing protein, expressed
5.1	LOC_Os01g70410	protein kinase, putative, expressed
5.1	LOC_Os02g01800	receptor-like protein kinase precursor, putative
5.1	LOC_Os02g08170	GDU1, putative
5.1	LOC_Os02g43870	inactive receptor kinase At2g26730 precursor, putative, expressed
5.1	LOC_Os04g21130	F-box protein PP2-B1, putative, expressed
5.1	LOC_Os04g38910	atypical receptor-like kinase MARK, putative, expressed
5.1	LOC_Os04g59130	OsFBT6 - F-box and tubby domain containing protein, expressed
5.1	LOC_Os05g40020	RING-H2 finger protein, putative, expressed
5.1	LOC_Os07g46560	seven in absentia protein family domain containing protein, expressed
5.1	LOC_Os08g42750	CAMK_CAMK_like.37 - CAMK includes calcium/calmodulin depedent protein kinases, expressed
5.1	LOC_Os09g12310	ubiquitin-conjugating enzyme domain containing protein, expressed
5.1	LOC_Os09g17970	senescence-induced receptor-like serine/threonine-protein kinase precursor, putative
5.1	LOC_Os09g17990	senescence-induced receptor-like serine/threonine-protein kinase precursor, putative
5.1	LOC_Os11g07040	CAMK_CAMK_like.43 - CAMK includes calcium/calmodulin depedent protein kinases, expressed
5.1	Ubiquitination
5.1	LOC_Os02g08170	GDU1, putative
5.1	LOC_Os05g40020	RING-H2 finger protein, putative, expressed
5.1	LOC_Os09g12310	ubiquitin-conjugating enzyme domain containing protein, expressed
5.1	GO:0006468	protein phosphorylation
5.1	GO:0016310	phosphorylation
5.1	LOC_Os04g38910	atypical receptor-like kinase MARK, putative, expressed
5.1	LOC_Os08g42750	CAMK_CAMK_like.37 - CAMK includes calcium/calmodulin depedent protein kinases, expressed
5.1	LOC_Os11g07040	CAMK_CAMK_like.43 - CAMK includes calcium/calmodulin depedent protein kinases, expressed
5.1	LOC_Os02g43870	inactive receptor kinase At2g26730 precursor, putative, expressed
5.1	LOC_Os01g01740	protein kinase domain containing protein, expressed
5.1	LOC_Os01g70410	protein kinase, putative, expressed
5.1	LOC_Os02g01800	receptor-like protein kinase precursor, putative
5.1	LOC_Os09g17970	senescence-induced receptor-like serine/threonine-protein kinase precursor, putative
5.1	GO:0000302	response to reactive oxygen species
5.1	GO:0042542	response to hydrogen peroxide
5.1	LOC_Os01g04360	hsp20/alpha crystallin family protein, putative, expressed
5.1	LOC_Os11g13980	hsp20/alpha crystallin family protein, putative, expressed
5.1	GO:1901700	response to oxygen-containing compound
5.1	LOC_Os01g04360	hsp20/alpha crystallin family protein, putative, expressed
5.1	LOC_Os11g13980	hsp20/alpha crystallin family protein, putative, expressed
5.1	LOC_Os11g07040	CAMK_CAMK_like.43 - CAMK includes calcium/calmodulin depedent protein kinases, expressed
5.1	LOC_Os03g18600	cyclase/dehydrase family protein, putative, expressed
5.1	LOC_Os03g61980	cytochrome P450, putative, expressed
5.1	LOC_Os03g55230	cytochrome P450, putative, expressed
5.1	LOC_Os10g40610	flavin-containing monooxygenase family protein, putative, expressed
5.1	LOC_Os04g55740	peroxidase precursor, putative, expressed
5.1	GO:0009628	response to abiotic stimulus
5.1	LOC_Os01g04360	hsp20/alpha crystallin family protein, putative, expressed
5.1	LOC_Os11g13980	hsp20/alpha crystallin family protein, putative, expressed
5.1	LOC_Os12g36000	conserved hypothetical protein
5.1	LOC_Os05g49350	DUF1645 domain containing protein, putative, expressed
5.1	LOC_Os01g34790	expressed protein
5.1	LOC_Os05g37720	hypothetical protein
5.1	LOC_Os02g46360	invertase/pectin methylesterase inhibitor family protein, putative
5.1	LOC_Os07g02810	L-ascorbate oxidase homolog precursor, putative, expressed
5.1	LOC_Os01g43480	AAA-type ATPase family protein, putative, expressed
5.1	LOC_Os04g35160	CorA-like magnesium transporter protein, putative, expressed
5.1	LOC_Os05g44260	DUF584 domain containing protein, putative, expressed
5.1	LOC_Os01g06220	gibberellin receptor GID1L2, putative, expressed
5.1	LOC_Os07g12340	NAC domain-containing protein 67, putative, expressed
5.1	LOC_Os12g31000	pumilio-family RNA binding repeat domain containing protein, expressed
5.1	LOC_Os05g40020	RING-H2 finger protein, putative, expressed
5.1	LOC_Os02g53320	universal stress protein domain containing protein, putative, expressed
5.1	GO:0009637	response to blue light
5.1	GO:0048582	positive regulation of post-embryonic development
5.1	GO:0051094	positive regulation of developmental process
5.1	GO:0051240	positive regulation of multicellular organismal process
5.1	LOC_Os05g44260	DUF584 domain containing protein, putative, expressed
5.1	GO:0005975	carbohydrate metabolic process
5.1	LOC_Os01g71090	xylanase inhibitor, putative, expressed
5.1	LOC_Os08g42750	CAMK_CAMK_like.37 - CAMK includes calcium/calmodulin depedent protein kinases, expressed
5.1	LOC_Os09g25490	CESA9 - cellulose synthase, expressed
5.1	LOC_Os10g40550	CPuORF23 - conserved peptide uORF-containing transcript, expressed
5.1	LOC_Os10g40640	glycosyl transferase 8 domain containing protein, putative, expressed
5.1	LOC_Os01g55820	X8 domain containing protein, expressed
5.1	GO:0044036	cell wall macromolecule metabolic process
5.1	LOC_Os01g71090	xylanase inhibitor, putative, expressed
5.1	LOC_Os09g25490	CESA9 - cellulose synthase, expressed
5.1	LOC_Os10g34420	lysM domain containing protein, putative, expressed
5.1	LOC_Os07g12340	NAC domain-containing protein 67, putative, expressed
5.1	LOC_Os05g01444	polygalacturonase inhibitor precursor, putative, expressed
5.1	GO:0006073	cellular glucan metabolic process
5.1	GO:0044042	glucan metabolic process
5.1	GO:0044264	cellular polysaccharide metabolic process
5.1	LOC_Os09g25490	CESA9 - cellulose synthase, expressed
5.1	LOC_Os08g42750	CAMK_CAMK_like.37 - CAMK includes calcium/calmodulin depedent protein kinases, expressed
5.1	GO:0044262	cellular carbohydrate metabolic process
5.1	LOC_Os09g25490	CESA9 - cellulose synthase, expressed
5.1	LOC_Os08g42750	CAMK_CAMK_like.37 - CAMK includes calcium/calmodulin depedent protein kinases, expressed
5.1	LOC_Os10g40550	CPuORF23 - conserved peptide uORF-containing transcript, expressed
5.1	LOC_Os01g55820	X8 domain containing protein, expressed
5.1	GO:0018130	heterocycle biosynthetic process
5.1	GO:0019438	aromatic compound biosynthetic process
5.1	GO:0044271	cellular nitrogen compound biosynthetic process
5.1	GO:1901362	organic cyclic compound biosynthetic process
5.1	LOC_Os11g05930	response regulator receiver domain containing protein, expressed
5.1	LOC_Os03g58470	retrotransposon protein, putative, Ty3-gypsy subclass, expressed
5.1	LOC_Os02g32590	HSF-type DNA-binding domain containing protein, expressed
5.1	LOC_Os06g45140	bZIP transcription factor domain containing protein, expressed
5.1	LOC_Os12g07120	GATA zinc finger domain containing protein, expressed
5.1	LOC_Os03g38610	OsMADS87 - MADS-box family gene with M-gamma type-box
5.1	LOC_Os09g17990	senescence-induced receptor-like serine/threonine-protein kinase precursor, putative
5.1	GO:0034654	nucleobase-containing compound biosynthetic process
5.1	LOC_Os11g05930	response regulator receiver domain containing protein, expressed
5.1	LOC_Os03g58470	retrotransposon protein, putative, Ty3-gypsy subclass, expressed
5.1	LOC_Os02g32590	HSF-type DNA-binding domain containing protein, expressed
5.1	LOC_Os06g45140	bZIP transcription factor domain containing protein, expressed
5.1	LOC_Os12g07120	GATA zinc finger domain containing protein, expressed
5.1	LOC_Os03g38610	OsMADS87 - MADS-box family gene with M-gamma type-box
5.1	LOC_Os12g18530	nucleotidyltransferase, putative, expressed
5.1	LOC_Os04g59130	OsFBT6 - F-box and tubby domain containing protein, expressed
5.1	GO:0043207	response to external biotic stimulus
5.1	GO:0051707	response to other organism
5.1	LOC_Os01g65110	POT family protein, expressed
5.1	LOC_Os01g43480	AAA-type ATPase family protein, putative, expressed
5.1	LOC_Os08g39570	Leucine Rich Repeat family protein, expressed
5.1	LOC_Os04g39570	OsWRKY35v2 - Superfamily of TFs having WRKY and zinc finger domains, expressed
5.1	LOC_Os02g52010	phosphate-induced protein 1 conserved region domain containing protein, expressed
5.1	LOC_Os05g01444	polygalacturonase inhibitor precursor, putative, expressed
5.1	LOC_Os01g16730	ulp1 protease family, C-terminal catalytic domain containing protein, expressed
5.1	LOC_Os04g32940	Leucine Rich Repeat family protein, expressed
5.1	GO:0016070	RNA metabolic process
5.1	LOC_Os11g05930	response regulator receiver domain containing protein, expressed
5.1	LOC_Os03g58470	retrotransposon protein, putative, Ty3-gypsy subclass, expressed
5.1	LOC_Os02g32590	HSF-type DNA-binding domain containing protein, expressed
5.1	LOC_Os06g45140	bZIP transcription factor domain containing protein, expressed
5.1	LOC_Os12g07120	GATA zinc finger domain containing protein, expressed
5.1	LOC_Os03g38610	OsMADS87 - MADS-box family gene with M-gamma type-box
5.1	LOC_Os10g18150	crooked neck, putative, expressed
5.1	LOC_Os04g59130	OsFBT6 - F-box and tubby domain containing protein, expressed
5.1	GO:0006351	transcription, DNA-templated
5.1	GO:0006355	regulation of transcription, DNA-templated
5.1	GO:0010468	regulation of gene expression
5.1	GO:0010556	regulation of macromolecule biosynthetic process
5.1	GO:0019219	regulation of nucleobase-containing compound metabolic process
5.1	GO:0031326	regulation of cellular biosynthetic process
5.1	GO:0032774	RNA biosynthetic process
5.1	GO:0051171	regulation of nitrogen compound metabolic process
5.1	GO:0051252	regulation of RNA metabolic process
5.1	GO:2000112	regulation of cellular macromolecule biosynthetic process
5.1	GO:2001141	regulation of RNA biosynthetic process
5.1	LOC_Os11g05930	response regulator receiver domain containing protein, expressed
5.1	LOC_Os03g58470	retrotransposon protein, putative, Ty3-gypsy subclass, expressed
5.1	LOC_Os02g32590	HSF-type DNA-binding domain containing protein, expressed
5.1	LOC_Os06g45140	bZIP transcription factor domain containing protein, expressed
5.1	LOC_Os12g07120	GATA zinc finger domain containing protein, expressed
5.1	LOC_Os03g38610	OsMADS87 - MADS-box family gene with M-gamma type-box
5.1	LOC_Os11g25560	BHLH transcription factor, putative, expressed
5.1	LOC_Os07g12340	NAC domain-containing protein 67, putative, expressed
5.1	LOC_Os04g39570	OsWRKY35v2 - Superfamily of TFs having WRKY and zinc finger domains, expressed
5.1	LOC_Os12g31000	pumilio-family RNA binding repeat domain containing protein, expressed
5.1	LOC_Os09g25440	ZOS9-08 - C2H2 zinc finger protein, expressed
5.1	GO:0009737	response to abscisic acid
5.1	GO:0033993	response to lipid
5.1	GO:0097305	response to alcohol
5.1	LOC_Os11g07040	CAMK_CAMK_like.43 - CAMK includes calcium/calmodulin depedent protein kinases, expressed
5.1	LOC_Os03g18600	cyclase/dehydrase family protein, putative, expressed
5.1	Nutraceutical compounds biosynthesis
5.1	LOC_Os09g17990	senescence-induced receptor-like serine/threonine-protein kinase precursor, putative
5.2	GO:0006464	cellular protein modification process
5.2	GO:0036211	protein modification process
5.2	GO:0043412	macromolecule modification
5.2	LOC_Os01g05940	receptor kinase, putative, expressed
5.2	LOC_Os01g60730	RING-H2 finger protein, putative, expressed
5.2	LOC_Os02g33240	OsFBX51 - F-box domain containing protein, expressed
5.2	LOC_Os03g01750	dual specificity protein phosphatase, putative, expressed
5.2	LOC_Os03g22050	CAMK_KIN1/SNF1/Nim1_like.16 - CAMK includes calcium/calmodulin depedent protein kinases, expressed
5.2	LOC_Os04g47300	CAMK_CAMK_like.26 - CAMK includes calcium/calmodulin depedent protein kinases, expressed
5.2	LOC_Os04g58800	ubiquitin-conjugating enzyme, putative, expressed
5.2	LOC_Os10g30850	zinc finger, RING-type, putative, expressed
5.2	LOC_Os11g34460	OsFBO10 - F-box and other domain containing protein, expressed
5.2	LOC_Os12g39630	CAMK_CAMK_like.49 - CAMK includes calcium/calmodulin depedent protein kinases, expressed
5.2	Ubiquitination
5.2	LOC_Os01g60730	RING-H2 finger protein, putative, expressed
5.2	LOC_Os04g58800	ubiquitin-conjugating enzyme, putative, expressed
5.2	GO:0006458	de novo' protein folding
5.2	GO:0051084	'de novo' posttranslational protein folding
5.2	GO:0051085	chaperone mediated protein folding requiring cofactor
5.2	GO:0061077	chaperone-mediated protein folding
5.2	LOC_Os02g01280	T-complex protein, putative, expressed
5.2	LOC_Os04g57880	heat shock protein DnaJ, putative, expressed
5.2	LOC_Os08g35160	heat shock protein DnaJ, putative, expressed
5.2	GO:0006468	protein phosphorylation
5.2	GO:0016310	phosphorylation
5.2	LOC_Os04g47300	CAMK_CAMK_like.26 - CAMK includes calcium/calmodulin depedent protein kinases, expressed
5.2	LOC_Os12g39630	CAMK_CAMK_like.49 - CAMK includes calcium/calmodulin depedent protein kinases, expressed
5.2	LOC_Os03g22050	CAMK_KIN1/SNF1/Nim1_like.16 - CAMK includes calcium/calmodulin depedent protein kinases, expressed
5.2	LOC_Os01g05940	receptor kinase, putative, expressed
5.2	LOC_Os01g09540	HAD superfamily phosphatase, putative, expressed
5.2	GO:0000302	response to reactive oxygen species
5.2	GO:0042542	response to hydrogen peroxide
5.2	LOC_Os01g08700	GIGANTEA, putative, expressed
5.2	GO:1901700	response to oxygen-containing compound
5.2	LOC_Os01g08700	GIGANTEA, putative, expressed
5.2	LOC_Os12g39630	CAMK_CAMK_like.49 - CAMK includes calcium/calmodulin depedent protein kinases, expressed
5.2	LOC_Os01g19740	calvin cycle protein CP12, putative, expressed
5.2	LOC_Os05g47850	chloroplastic group IIA intron splicing facilitator CRS1, chloroplast precursor, putative, expressed
5.2	LOC_Os01g43120	DEAD/DEAH box helicase, putative, expressed
5.2	LOC_Os12g41715	DEAD-box ATP-dependent RNA helicase, putative, expressed
5.2	LOC_Os07g34570	FAD dependent oxidoreductase domain containing protein, expressed
5.2	LOC_Os05g08850	cytochrome P450, putative, expressed
5.2	LOC_Os02g33710	decarboxylase, putative, expressed
5.2	LOC_Os02g53400	thioredoxin, putative, expressed
5.2	GO:0009628	response to abiotic stimulus
5.2	LOC_Os01g08700	GIGANTEA, putative, expressed
5.2	LOC_Os12g39630	CAMK_CAMK_like.49 - CAMK includes calcium/calmodulin depedent protein kinases, expressed
5.2	LOC_Os11g34460	OsFBO10 - F-box and other domain containing protein, expressed
5.2	LOC_Os01g19740	calvin cycle protein CP12, putative, expressed
5.2	LOC_Os08g04450	DAG protein, chloroplast precursor, putative, expressed
5.2	LOC_Os01g43120	DEAD/DEAH box helicase, putative, expressed
5.2	LOC_Os11g32880	DEAD-box ATP-dependent RNA helicase, putative, expressed
5.2	LOC_Os12g41715	DEAD-box ATP-dependent RNA helicase, putative, expressed
5.2	LOC_Os03g29770	EF hand family protein, expressed
5.2	LOC_Os05g18280	kelch domain containing protein, putative
5.2	LOC_Os01g01340	light-induced protein 1-like, putative, expressed
5.2	LOC_Os02g33610	metallo-beta-lactamase, putative, expressed
5.2	LOC_Os01g60730	RING-H2 finger protein, putative, expressed
5.2	LOC_Os05g51390	uncharacterized protein PA4923, putative, expressed
5.2	LOC_Os09g32730	zinc finger, C3HC4 type domain containing protein, expressed
5.2	LOC_Os08g10630	metal cation transporter, putative, expressed
5.2	LOC_Os05g28740	universal stress protein domain containing protein, putative, expressed
5.2	GO:0048511	rhythmic process
5.2	LOC_Os01g08700	GIGANTEA, putative, expressed
5.2	LOC_Os11g34460	OsFBO10 - F-box and other domain containing protein, expressed
5.2	LOC_Os02g40510	response regulator receiver domain containing protein, expressed
5.2	LOC_Os05g41490	circadian clock coupling factor ZGT, putative, expressed
5.2	GO:0009637	response to blue light
5.2	GO:0048582	positive regulation of post-embryonic development
5.2	GO:0051094	positive regulation of developmental process
5.2	GO:0051240	positive regulation of multicellular organismal process
5.2	LOC_Os01g08700	GIGANTEA, putative, expressed
5.2	LOC_Os11g34460	OsFBO10 - F-box and other domain containing protein, expressed
5.2	LOC_Os09g26620	auxin-repressed protein, putative, expressed
5.2	LOC_Os01g10580	B-box zinc finger family protein, putative, expressed
5.2	LOC_Os10g25674	mps one binder kinase activator-like 1A, putative, expressed
5.2	LOC_Os08g09270	pentatricopeptide, putative, expressed
5.2	LOC_Os09g32730	zinc finger, C3HC4 type domain containing protein, expressed
5.2	GO:0005975	carbohydrate metabolic process
5.2	LOC_Os01g19740	calvin cycle protein CP12, putative, expressed
5.2	LOC_Os03g01750	dual specificity protein phosphatase, putative, expressed
5.2	LOC_Os10g11140	phosphoglucomutase, putative, expressed
5.2	LOC_Os11g30200	expressed protein
5.2	GO:0005983	starch catabolic process
5.2	LOC_Os03g01750	dual specificity protein phosphatase, putative, expressed
5.2	GO:0006073	cellular glucan metabolic process
5.2	GO:0044042	glucan metabolic process
5.2	GO:0044264	cellular polysaccharide metabolic process
5.2	LOC_Os03g01750	dual specificity protein phosphatase, putative, expressed
5.2	LOC_Os10g11140	phosphoglucomutase, putative, expressed
5.2	GO:0044262	cellular carbohydrate metabolic process
5.2	LOC_Os03g01750	dual specificity protein phosphatase, putative, expressed
5.2	LOC_Os10g11140	phosphoglucomutase, putative, expressed
5.2	LOC_Os12g39630	CAMK_CAMK_like.49 - CAMK includes calcium/calmodulin depedent protein kinases, expressed
5.2	GO:0005982	starch metabolic process
5.2	LOC_Os03g01750	dual specificity protein phosphatase, putative, expressed
5.2	LOC_Os10g11140	phosphoglucomutase, putative, expressed
5.2	GO:0018130	heterocycle biosynthetic process
5.2	GO:0019438	aromatic compound biosynthetic process
5.2	GO:0044271	cellular nitrogen compound biosynthetic process
5.2	GO:1901362	organic cyclic compound biosynthetic process
5.2	LOC_Os03g47610	thiamine biosynthesis protein thiC, putative, expressed
5.2	LOC_Os11g32880	DEAD-box ATP-dependent RNA helicase, putative, expressed
5.2	LOC_Os01g43120	DEAD/DEAH box helicase, putative, expressed
5.2	LOC_Os12g41715	DEAD-box ATP-dependent RNA helicase, putative, expressed
5.2	LOC_Os11g34460	OsFBO10 - F-box and other domain containing protein, expressed
5.2	LOC_Os02g40510	response regulator receiver domain containing protein, expressed
5.2	LOC_Os09g33550	CCT/B-box zinc finger protein, putative, expressed
5.2	LOC_Os06g39906	homeobox domain containing protein, expressed
5.2	LOC_Os05g51150	RNA polymerase sigma factor, putative, expressed
5.2	LOC_Os01g48300	ATP synthase protein I related, putative, expressed
5.2	LOC_Os07g34570	FAD dependent oxidoreductase domain containing protein, expressed
5.2	LOC_Os09g32730	zinc finger, C3HC4 type domain containing protein, expressed
5.2	GO:0034654	nucleobase-containing compound biosynthetic process
5.2	LOC_Os11g32880	DEAD-box ATP-dependent RNA helicase, putative, expressed
5.2	LOC_Os11g34460	OsFBO10 - F-box and other domain containing protein, expressed
5.2	LOC_Os02g40510	response regulator receiver domain containing protein, expressed
5.2	LOC_Os09g33550	CCT/B-box zinc finger protein, putative, expressed
5.2	LOC_Os06g39906	homeobox domain containing protein, expressed
5.2	LOC_Os05g51150	RNA polymerase sigma factor, putative, expressed
5.2	LOC_Os01g48300	ATP synthase protein I related, putative, expressed
5.2	LOC_Os02g33240	OsFBX51 - F-box domain containing protein, expressed
5.2	GO:0043207	response to external biotic stimulus
5.2	GO:0051707	response to other organism
5.2	LOC_Os03g47610	thiamine biosynthesis protein thiC, putative, expressed
5.2	LOC_Os12g39630	CAMK_CAMK_like.49 - CAMK includes calcium/calmodulin depedent protein kinases, expressed
5.2	LOC_Os02g01280	T-complex protein, putative, expressed
5.2	LOC_Os01g50622	DNA-binding protein DSP1, putative, expressed
5.2	LOC_Os05g35470	dienelactone hydrolase family protein, expressed
5.2	LOC_Os08g09270	pentatricopeptide, putative, expressed
5.2	LOC_Os06g11650	phosphate-induced protein 1 conserved region domain containing protein, expressed
5.2	LOC_Os09g32730	zinc finger, C3HC4 type domain containing protein, expressed
5.2	LOC_Os11g30210	NBS-LRR type disease resistance protein, putative
5.2	GO:0016070	RNA metabolic process
5.2	LOC_Os11g32880	DEAD-box ATP-dependent RNA helicase, putative, expressed
5.2	LOC_Os11g34460	OsFBO10 - F-box and other domain containing protein, expressed
5.2	LOC_Os02g40510	response regulator receiver domain containing protein, expressed
5.2	LOC_Os09g33550	CCT/B-box zinc finger protein, putative, expressed
5.2	LOC_Os06g39906	homeobox domain containing protein, expressed
5.2	LOC_Os05g51150	RNA polymerase sigma factor, putative, expressed
5.2	LOC_Os12g41715	DEAD-box ATP-dependent RNA helicase, putative, expressed
5.2	LOC_Os01g59510	chloroplast ribonuclease III domain protein, putative, expressed
5.2	LOC_Os02g33240	OsFBX51 - F-box domain containing protein, expressed
5.2	GO:0006351	transcription, DNA-templated
5.2	GO:0006355	regulation of transcription, DNA-templated
5.2	GO:0010468	regulation of gene expression
5.2	GO:0010556	regulation of macromolecule biosynthetic process
5.2	GO:0019219	regulation of nucleobase-containing compound metabolic process
5.2	GO:0031326	regulation of cellular biosynthetic process
5.2	GO:0032774	RNA biosynthetic process
5.2	GO:0051171	regulation of nitrogen compound metabolic process
5.2	GO:0051252	regulation of RNA metabolic process
5.2	GO:2000112	regulation of cellular macromolecule biosynthetic process
5.2	GO:2001141	regulation of RNA biosynthetic process
5.2	LOC_Os01g48300	ATP synthase protein I related, putative, expressed
5.2	LOC_Os09g33550	CCT/B-box zinc finger protein, putative, expressed
5.2	LOC_Os01g43120	DEAD/DEAH box helicase, putative, expressed
5.2	LOC_Os11g32880	DEAD-box ATP-dependent RNA helicase, putative, expressed
5.2	LOC_Os12g41715	DEAD-box ATP-dependent RNA helicase, putative, expressed
5.2	LOC_Os07g34570	FAD dependent oxidoreductase domain containing protein, expressed
5.2	LOC_Os06g39906	homeobox domain containing protein, expressed
5.2	LOC_Os01g74020	MYB family transcription factor, putative, expressed
5.2	LOC_Os11g34460	OsFBO10 - F-box and other domain containing protein, expressed
5.2	LOC_Os02g40510	response regulator receiver domain containing protein, expressed
5.2	LOC_Os05g51150	RNA polymerase sigma factor, putative, expressed
5.2	LOC_Os09g32730	zinc finger, C3HC4 type domain containing protein, expressed
5.2	GO:0009737	response to abscisic acid
5.2	GO:0033993	response to lipid
5.2	GO:0097305	response to alcohol
5.2	LOC_Os12g39630	CAMK_CAMK_like.49 - CAMK includes calcium/calmodulin depedent protein kinases, expressed
5.2	LOC_Os07g43810	RNA recognition motif containing protein, putative, expressed
5.2	LOC_Os05g47850	chloroplastic group IIA intron splicing facilitator CRS1, chloroplast precursor, putative, expressed
5.2	LOC_Os02g50000	GDSL-like lipase/acylhydrolase, putative, expressed
5.2	GO:0010478	chlororespiration
5.2	LOC_Os03g38950	chloroplast post-illumination chlorophyll fluorescence increase protein, putative, expressed
5.2	GO:0006766	vitamin metabolic process
5.2	GO:0006767	water-soluble vitamin metabolic process
5.2	GO:0006772	thiamine metabolic process
5.2	GO:0009110	vitamin biosynthetic process
5.2	GO:0009228	thiamine biosynthetic process
5.2	GO:0042364	water-soluble vitamin biosynthetic process
5.2	GO:0042723	thiamine-containing compound metabolic process
5.2	GO:0042724	thiamine-containing compound biosynthetic process
5.2	GO:0044272	sulfur compound biosynthetic process
5.2	GO:0072527	pyrimidine-containing compound metabolic process
5.2	GO:0072528	pyrimidine-containing compound biosynthetic process
5.2	LOC_Os03g47610	thiamine biosynthesis protein thiC, putative, expressed
5.2	LOC_Os07g34570	FAD dependent oxidoreductase domain containing protein, expressed
5.2	GO:0009773	photosynthetic electron transport in photosystem I
5.2	LOC_Os07g30670	2Fe-2S iron-sulfur cluster binding domain containing protein, expressed
5.2	Nutraceutical compounds biosynthesis
5.2	LOC_Os01g10580	B-box zinc finger family protein, putative, expressed
5.2	LOC_Os05g35470	dienelactone hydrolase family protein, expressed
5.2	LOC_Os08g37456	flavonol synthase/flavanone 3-hydroxylase, putative, expressed
5.2	LOC_Os01g74020	MYB family transcription factor, putative, expressed
5.2	LOC_Os03g47610	thiamine biosynthesis protein thiC, putative, expressed
5.2	LOC_Os07g34570	FAD dependent oxidoreductase domain containing protein, expressed
6	GO:0007229	integrin-mediated signaling pathway
6	GO:0022618	ribonucleoprotein complex assembly
6	GO:0042255	ribosome assembly
6	GO:0042256	mature ribosome assembly
6	GO:0070925	organelle assembly
6	GO:0071826	ribonucleoprotein complex subunit organization
6	LOC_Os01g17330	eukaryotic translation initiation factor 6, putative, expressed
6	GO:0046271	phenylpropanoid catabolic process
6	GO:0046274	lignin catabolic process
6	LOC_Os01g27700	laccase precursor protein, putative, expressed
6	GO:0006915	apoptotic process
6	GO:0008219	cell death
6	GO:0012501	programmed cell death
6	GO:0016265	death
6	LOC_Os01g57340	rp1, putative, expressed
6	LOC_Os01g57280	rp1, putative, expressed
6	LOC_Os01g57270	disease resistance RPP13-like protein 1, putative, expressed
6	GO:0044267	cellular protein metabolic process
6	LOC_Os09g03740	conserved hypothetical protein
6	LOC_Os04g05470	protein kinase, putative
6	LOC_Os06g38780	receptor-like protein kinase 2 precursor, putative, expressed
6	LOC_Os06g38730	receptor-like protein kinase precursor, putative, expressed
6	LOC_Os06g38650	receptor-like protein kinase precursor, putative, expressed
6	LOC_Os06g38590	receptor-like protein kinase precursor, putative, expressed
6	LOC_Os04g08000	retrotransposon protein, putative, unclassified
6	LOC_Os01g57280	rp1, putative, expressed
6	LOC_Os07g35700	TKL_IRAK_DUF26-lc.4 - DUF26 kinases have homology to DUF26 containing loci, expressed
6	LOC_Os07g35740	TKL_IRAK_DUF26-ld.2 - DUF26 kinases have homology to DUF26 containing loci, expressed
6	LOC_Os09g27930	ubiquitin fusion protein, putative, expressed
6	LOC_Os03g15370	ubiquitin fusion protein, putative, expressed
6	LOC_Os12g33220	F-box/LRR-repeat protein 14, putative
6	LOC_Os01g57280	rp1, putative, expressed
6	LOC_Os01g57340	rp1, putative, expressed
6	LOC_Os09g15550	OsFBX313 - F-box domain containing protein, expressed
6	Ubiquitination
6	LOC_Os09g27930	ubiquitin fusion protein, putative, expressed
6	LOC_Os03g15370	ubiquitin fusion protein, putative, expressed
6	GO:0006464	cellular protein modification process
6	GO:0006468	protein phosphorylation
6	GO:0016310	phosphorylation
6	GO:0036211	protein modification process
6	GO:0043412	macromolecule modification
6	LOC_Os04g05470	protein kinase, putative
6	LOC_Os06g38780	receptor-like protein kinase 2 precursor, putative, expressed
6	LOC_Os06g38730	receptor-like protein kinase precursor, putative, expressed
6	LOC_Os06g38650	receptor-like protein kinase precursor, putative, expressed
6	LOC_Os06g38590	receptor-like protein kinase precursor, putative, expressed
6	LOC_Os04g08000	retrotransposon protein, putative, unclassified
6	LOC_Os07g35700	TKL_IRAK_DUF26-lc.4 - DUF26 kinases have homology to DUF26 containing loci, expressed
6	LOC_Os07g35740	TKL_IRAK_DUF26-ld.2 - DUF26 kinases have homology to DUF26 containing loci, expressed
6	LOC_Os12g33220	F-box/LRR-repeat protein 14, putative
6	LOC_Os09g15550	OsFBX313 - F-box domain containing protein, expressed
6	GO:0005984	disaccharide metabolic process
6	GO:0005991	trehalose metabolic process
6	GO:0005992	trehalose biosynthetic process
6	GO:0009311	oligosaccharide metabolic process
6	GO:0009312	oligosaccharide biosynthetic process
6	GO:0034637	cellular carbohydrate biosynthetic process
6	GO:0046351	disaccharide biosynthetic process
6	LOC_Os05g03810	trehalose phosphatase, putative
6	LOC_Os05g06160	trehalose phosphatase, putative
6	LOC_Os04g12720	indole-3-acetate beta-glucosyltransferase, putative, expressed
6	LOC_Os04g12970	UDP-glucoronosyl/UDP-glucosyl transferase, putative, expressed
6	ROS scavening
6	LOC_Os09g03680	ankyrin, putative, expressed
6	LOC_Os02g09310	cytochrome P450, putative
6	LOC_Os01g22370	peroxidase precursor, putative, expressed
6	LOC_Os01g28030	peroxidase precursor, putative, expressed
6	Development
6	LOC_Os09g03680	ankyrin, putative, expressed
6	LOC_Os12g33220	F-box/LRR-repeat protein 14, putative
6	LOC_Os09g15550	OsFBX313 - F-box domain containing protein, expressed
6	LOC_Os11g11620	ZmEBE-1 protein, putative
6	Disease resistance
6	LOC_Os09g03680	ankyrin, putative, expressed
6	LOC_Os11g12350	disease resistance protein, putative, expressed
6	LOC_Os01g57340	rp1, putative, expressed
6	LOC_Os07g41460	sulfotransferase domain containing protein, expressed
6	LOC_Os01g57280	rp1, putative, expressed
6	LOC_Os01g57270	disease resistance RPP13-like protein 1, putative, expressed
6	Lipid metabolism
6	LOC_Os11g08569	cycloartenol synthase, putative, expressed
6	LOC_Os12g25640	SAP domain containing protein, expressed
6	Gene expression
6	LOC_Os08g32990	DNA-directed RNA polymerase subunit, putative
6	LOC_Os11g08530	RNA-directed DNA polymerase, putative, expressed
6	Seed storage proteins
6	LOC_Os02g16830	glutelin, putative, expressed
6	LOC_Os12g16880	PROLM27 - Prolamin precursor, expressed
6	LOC_Os12g17010	PROLM29 - Prolamin precursor, expressed
6	LOC_Os12g17030	PROLM30 - Prolamin precursor, expressed
6	Nutraceutical compounds biosynthesis
6	LOC_Os04g53800	leucoanthocyanidin reductase, putative, expressed
6	LOC_Os07g41460	sulfotransferase domain containing protein, expressed
7	GO:0044699	single-organism process
7	LOC_Os12g23180	3-beta hydroxysteroid dehydrogenase/isomerase family protein, putative, expressed
7	LOC_Os03g12030	3-ketoacyl-CoA synthase, putative, expressed
7	LOC_Os11g35400	AMP-binding enzyme, putative, expressed
7	LOC_Os03g63330	aspartokinase, chloroplast precursor, putative, expressed
7	LOC_Os02g04810	auxin response factor 5, putative, expressed
7	LOC_Os01g64730	bZIP transcription factor domain containing protein, expressed
7	LOC_Os03g03910	catalase domain containing protein, expressed
7	LOC_Os09g31130	citrate transporter, putative, expressed
7	LOC_Os03g30250	COBRA-like protein precursor, putative, expressed
7	LOC_Os06g30500	cytochrome P450, putative, expressed
7	LOC_Os10g29470	dehydrogenase, putative, expressed
7	LOC_Os02g51080	FAD binding domain containing protein, expressed
7	LOC_Os11g07020	fructose-bisphospate aldolase isozyme, putative, expressed
7	LOC_Os06g43044	GDSL-like lipase/acylhydrolase, putative, expressed
7	LOC_Os10g32580	GDSL-like lipase/acylhydrolase, putative, expressed
7	LOC_Os05g44200	GDSL-like lipase/acylhydrolase, putative, expressed
7	LOC_Os04g37500	glutamate decarboxylase, putative, expressed
7	LOC_Os04g38600	glyceraldehyde-3-phosphate dehydrogenase, putative, expressed
7	LOC_Os01g63580	glycerol-3-phosphate acyltransferase, putative, expressed
7	LOC_Os01g71280	glycerol-3-phosphate dehydrogenase, putative, expressed
7	LOC_Os01g01650	isoflavone reductase homolog IRL, putative, expressed
7	LOC_Os01g59870	LTPL65 - Protease inhibitor/seed storage/LTP family protein precursor, expressed
7	LOC_Os03g58940	LTPL83 - Protease inhibitor/seed storage/LTP family protein precursor, putative, expressed
7	LOC_Os03g20700	magnesium-chelatase, putative, expressed
7	LOC_Os01g17170	magnesium-protoporphyrin IX monomethyl ester cyclase,chloroplast precursor, putative, expressed
7	LOC_Os01g05840	oxidoreductase, short chain dehydrogenase/reductase family domain containing family, expressed
7	LOC_Os11g10460	peroxidase precursor, putative, expressed
7	LOC_Os10g06000	POEI15 - Pollen Ole e I allergen and extensin family protein precursor, expressed
7	LOC_Os10g13850	POEI17 - Pollen Ole e I allergen and extensin family protein precursor, expressed
7	LOC_Os03g21890	potassium transporter, putative, expressed
7	LOC_Os01g61880	respiratory burst oxidase, putative, expressed
7	LOC_Os05g13940	retrotransposon protein, putative, unclassified, expressed
7	LOC_Os11g26860	serine hydroxymethyltransferase, mitochondrial precursor, putative, expressed
7	LOC_Os01g66610	serine/threonine-protein kinase receptor precursor, putative, expressed
7	LOC_Os07g22930	starch synthase, putative, expressed
7	LOC_Os05g33840	transketolase, putative, expressed
7	LOC_Os11g16550	uncharacterized protein ycf53, putative, expressed
7	LOC_Os07g06620	YABBY domain containing protein, putative, expressed
7	GO:0044710	single-organism metabolic process
7	LOC_Os12g23180	3-beta hydroxysteroid dehydrogenase/isomerase family protein, putative, expressed
7	LOC_Os03g12030	3-ketoacyl-CoA synthase, putative, expressed
7	LOC_Os03g63330	aspartokinase, chloroplast precursor, putative, expressed
7	LOC_Os03g03910	catalase domain containing protein, expressed
7	LOC_Os03g30250	COBRA-like protein precursor, putative, expressed
7	LOC_Os06g30500	cytochrome P450, putative, expressed
7	LOC_Os10g29470	dehydrogenase, putative, expressed
7	LOC_Os02g51080	FAD binding domain containing protein, expressed
7	LOC_Os11g07020	fructose-bisphospate aldolase isozyme, putative, expressed
7	LOC_Os06g43044	GDSL-like lipase/acylhydrolase, putative, expressed
7	LOC_Os10g32580	GDSL-like lipase/acylhydrolase, putative, expressed
7	LOC_Os05g44200	GDSL-like lipase/acylhydrolase, putative, expressed
7	LOC_Os04g37500	glutamate decarboxylase, putative, expressed
7	LOC_Os04g38600	glyceraldehyde-3-phosphate dehydrogenase, putative, expressed
7	LOC_Os01g71280	glycerol-3-phosphate dehydrogenase, putative, expressed
7	LOC_Os03g20700	magnesium-chelatase, putative, expressed
7	LOC_Os01g17170	magnesium-protoporphyrin IX monomethyl ester cyclase,chloroplast precursor, putative, expressed
7	LOC_Os01g05840	oxidoreductase, short chain dehydrogenase/reductase family domain containing family, expressed
7	LOC_Os11g10460	peroxidase precursor, putative, expressed
7	LOC_Os01g61880	respiratory burst oxidase, putative, expressed
7	LOC_Os11g26860	serine hydroxymethyltransferase, mitochondrial precursor, putative, expressed
7	LOC_Os07g22930	starch synthase, putative, expressed
7	LOC_Os05g33840	transketolase, putative, expressed
7	GO:0055114	oxidation-reduction process
7	LOC_Os03g03910	catalase domain containing protein, expressed
7	LOC_Os06g30500	cytochrome P450, putative, expressed
7	LOC_Os10g29470	dehydrogenase, putative, expressed
7	LOC_Os04g38600	glyceraldehyde-3-phosphate dehydrogenase, putative, expressed
7	LOC_Os01g71280	glycerol-3-phosphate dehydrogenase, putative, expressed
7	LOC_Os01g17170	magnesium-protoporphyrin IX monomethyl ester cyclase,chloroplast precursor, putative, expressed
7	LOC_Os01g05840	oxidoreductase, short chain dehydrogenase/reductase family domain containing family, expressed
7	LOC_Os11g10460	peroxidase precursor, putative, expressed
7	LOC_Os01g61880	respiratory burst oxidase, putative, expressed
7	LOC_Os01g11340	cytochrome P450, putative, expressed
7	LOC_Os01g08260	pleiotropic drug resistance protein 4, putative, expressed
7	LOC_Os05g33840	transketolase, putative, expressed
7	GO:0009856	pollination
7	GO:0044706	multi-multicellular organism process
7	LOC_Os03g12030	3-ketoacyl-CoA synthase, putative, expressed
7	LOC_Os01g05840	oxidoreductase, short chain dehydrogenase/reductase family domain containing family, expressed
7	LOC_Os01g66610	serine/threonine-protein kinase receptor precursor, putative, expressed
7	GO:0051704	multi-organism process
7	LOC_Os03g12030	3-ketoacyl-CoA synthase, putative, expressed
7	LOC_Os01g05840	oxidoreductase, short chain dehydrogenase/reductase family domain containing family, expressed
7	LOC_Os01g66610	serine/threonine-protein kinase receptor precursor, putative, expressed
7	LOC_Os12g23180	3-beta hydroxysteroid dehydrogenase/isomerase family protein, putative, expressed
7	LOC_Os10g29470	dehydrogenase, putative, expressed
7	LOC_Os11g35400	AMP-binding enzyme, putative, expressed
7	LOC_Os11g47970	AAA-type ATPase family protein, putative, expressed
7	LOC_Os11g39020	ABC transporter, ATP-binding protein, putative, expressed
7	GO:0048868	pollen tube development
7	LOC_Os03g12030	3-ketoacyl-CoA synthase, putative, expressed
7	LOC_Os01g05840	oxidoreductase, short chain dehydrogenase/reductase family domain containing family, expressed
7	GO:0048869	cellular developmental process
7	LOC_Os03g12030	3-ketoacyl-CoA synthase, putative, expressed
7	LOC_Os01g05840	oxidoreductase, short chain dehydrogenase/reductase family domain containing family, expressed
7	LOC_Os11g26860	serine hydroxymethyltransferase, mitochondrial precursor, putative, expressed
7	LOC_Os07g06620	YABBY domain containing protein, putative, expressed
7	GO:0030154	cell differentiation
7	LOC_Os01g05840	oxidoreductase, short chain dehydrogenase/reductase family domain containing family, expressed
7	LOC_Os11g26860	serine hydroxymethyltransferase, mitochondrial precursor, putative, expressed
7	LOC_Os07g06620	YABBY domain containing protein, putative, expressed
7	GO:1901362	organic cyclic compound biosynthetic process
7	LOC_Os12g23180	3-beta hydroxysteroid dehydrogenase/isomerase family protein, putative, expressed
7	LOC_Os02g51080	FAD binding domain containing protein, expressed
7	LOC_Os03g20700	magnesium-chelatase, putative, expressed
7	LOC_Os01g17170	magnesium-protoporphyrin IX monomethyl ester cyclase,chloroplast precursor, putative, expressed
7	LOC_Os05g33840	transketolase, putative, expressed
7	LOC_Os02g04810	auxin response factor 5, putative, expressed
7	LOC_Os01g64730	bZIP transcription factor domain containing protein, expressed
7	LOC_Os05g13940	retrotransposon protein, putative, unclassified, expressed
7	LOC_Os09g35910	homeobox associated leucine zipper, putative, expressed
7	LOC_Os10g05750	POEI3 - Pollen Ole e I allergen and extensin family protein precursor, expressed
7	GO:0015979	photosynthesis
7	LOC_Os02g51080	FAD binding domain containing protein, expressed
7	LOC_Os01g17170	magnesium-protoporphyrin IX monomethyl ester cyclase,chloroplast precursor, putative, expressed
7	LOC_Os04g38410	chlorophyll A-B binding protein, putative, expressed
7	LOC_Os01g64960	chlorophyll A-B binding protein, putative, expressed
7	LOC_Os05g33840	transketolase, putative, expressed
7	GO:0044711	single-organism biosynthetic process
7	LOC_Os02g51080	FAD binding domain containing protein, expressed
7	LOC_Os01g17170	magnesium-protoporphyrin IX monomethyl ester cyclase,chloroplast precursor, putative, expressed
7	LOC_Os12g23180	3-beta hydroxysteroid dehydrogenase/isomerase family protein, putative, expressed
7	LOC_Os03g20700	magnesium-chelatase, putative, expressed
7	LOC_Os05g33840	transketolase, putative, expressed
7	LOC_Os03g12030	3-ketoacyl-CoA synthase, putative, expressed
7	LOC_Os03g63330	aspartokinase, chloroplast precursor, putative, expressed
7	LOC_Os07g22930	starch synthase, putative, expressed
7	GO:1901566	organonitrogen compound biosynthetic process
7	LOC_Os02g51080	FAD binding domain containing protein, expressed
7	LOC_Os01g17170	magnesium-protoporphyrin IX monomethyl ester cyclase,chloroplast precursor, putative, expressed
7	LOC_Os03g20700	magnesium-chelatase, putative, expressed
7	LOC_Os05g33840	transketolase, putative, expressed
7	LOC_Os03g63330	aspartokinase, chloroplast precursor, putative, expressed
7	GO:0006778	porphyrin-containing compound metabolic process
7	GO:0006779	porphyrin-containing compound biosynthetic process
7	GO:0015994	chlorophyll metabolic process
7	GO:0015995	chlorophyll biosynthetic process
7	GO:0033013	tetrapyrrole metabolic process
7	GO:0033014	tetrapyrrole biosynthetic process
7	GO:0042440	pigment metabolic process
7	GO:0046148	pigment biosynthetic process
7	GO:0051186	cofactor metabolic process
7	GO:0051188	cofactor biosynthetic process
7	LOC_Os02g51080	FAD binding domain containing protein, expressed
7	LOC_Os01g17170	magnesium-protoporphyrin IX monomethyl ester cyclase,chloroplast precursor, putative, expressed
7	LOC_Os03g20700	magnesium-chelatase, putative, expressed
7	LOC_Os05g33840	transketolase, putative, expressed
7	GO:0010143	cutin biosynthetic process
7	LOC_Os11g35400	AMP-binding enzyme, putative, expressed
7	LOC_Os01g63580	glycerol-3-phosphate acyltransferase, putative, expressed
7	LOC_Os05g04170	AMP-binding enzyme, putative, expressed
7	GO:0005975	carbohydrate metabolic process
7	LOC_Os07g22930	starch synthase, putative, expressed
7	LOC_Os11g07020	fructose-bisphospate aldolase isozyme, putative, expressed
7	LOC_Os04g38600	glyceraldehyde-3-phosphate dehydrogenase, putative, expressed
7	LOC_Os01g71280	glycerol-3-phosphate dehydrogenase, putative, expressed
7	LOC_Os01g64660	fructose-1,6-bisphosphatase, putative, expressed
7	LOC_Os07g32600	glucan endo-1,3-beta-glucosidase precursor, putative, expressed
7	LOC_Os05g30250	Os5bglu19 - beta-glucosidase homologue, similar to G. max isohydroxyurate hydrolase, expressed
7	LOC_Os12g07150	amidase family protein, putative, expressed
7	LOC_Os05g28930	integral membrane protein DUF6 containing protein
7	LOC_Os06g01660	integral membrane protein DUF6 domain containing protein, expressed
7	LOC_Os02g10190	DUF1680 domain containing protein, putative, expressed
7	LOC_Os06g41020	DUF1680 domain containing protein, putative, expressed
7	LOC_Os05g35200	glycosyl transferase, putative, expressed
7	LOC_Os01g02920	glycosyltransferase protein, putative, expressed
7	LOC_Os01g02900	glycosyltransferase, putative, expressed
7	Cell wall biosynthesis
7	LOC_Os07g32600	glucan endo-1,3-beta-glucosidase precursor, putative, expressed
7	LOC_Os05g30250	Os5bglu19 - beta-glucosidase homologue, similar to G. max isohydroxyurate hydrolase, expressed
7	LOC_Os05g28930	integral membrane protein DUF6 containing protein
7	LOC_Os06g01660	integral membrane protein DUF6 domain containing protein, expressed
7	LOC_Os02g10190	DUF1680 domain containing protein, putative, expressed
7	LOC_Os06g41020	DUF1680 domain containing protein, putative, expressed
7	GO:0009314	response to radiation
7	GO:0009416	response to light stimulus
7	LOC_Os04g38600	glyceraldehyde-3-phosphate dehydrogenase, putative, expressed
7	LOC_Os03g12030	3-ketoacyl-CoA synthase, putative, expressed
7	LOC_Os04g38410	chlorophyll A-B binding protein, putative, expressed
7	LOC_Os01g64960	chlorophyll A-B binding protein, putative, expressed
7	LOC_Os11g47970	AAA-type ATPase family protein, putative, expressed
7	LOC_Os04g57800	BTBN13 - Bric-a-Brac, Tramtrack, Broad Complex BTB domain with non-phototropic hypocotyl 3 NPH3 and coiled-coil domains, expressed
7	LOC_Os12g02530	BTBN22 - Bric-a-Brac, Tramtrack, Broad Complex BTB domain with non-phototropic hypocotyl 3 NPH3 and coiled-coil domains, expressed
7	LOC_Os02g34860	Regulator of chromosome condensation domain containing protein, expressed
7	GO:0009765	photosynthesis, light harvesting
7	GO:0010196	nonphotochemical quenching
7	GO:0019684	photosynthesis, light reaction
7	GO:1990066	energy quenching
7	LOC_Os04g38410	chlorophyll A-B binding protein, putative, expressed
7	LOC_Os01g64960	chlorophyll A-B binding protein, putative, expressed
7	GO:0046168	glycerol-3-phosphate catabolic process
7	LOC_Os01g71280	glycerol-3-phosphate dehydrogenase, putative, expressed
7	GO:0006813	potassium ion transport
7	LOC_Os01g71280	glycerol-3-phosphate dehydrogenase, putative, expressed
7	LOC_Os05g13940	retrotransposon protein, putative, unclassified, expressed
7	LOC_Os03g21890	potassium transporter, putative, expressed
7	GO:0015672	monovalent inorganic cation transport
7	GO:0030001	metal ion transport
7	LOC_Os01g71280	glycerol-3-phosphate dehydrogenase, putative, expressed
7	LOC_Os05g13940	retrotransposon protein, putative, unclassified, expressed
7	LOC_Os03g21890	potassium transporter, putative, expressed
7	LOC_Os09g31130	citrate transporter, putative, expressed
7	GO:0042744	hydrogen peroxide catabolic process
7	GO:0070301	cellular response to hydrogen peroxide
7	LOC_Os03g03910	catalase domain containing protein, expressed
7	GO:0000038	very long-chain fatty acid metabolic process
7	GO:0042335	cuticle development
7	LOC_Os03g12030	3-ketoacyl-CoA synthase, putative, expressed
7	GO:0010025	wax biosynthetic process
7	GO:0010166	wax metabolic process
7	LOC_Os03g12030	3-ketoacyl-CoA synthase, putative, expressed
7	LOC_Os11g35400	AMP-binding enzyme, putative, expressed
7	LOC_Os05g04170	AMP-binding enzyme, putative, expressed
7	LOC_Os05g13520	white-brown complex homolog protein 12, putative, expressed
7	LOC_Os07g18874	white-brown complex homolog protein 11, putative, expressed
7	GO:0006629	lipid metabolic process
7	LOC_Os03g12030	3-ketoacyl-CoA synthase, putative, expressed
7	LOC_Os12g23180	3-beta hydroxysteroid dehydrogenase/isomerase family protein, putative, expressed
7	LOC_Os05g33840	transketolase, putative, expressed
7	GO:0009657	plastid organization
7	LOC_Os12g23180	3-beta hydroxysteroid dehydrogenase/isomerase family protein, putative, expressed
7	LOC_Os03g19560	tetratricopeptide repeat domain containing protein, expressed
7	GO:0009827	plant-type cell wall modification
7	GO:0009830	cell wall modification involved in abscission
7	GO:0009834	secondary cell wall biogenesis
7	GO:0009838	abscission
7	GO:0044277	cell wall disassembly
7	LOC_Os03g30250	COBRA-like protein precursor, putative, expressed
7	GO:0006536	glutamate metabolic process
7	LOC_Os04g37500	glutamate decarboxylase, putative, expressed
7	GO:0006308	DNA catabolic process
7	LOC_Os04g54390	nuclease PA3, putative, expressed
7	GO:0006772	thiamine metabolic process
7	GO:0009228	thiamine biosynthetic process
7	GO:0042723	thiamine-containing compound metabolic process
7	GO:0042724	thiamine-containing compound biosynthetic process
7	LOC_Os05g33840	transketolase, putative, expressed
7	GO:0048832	specification of organ number
7	GO:0048833	specification of floral organ number
7	LOC_Os07g06620	YABBY domain containing protein, putative, expressed
7	GO:0006842	tricarboxylic acid transport
7	GO:0015746	citrate transport
7	LOC_Os09g31130	citrate transporter, putative, expressed
7	GO:0009605	response to external stimulus
7	GO:0009607	response to biotic stimulus
7	GO:0043207	response to external biotic stimulus
7	GO:0051707	response to other organism
7	LOC_Os12g23180	3-beta hydroxysteroid dehydrogenase/isomerase family protein, putative, expressed
7	LOC_Os11g35400	AMP-binding enzyme, putative, expressed
7	LOC_Os11g47970	AAA-type ATPase family protein, putative, expressed
7	LOC_Os10g29470	dehydrogenase, putative, expressed
7	LOC_Os11g39020	ABC transporter, ATP-binding protein, putative, expressed
7	LOC_Os06g45020	STRUBBELIG-RECEPTOR FAMILY 3 precursor, putative, expressed
7	LOC_Os06g43044	GDSL-like lipase/acylhydrolase, putative, expressed
7	LOC_Os10g32580	GDSL-like lipase/acylhydrolase, putative, expressed
7	LOC_Os05g44200	GDSL-like lipase/acylhydrolase, putative, expressed
7	GO:0009617	response to bacterium
7	LOC_Os12g23180	3-beta hydroxysteroid dehydrogenase/isomerase family protein, putative, expressed
7	LOC_Os11g47970	AAA-type ATPase family protein, putative, expressed
7	LOC_Os10g29470	dehydrogenase, putative, expressed
7	GO:0010019	chloroplast-nucleus signaling pathway
7	LOC_Os11g16550	uncharacterized protein ycf53, putative, expressed
7	GO:0006544	glycine metabolic process
7	LOC_Os11g26860	serine hydroxymethyltransferase, mitochondrial precursor, putative, expressed
7	GO:0010101	post-embryonic root morphogenesis
7	GO:0010102	lateral root morphogenesis
7	GO:0010311	lateral root formation
7	LOC_Os11g35400	AMP-binding enzyme, putative, expressed
7	Response to stress
7	LOC_Os02g48900	aspartic proteinase nepenthesin-1 precursor, putative, expressed
7	LOC_Os05g28930	integral membrane protein DUF6 containing protein
7	LOC_Os06g01660	integral membrane protein DUF6 domain containing protein, expressed
7	LOC_Os02g10190	DUF1680 domain containing protein, putative, expressed
7	LOC_Os06g41020	DUF1680 domain containing protein, putative, expressed
7	LOC_Os06g45020	STRUBBELIG-RECEPTOR FAMILY 3 precursor, putative, expressed
7	Nutraceutical compounds biosynthesis
7	LOC_Os01g47780	fasciclin domain containing protein, expressed
7	LOC_Os03g57460	fasciclin domain containing protein, expressed
7	LOC_Os05g30010	WD domain, G-beta repeat domain containing protein, expressed
7	Development
7	LOC_Os01g05840	oxidoreductase, short chain dehydrogenase/reductase family domain containing family, expressed
7	LOC_Os02g02320	OsSCP6 - Putative Serine Carboxypeptidase homologue, expressed
7	LOC_Os03g12030	3-ketoacyl-CoA synthase, putative, expressed
7	LOC_Os03g19560	tetratricopeptide repeat domain containing protein, expressed
7	LOC_Os03g44710	YABBY domain containing protein, putative, expressed
7	LOC_Os05g30010	WD domain, G-beta repeat domain containing protein, expressed
7	LOC_Os06g45020	STRUBBELIG-RECEPTOR FAMILY 3 precursor, putative, expressed
7	LOC_Os07g06620	YABBY domain containing protein, putative, expressed
7	LOC_Os07g46350	OsSCP40 - Putative Serine Carboxypeptidase homologue, expressed
7	LOC_Os10g33760	No apical meristem protein, putative, expressed
7	LOC_Os11g26860	serine hydroxymethyltransferase, mitochondrial precursor, putative, expressed
7	LOC_Os11g35400	AMP-binding enzyme, putative, expressed
7	LOC_Os12g23180	3-beta hydroxysteroid dehydrogenase/isomerase family protein, putative, expressed
7	LOC_Os12g42610	YABBY domain containing protein, putative, expressed
7	LOC_Os06g43044	GDSL-like lipase/acylhydrolase, putative, expressed
7	LOC_Os10g32580	GDSL-like lipase/acylhydrolase, putative, expressed
7	LOC_Os05g44200	GDSL-like lipase/acylhydrolase, putative, expressed
7	Allergens
7	LOC_Os10g13850	POEI17 - Pollen Ole e I allergen and extensin family protein precursor, expressed
7	LOC_Os10g06000	POEI15 - Pollen Ole e I allergen and extensin family protein precursor, expressed
7	LOC_Os01g59870	LTPL65 - Protease inhibitor/seed storage/LTP family protein precursor, expressed
7	LOC_Os03g58940	LTPL83 - Protease inhibitor/seed storage/LTP family protein precursor, putative, expressed
7	Protein metabolism
7	LOC_Os05g30010	WD domain, G-beta repeat domain containing protein, expressed
7	LOC_Os12g13100	WW domain containing protein, expressed
7	LOC_Os04g57800	BTBN13 - Bric-a-Brac, Tramtrack, Broad Complex BTB domain with non-phototropic hypocotyl 3 NPH3 and coiled-coil domains, expressed
7	LOC_Os12g02530	BTBN22 - Bric-a-Brac, Tramtrack, Broad Complex BTB domain with non-phototropic hypocotyl 3 NPH3 and coiled-coil domains, expressed
7	LOC_Os03g19560	tetratricopeptide repeat domain containing protein, expressed
8	GO:0006022	aminoglycan metabolic process
8	GO:0006026	aminoglycan catabolic process
8	GO:0006030	chitin metabolic process
8	GO:0006032	chitin catabolic process
8	GO:0006040	amino sugar metabolic process
8	GO:0009057	macromolecule catabolic process
8	GO:0046348	amino sugar catabolic process
8	GO:1901071	glucosamine-containing compound metabolic process
8	GO:1901072	glucosamine-containing compound catabolic process
8	GO:1901136	carbohydrate derivative catabolic process
8	GO:1901565	organonitrogen compound catabolic process
8	LOC_Os05g33150	CHIT6 - Chitinase family protein precursor, expressed
8	LOC_Os01g64100	glycosyl hydrolase, putative, expressed
8	GO:0005975	carbohydrate metabolic process
8	LOC_Os05g33150	CHIT6 - Chitinase family protein precursor, expressed
8	LOC_Os07g23850	glycosyl hydrolase, putative
8	LOC_Os01g64100	glycosyl hydrolase, putative, expressed
8	LOC_Os08g13920	glycosyl hydrolases family 16, putative, expressed
8	LOC_Os05g43690	glucan endo-1,3-beta-glucosidase-like protein 3 precursor, putative, expressed
8	GO:0006313	transposition, DNA-mediated
8	GO:0032196	transposition
8	LOC_Os02g15560	transposon protein, putative, Mutator sub-class
8	LOC_Os05g44740	transposon protein, putative, unclassified
8	GO:0006310	DNA recombination
8	LOC_Os02g15560	transposon protein, putative, Mutator sub-class
8	LOC_Os05g44740	transposon protein, putative, unclassified
8	LOC_Os07g30980	uvrD/REP helicase family protein, putative, expressed
8	GO:0009861	jasmonic acid and ethylene-dependent systemic resistance
8	GO:0009871	jasmonic acid and ethylene-dependent systemic resistance, ethylene mediated signaling pathway
8	GO:0009873	ethylene-activated signaling pathway
8	GO:0016998	cell wall macromolecule catabolic process
8	GO:0071369	cellular response to ethylene stimulus
8	LOC_Os05g33150	CHIT6 - Chitinase family protein precursor, expressed
8	GO:0009611	response to wounding
8	LOC_Os05g33150	CHIT6 - Chitinase family protein precursor, expressed
8	LOC_Os07g23850	glycosyl hydrolase, putative
8	GO:0051716	cellular response to stimulus
8	GO:0042221	response to chemical
8	LOC_Os07g30980	uvrD/REP helicase family protein, putative, expressed
8	LOC_Os05g33150	CHIT6 - Chitinase family protein precursor, expressed
8	LOC_Os07g23850	glycosyl hydrolase, putative
8	LOC_Os12g29220	nodulin MtN3 family protein, putative, expressed
8	GO:0070887	cellular response to chemical stimulus
8	GO:0009719	response to endogenous stimulus
8	GO:0009725	response to hormone
8	GO:0010033	response to organic substance
8	LOC_Os05g33150	CHIT6 - Chitinase family protein precursor, expressed
8	LOC_Os07g23850	glycosyl hydrolase, putative
8	LOC_Os12g29220	nodulin MtN3 family protein, putative, expressed
8	GO:0032870	cellular response to hormone stimulus
8	GO:0071310	cellular response to organic substance
8	GO:0071495	cellular response to endogenous stimulus
8	LOC_Os05g33150	CHIT6 - Chitinase family protein precursor, expressed
8	LOC_Os12g29220	nodulin MtN3 family protein, putative, expressed
8	GO:0009642	response to light intensity
8	GO:0042631	cellular response to water deprivation
8	GO:0071462	cellular response to water stimulus
8	LOC_Os07g23850	glycosyl hydrolase, putative
8	GO:0033554	cellular response to stress
8	LOC_Os07g30980	uvrD/REP helicase family protein, putative, expressed
8	LOC_Os07g23850	glycosyl hydrolase, putative
8	LOC_Os12g29220	nodulin MtN3 family protein, putative, expressed
8	LOC_Os07g20160	glycine-rich cell wall protein, putative
8	LOC_Os07g31130	OsWAK72 - OsWAK receptor-like cytoplasmic kinase OsWAK-RLCK, expressed
8	LOC_Os07g41300	respiratory-chain NADH dehydrogenase, 49 Kd subunit family protein
8	GO:0009314	response to radiation
8	GO:0009416	response to light stimulus
8	LOC_Os07g23850	glycosyl hydrolase, putative
8	LOC_Os07g38890	OsGH3.9 - Probable indole-3-acetic acid-amido synthetase, expressed
8	GO:0006970	response to osmotic stress
8	GO:0071214	cellular response to abiotic stimulus
8	GO:0071229	cellular response to acid chemical
8	GO:1901701	cellular response to oxygen-containing compound
8	LOC_Os07g23850	glycosyl hydrolase, putative
8	LOC_Os12g29220	nodulin MtN3 family protein, putative, expressed
8	LOC_Os07g41300	respiratory-chain NADH dehydrogenase, 49 Kd subunit family protein
8	GO:0006887	exocytosis
8	LOC_Os09g17810	leucine zipper protein-like, putative, expressed
8	GO:0007568	aging
8	GO:0010150	leaf senescence
8	GO:0010260	organ senescence
8	GO:0071407	cellular response to organic cyclic compound
8	GO:0071446	cellular response to salicylic acid stimulus
8	GO:0071470	cellular response to osmotic stress
8	LOC_Os12g29220	nodulin MtN3 family protein, putative, expressed
8	Protein metabolism
8	LOC_Os05g51360	DnaK family protein, putative, expressed
8	Development
8	LOC_Os01g56710	OsFBDUF6 - F-box and DUF domain containing protein
8	LOC_Os01g55430	OsFBT2 - F-box and tubby domain containing protein, expressed
Waxy cluster	GO:0000271	polysaccharide biosynthetic process
Waxy cluster	GO:0005975	carbohydrate metabolic process
Waxy cluster	GO:0005976	polysaccharide metabolic process
Waxy cluster	GO:0005982	starch metabolic process
Waxy cluster	GO:0006073	cellular glucan metabolic process
Waxy cluster	GO:0009250	glucan biosynthetic process
Waxy cluster	GO:0016051	carbohydrate biosynthetic process
Waxy cluster	GO:0019252	starch biosynthetic process
Waxy cluster	GO:0033692	cellular polysaccharide biosynthetic process
Waxy cluster	GO:0034637	cellular carbohydrate biosynthetic process
Waxy cluster	GO:0044042	glucan metabolic process
Waxy cluster	GO:0044262	cellular carbohydrate metabolic process
Waxy cluster	GO:0044264	cellular polysaccharide metabolic process
Waxy cluster	GO:0044723	single-organism carbohydrate metabolic process
Waxy cluster	LOC_Os06g04200	starch synthase, putative, expressed

## Sheet: Pair-wise comparisons
Comparison	Cluster	id	baseMean	baseMeanA	baseMeanB	foldChange	log2FoldChange	pval	padj	description
ARB vs. BAL	1.1	LOC_Os11g36430	1939.17	1325.85	2552.49	1.9252	0.945	1.88917e-08	6.99618e-07	zinc finger, C3HC4 type domain containing protein, expressed
ARB vs. BAL	1.1	LOC_Os08g29590	214.489	143.44	285.538	1.9906	0.9932	2.98626e-07	8.77068e-06	zinc finger, C3HC4 type family protein, expressed
ARB vs. BAL	1.1	LOC_Os04g04030	162.26	107.821	216.699	2.0098	1.0071	1.71375e-06	4.15457e-05	expressed protein
ARB vs. BAL	1.1	LOC_Os11g33330	1162.52	747.637	1577.41	2.1099	1.0771	6.28257e-11	3.36804e-09	peptidase, M24 family protein, putative, expressed
ARB vs. BAL	1.1	LOC_Os04g31010	44.4775	28.386	60.569	2.1338	1.0934	0.00019154	0.00254112	expressed protein
ARB vs. BAL	1.1	LOC_Os08g11470	657.133	419.058	895.208	2.1362	1.0951	7.50534e-10	3.4637e-08	transposon protein, putative, CACTA, En/Spm sub-class, expressed
ARB vs. BAL	1.1	LOC_Os12g35590	580.459	369.179	791.738	2.1446	1.1007	4.60784e-07	1.28653e-05	expressed protein
ARB vs. BAL	1.1	LOC_Os11g04220	82.0017	51.5686	112.435	2.1803	1.1245	6.2842e-06	0.000131624	HEAT repeat family protein, putative, expressed
ARB vs. BAL	1.1	LOC_Os08g11480	763.03	468.181	1057.88	2.2595	1.176	3.95065e-09	1.6334e-07	expressed protein
ARB vs. BAL	1.1	LOC_Os11g36440	178.297	101.408	255.186	2.5164	1.3314	1.0344e-10	5.38281e-09	amine oxidase, flavin-containing, domain containing protein, expressed
ARB vs. BAL	1.1	LOC_Os10g22730	1125.73	611.82	1639.64	2.6799	1.4222	2.95255e-17	2.82901e-15	expressed protein
ARB vs. BAL	1.1	LOC_Os11g40530	1198.4	640.948	1755.85	2.7395	1.4539	3.1061e-06	7.03289e-05	LTPL162 - Protease inhibitor/seed storage/LTP family protein precursor, expressed
ARB vs. BAL	1.1	LOC_Os11g37980	180.701	96.1488	265.252	2.7588	1.464	1.51478e-12	9.78997e-11	GAUT2/LGT2, putative, expressed
ARB vs. BAL	1.1	LOC_Os08g14000	35.0738	18.4632	51.6844	2.7993	1.4851	0.000970354	0.00974941	retrotransposon protein, putative, Ty1-copia subclass, expressed
ARB vs. BAL	1.1	LOC_Os08g31228	32.9546	16.133	49.7762	3.0854	1.6254	2.29554e-06	5.39174e-05	ribosomal protein L27, putative, expressed
ARB vs. BAL	1.1	LOC_Os11g42930	132.012	60.8331	203.19	3.3401	1.7399	6.83126e-14	4.87426e-12	expressed protein
ARB vs. BAL	1.1	LOC_Os02g28660	50.3087	22.466	78.1515	3.4787	1.7985	1.79161e-09	7.89406e-08	hypothetical protein
ARB vs. BAL	1.1	LOC_Os11g34760	42.5147	17.7406	67.2888	3.7929	1.9233	3.14009e-09	1.3311e-07	MMP37-like protein, mitochondrial precursor, putative, expressed
ARB vs. BAL	1.1	LOC_Os11g45924	39.6483	16.4565	62.8401	3.8186	1.933	9.87241e-07	2.54675e-05	OsWRKY41 - Superfamily of TFs having WRKY and zinc finger domains
ARB vs. BAL	1.1	LOC_Os07g07820	96.4539	33.7326	159.175	4.7187	2.2384	1.20365e-17	1.17189e-15	expressed protein
ARB vs. BAL	1.1	LOC_Os11g41170	61.6586	21.1395	102.178	4.8335	2.2731	1.81756e-14	1.39772e-12	disease resistance protein RPM1, putative, expressed
ARB vs. BAL	1.1	LOC_Os11g34230	664.064	210.725	1117.4	5.3027	2.4067	3.26837e-39	8.88701e-37	expressed protein
ARB vs. BAL	1.1	LOC_Os11g37060	33.3074	8.66	57.9548	6.6922	2.7425	3.76397e-12	2.30435e-10	OsFBDUF52 - F-box and DUF domain containing protein, expressed
ARB vs. BAL	1.1	LOC_Os04g33590	228.654	57.1173	400.19	7.0065	2.8087	1.70782e-10	8.63407e-09	hydrolase, alpha/beta fold family protein, putative, expressed
ARB vs. BAL	1.1	LOC_Os04g52440	131.983	27.0323	236.933	8.7648	3.1317	1.53236e-35	3.55766e-33	aminotransferase, putative, expressed
ARB vs. BAL	1.1	LOC_Os04g52590	111.473	22.4023	200.543	8.9519	3.1622	3.24091e-31	6.39327e-29	protein kinase domain containing protein, expressed
ARB vs. BAL	1.1	LOC_Os09g22000	27.5345	5.5057	49.5633	9.0022	3.1703	2.69231e-11	1.48827e-09	hydrolase, HAD superfamily, Cof family, putative, expressed
ARB vs. BAL	1.1	LOC_Os12g39440	63.5427	12.5188	114.567	9.1516	3.194	6.26826e-17	5.91214e-15	expressed protein
ARB vs. BAL	1.1	LOC_Os11g39190	20.4834	3.9649	37.0019	9.3323	3.2222	0.000484652	0.00548884	NB-ARC domain containing protein, putative, expressed
ARB vs. BAL	1.1	LOC_Os07g03040	5.0146	0.8106	9.2187	11.373	3.5075	0.00035478	0.00424751	expressed protein
ARB vs. BAL	1.1	LOC_Os05g24340	9.8944	1.5787	18.2101	11.5349	3.5279	4.17273e-06	9.15937e-05	transposon protein, putative, CACTA, En/Spm sub-class
ARB vs. BAL	1.1	LOC_Os11g38500	16.2163	2.3817	30.0509	12.6176	3.6574	6.29583e-09	2.5135e-07	OsFBDUF62 - F-box and DUF domain containing protein
ARB vs. BAL	1.1	LOC_Os07g06500	730.693	97.3175	1364.07	14.0167	3.8091	1.15988e-80	1.25027e-77	OsFBL34 - F-box domain and LRR containing protein, expressed
ARB vs. BAL	1.1	LOC_Os11g45864	6.6538	0.7681	12.5394	16.3247	4.029	4.80678e-05	0.000777483	transposon protein, putative, CACTA, En/Spm sub-class
ARB vs. BAL	1.1	LOC_Os11g37740	56.5202	6.2707	106.77	17.0267	4.0897	7.79136e-14	5.5462e-12	stripe rust resistance protein Yr10, putative, expressed
ARB vs. BAL	1.1	LOC_Os05g11630	105.621	11.3151	199.927	17.669	4.1432	1.03532e-42	3.25501e-40	expressed protein
ARB vs. BAL	1.1	LOC_Os11g38440	8.4124	0.8106	16.0142	19.7565	4.3043	8.97395e-06	0.000178427	expressed protein
ARB vs. BAL	1.1	LOC_Os06g37140	204.319	18.4465	390.191	21.1526	4.4028	2.53945e-16	2.30167e-14	retrotransposon protein, putative, Ty3-gypsy subclass, expressed
ARB vs. BAL	1.1	LOC_Os07g01890	207.368	17.2594	397.477	23.0295	4.5254	2.99051e-08	1.05814e-06	expressed protein
ARB vs. BAL	1.1	LOC_Os11g39320	32.3107	1.5575	63.0639	40.491	5.3395	4.00886e-22	5.17074e-20	LZ-NBS-LRR class, putative, expressed
ARB vs. BAL	1.1	LOC_Os04g09580	25.9527	1.1992	50.7062	42.2841	5.402	5.29915e-13	3.55815e-11	expressed protein
ARB vs. BAL	1.1	LOC_Os02g20676	410.637	14.1369	807.137	57.0944	5.8353	2.28582e-38	5.94746e-36	expressed protein
ARB vs. BAL	1.1	LOC_Os08g13630	46.5611	1.5832	91.539	57.8175	5.8534	1.84751e-31	3.69282e-29	expressed protein
ARB vs. BAL	1.1	LOC_Os11g34270	1484.79	48.3096	2921.28	60.4699	5.9181	2.43446e-161	3.67384e-157	ubiquitin carboxyl-terminal hydrolase domain containing protein, expressed
ARB vs. BAL	1.1	LOC_Os04g51809	116.716	3.5384	229.893	64.9712	6.0217	1.03885e-60	5.8064e-58	expressed protein
ARB vs. BAL	1.1	LOC_Os01g14514	14.018	0.4053	27.6308	68.1754	6.0912	7.30303e-12	4.33045e-10	expressed protein
ARB vs. BAL	1.1	LOC_Os11g39254	15.8645	0.3886	31.3404	80.6497	6.3336	1.34367e-08	5.10121e-07	hypothetical protein
ARB vs. BAL	1.1	LOC_Os11g44800	16.3214	0.3886	32.2542	83.0012	6.3751	2.32521e-11	1.29962e-09	expressed protein
ARB vs. BAL	1.1	LOC_Os11g44250	23.4856	0.3886	46.5825	119.873	6.9054	0.00027009	0.00338673	protein kinase, putative, expressed
ARB vs. BAL	1.1	LOC_Os11g39300	26.4924	0.4053	52.5796	129.733	7.0194	9.28419e-21	1.10321e-18	conserved hypothetical protein
ARB vs. BAL	1.1	LOC_Os11g33340	57.6589	0.7727	114.545	148.247	7.2119	3.14677e-10	1.53434e-08	peptidase, M24 family protein, putative, expressed
ARB vs. BAL	1.1	LOC_Os08g14050	33.2036	0.3841	66.0232	171.907	7.4255	8.0556e-23	1.10515e-20	expressed protein
ARB vs. BAL	1.1	LOC_Os11g34810	116.074	1.1658	230.982	198.132	7.6303	3.6561e-57	1.80899e-54	expressed protein
ARB vs. BAL	1.1	LOC_Os07g06530	98.1479	0.7727	195.523	253.051	7.9833	2.46792e-64	1.58482e-61	hypothetical protein
ARB vs. BAL	1.1	LOC_Os04g06590	453.152	3.546	902.758	254.584	7.992	1.63877e-09	7.25242e-08	expressed protein
ARB vs. BAL	1.1	LOC_Os04g02530	113.806	0.7894	226.823	287.354	8.1667	5.69711e-19	5.94983e-17	expressed protein
ARB vs. BAL	1.1	LOC_Os11g45290	59.6568	0.4053	118.908	293.391	8.1967	2.84095e-43	9.02585e-41	retrotransposon protein, putative, unclassified, expressed
ARB vs. BAL	1.1	LOC_Os11g37759	292.09	1.9718	582.208	295.261	8.2058	1.47509e-34	3.27361e-32	stripe rust resistance protein Yr10, putative, expressed
ARB vs. BAL	1.1	LOC_Os04g21580	261.57	1.562	521.578	333.913	8.3833	1.78111e-15	1.5016e-13	retrotransposon protein, putative, unclassified, expressed
ARB vs. BAL	1.1	LOC_Os11g34824	199.415	1.178	397.653	337.58	8.3991	6.07726e-78	5.5583e-75	expressed protein
ARB vs. BAL	1.1	LOC_Os11g34790	464.689	2.7323	926.645	339.139	8.4057	7.65203e-149	5.77384e-145	expressed protein
ARB vs. BAL	1.1	LOC_Os11g40390	69.0283	0.4053	137.651	339.637	8.4079	3.2073e-48	1.21003e-45	expressed protein
ARB vs. BAL	1.1	LOC_Os11g40249	93.7498	0.3886	187.111	481.501	8.9114	1.21131e-52	5.14925e-50	expressed protein
ARB vs. BAL	1.1	LOC_Os02g26800	152.442	0.3841	304.501	792.841	9.6309	3.61379e-27	6.1276e-25	expressed protein
ARB vs. BAL	1.1	LOC_Os10g22630	555.867	1.1613	1110.57	956.351	9.9014	8.62474e-49	3.29509e-46	expressed protein
ARB vs. BAL	1.1	LOC_Os04g51430	242.129	0.3841	483.874	1259.88	10.2991	6.52699e-41	1.95047e-38	retrotransposon protein, putative, unclassified, expressed
ARB vs. BAL	1.1	LOC_Os04g02060	10.8508	0	21.7016	Inf	Inf	8.77797e-11	4.62368e-09	hypothetical protein
ARB vs. BAL	1.1	LOC_Os04g03120	4.3984	0	8.7968	Inf	Inf	0.000162084	0.00222061	retrotransposon protein, putative, unclassified
ARB vs. BAL	1.1	LOC_Os04g03520	16.9452	0	33.8905	Inf	Inf	2.06627e-15	1.72754e-13	expressed protein
ARB vs. BAL	1.1	LOC_Os04g03750	12.6834	0	25.3667	Inf	Inf	4.20746e-09	1.73483e-07	retrotransposon protein, putative, unclassified
ARB vs. BAL	1.1	LOC_Os04g05430	6.9229	0	13.8458	Inf	Inf	2.45869e-07	7.3839e-06	retrotransposon protein, putative, Ty1-copia subclass, expressed
ARB vs. BAL	1.1	LOC_Os04g06280	22.4326	0	44.8653	Inf	Inf	3.15598e-11	1.73189e-09	conserved hypothetical protein
ARB vs. BAL	1.1	LOC_Os04g06340	7.1099	0	14.2198	Inf	Inf	1.45503e-07	4.56981e-06	MEGL11 - Maternally expressed gene MEG family protein precursor
ARB vs. BAL	1.1	LOC_Os04g08360	3.9169	0	7.8338	Inf	Inf	0.000279875	0.00347907	expressed protein
ARB vs. BAL	1.1	LOC_Os04g30410	6.5761	0	13.1522	Inf	Inf	4.09624e-05	0.000678554	hypothetical protein
ARB vs. BAL	1.1	LOC_Os04g38500	5.5203	0	11.0406	Inf	Inf	2.03607e-05	0.000367101	hypothetical protein
ARB vs. BAL	1.1	LOC_Os05g34710	10.0114	0	20.0228	Inf	Inf	2.24611e-05	0.000400425	expressed protein
ARB vs. BAL	1.1	LOC_Os07g07824	10.1801	0	20.3603	Inf	Inf	6.44948e-10	2.99474e-08	expressed protein
ARB vs. BAL	1.1	LOC_Os08g13699	24.9963	0	49.9927	Inf	Inf	1.67963e-22	2.25309e-20	expressed protein
ARB vs. BAL	1.1	LOC_Os08g14350	15.1016	0	30.2033	Inf	Inf	0.000575736	0.00628686	conserved hypothetical protein
ARB vs. BAL	1.1	LOC_Os08g15590	24.4756	0	48.9512	Inf	Inf	2.06612e-14	1.57474e-12	Leucine rich repeat N-terminal domain containing protein, putative
ARB vs. BAL	1.1	LOC_Os08g15600	6.3688	0	12.7377	Inf	Inf	1.56868e-06	3.83989e-05	stomatin-like protein 2, putative
ARB vs. BAL	1.1	LOC_Os08g25050	83.3996	0	166.799	Inf	Inf	4.39274e-57	2.13841e-54	PIF-like orf1, putative, expressed
ARB vs. BAL	1.1	LOC_Os08g28660	8.751	0	17.502	Inf	Inf	5.50362e-08	1.86431e-06	hypothetical protein
ARB vs. BAL	1.1	LOC_Os11g12050	3.4416	0	6.8832	Inf	Inf	8.54722e-05	0.001286	NBS-LRR type disease resistance protein, putative, expressed
ARB vs. BAL	1.1	LOC_Os11g34650	23.0158	0	46.0317	Inf	Inf	6.54253e-21	7.80501e-19	hypothetical protein
ARB vs. BAL	1.1	LOC_Os11g34770	33.097	0	66.1939	Inf	Inf	3.37493e-22	4.40962e-20	maf, putative, expressed
ARB vs. BAL	1.1	LOC_Os11g34800	21.5328	0	43.0656	Inf	Inf	2.13561e-20	2.46019e-18	expressed protein
ARB vs. BAL	1.1	LOC_Os11g34820	179.588	0	359.177	Inf	Inf	9.11836e-97	1.61888e-93	THUMP domain-containing protein, putative, expressed
ARB vs. BAL	1.1	LOC_Os11g36410	10.8902	0	21.7803	Inf	Inf	9.72073e-11	5.08477e-09	NBS-LRR type disease resistance protein, putative, expressed
ARB vs. BAL	1.1	LOC_Os11g36610	3.1867	0	6.3733	Inf	Inf	0.00158349	0.0145003	OsFBDUF51 - F-box and DUF domain containing protein, expressed
ARB vs. BAL	1.1	LOC_Os11g36930	37.4836	0	74.9672	Inf	Inf	1.68738e-26	2.78298e-24	ZOS11-05 - C2H2 zinc finger protein
ARB vs. BAL	1.1	LOC_Os11g37050	6.7449	0	13.4897	Inf	Inf	1.99056e-06	4.75308e-05	expressed protein
ARB vs. BAL	1.1	LOC_Os11g37850	21.7317	0	43.4633	Inf	Inf	4.67041e-14	3.39669e-12	stripe rust resistance protein Yr10, putative, expressed
ARB vs. BAL	1.1	LOC_Os11g38520	4.7616	0	9.5233	Inf	Inf	0.00131543	0.0124889	expressed protein
ARB vs. BAL	1.1	LOC_Os11g39200	7.9172	0	15.8345	Inf	Inf	6.59471e-08	2.20179e-06	hAT dimerisation domain containing protein
ARB vs. BAL	1.1	LOC_Os11g39280	4.2727	0	8.5454	Inf	Inf	0.00028305	0.0035078	disease resistance protein, putative, expressed
ARB vs. BAL	1.1	LOC_Os11g40315	2.7555	0	5.511	Inf	Inf	0.00553269	0.0390184	retrotransposon protein, putative, unclassified, expressed
ARB vs. BAL	1.1	LOC_Os11g40410	30.7743	0	61.5485	Inf	Inf	3.43618e-19	3.65179e-17	expressed protein
ARB vs. BAL	1.1	LOC_Os11g42690	6.0725	0	12.1451	Inf	Inf	0.000444273	0.00510083	hypothetical protein
ARB vs. BAL	1.1	LOC_Os11g43914	10.825	0	21.6501	Inf	Inf	2.12811e-10	1.05469e-08	expressed protein
ARB vs. BAL	1.1	LOC_Os11g43920	3.2371	0	6.4743	Inf	Inf	0.00207428	0.0180005	hypothetical protein
ARB vs. BAL	1.1	LOC_Os11g44310	26.4996	0	52.9993	Inf	Inf	1.24535e-22	1.678e-20	calmodulin binding protein, putative, expressed
ARB vs. BAL	1.1	LOC_Os11g44330	24.2973	0	48.5946	Inf	Inf	9.70821e-22	1.21582e-19	expressed protein
ARB vs. BAL	1.1	LOC_Os11g45420	23.4801	0	46.9603	Inf	Inf	5.3874e-08	1.82905e-06	retrotransposon protein, putative, unclassified
ARB vs. BAL	1.1	LOC_Os11g45790	40.0857	0	80.1713	Inf	Inf	2.00499e-33	4.35356e-31	NB-ARC domain containing protein, expressed
ARB vs. BAL	1.2	LOC_Os08g41460	186.545	124.59	248.5	1.9946	0.9961	2.34459e-05	0.000416017	expressed protein
ARB vs. BAL	1.2	LOC_Os04g37940	71.6398	45.6243	97.6553	2.1404	1.0979	6.77319e-05	0.00104728	expressed protein
ARB vs. BAL	1.2	LOC_Os07g29224	280.163	148.6	411.726	2.7707	1.4703	0.00726455	0.0480725	expressed protein
ARB vs. BAL	1.2	LOC_Os02g12200	32.1594	16.8253	47.4936	2.8227	1.4971	0.000120665	0.00172848	kinesin heavy chain, putative
ARB vs. BAL	1.2	LOC_Os10g22484	160.565	72.9784	248.152	3.4004	1.7657	1.25217e-14	9.86764e-13	RGH2B, putative, expressed
ARB vs. BAL	1.2	LOC_Os02g12210	90.4446	40.7684	140.121	3.437	1.7811	1.69847e-11	9.67232e-10	hypothetical protein
ARB vs. BAL	1.2	LOC_Os08g21330	36.2186	15.6004	56.8369	3.6433	1.8652	0.000499163	0.00561526	formamidopyrimidine-DNA glycosylase, putative, expressed
ARB vs. BAL	1.2	LOC_Os11g41770	30.0064	11.7962	48.2166	4.0875	2.0312	1.42428e-06	3.52357e-05	conserved hypothetical protein
ARB vs. BAL	1.2	LOC_Os08g31970	915.318	351.739	1478.9	4.2045	2.0719	5.88815e-31	1.12479e-28	NHL repeat-containing protein, putative, expressed
ARB vs. BAL	1.2	LOC_Os10g01060	102.254	38.9437	165.565	4.2514	2.0879	1.83924e-15	1.54629e-13	protein kinase family protein, putative, expressed
ARB vs. BAL	1.2	LOC_Os08g16130	99.2165	37.7855	160.648	4.2516	2.088	3.66108e-16	3.22154e-14	fiber protein Fb34, putative, expressed
ARB vs. BAL	1.2	LOC_Os11g10180	57.9652	21.4598	94.4705	4.4022	2.1382	2.1182e-11	1.18832e-09	OsFBX412 - F-box domain containing protein, expressed
ARB vs. BAL	1.2	LOC_Os01g72370	10.589	3.9179	17.2601	4.4054	2.1393	0.00550744	0.0388832	helix-loop-helix DNA-binding domain containing protein, expressed
ARB vs. BAL	1.2	LOC_Os10g04890	219.953	79.7348	360.171	4.5171	2.1754	0.000412823	0.00481074	expressed protein
ARB vs. BAL	1.2	LOC_Os08g31769	43.6028	14.9157	72.2899	4.8466	2.277	1.33267e-05	0.000254412	expressed protein
ARB vs. BAL	1.2	LOC_Os11g25240	12.6439	4.2762	21.0116	4.9136	2.2968	0.000575053	0.00628394	retrotransposon protein, putative, unclassified
ARB vs. BAL	1.2	LOC_Os11g10200	19.8346	5.8852	33.7839	5.7405	2.5212	1.63419e-06	3.98732e-05	OsFBX413 - F-box domain containing protein, expressed
ARB vs. BAL	1.2	LOC_Os11g13420	59.4264	16.8496	102.003	6.0537	2.5978	1.40215e-11	8.0763e-10	RNA binding protein, putative, expressed
ARB vs. BAL	1.2	LOC_Os04g38290	75.0583	21.1607	128.956	6.0941	2.6074	0.000599053	0.00649681	expressed protein
ARB vs. BAL	1.2	LOC_Os08g25250	32.8685	7.8025	57.9346	7.4252	2.8924	1.59653e-10	8.11218e-09	retrotransposon protein, putative, unclassified
ARB vs. BAL	1.2	LOC_Os10g12290	46.2679	10.1204	82.4153	8.1435	3.0256	6.46152e-09	2.57284e-07	expressed protein
ARB vs. BAL	1.2	LOC_Os11g29490	110.637	23.184	198.089	8.5442	3.0949	1.47993e-24	2.30244e-22	plasma membrane ATPase, putative, expressed
ARB vs. BAL	1.2	LOC_Os06g14324	69.8308	13.759	125.903	9.1506	3.1939	1.83935e-24	2.84694e-22	caleosin related protein, putative, expressed
ARB vs. BAL	1.2	LOC_Os08g19374	46.7297	9.0441	84.4153	9.3338	3.2225	8.90617e-16	7.68017e-14	expressed protein
ARB vs. BAL	1.2	LOC_Os11g31690	47.3228	8.6767	85.969	9.908	3.3086	1.68794e-18	1.72696e-16	expressed protein
ARB vs. BAL	1.2	LOC_Os08g23210	42.2921	7.432	77.1521	10.3811	3.3759	2.01747e-16	1.85644e-14	retrotransposon protein, putative, unclassified, expressed
ARB vs. BAL	1.2	LOC_Os08g32094	9.0858	1.5666	16.6051	10.5998	3.406	0.00420914	0.0313525	expressed protein
ARB vs. BAL	1.2	LOC_Os10g05520	12.2352	1.9506	22.5197	11.5449	3.5292	6.67192e-07	1.78521e-05	OsFBX371 - F-box domain containing protein, expressed
ARB vs. BAL	1.2	LOC_Os08g19105	134.729	20.8055	248.652	11.9513	3.5791	1.33796e-34	2.99129e-32	expressed protein
ARB vs. BAL	1.2	LOC_Os08g42210	8.63	1.1522	16.1078	13.9802	3.8053	0.000484995	0.00549067	expressed protein
ARB vs. BAL	1.2	LOC_Os02g05210	8.8055	1.1567	16.4543	14.2249	3.8303	5.37175e-05	0.000854667	retrotransposon protein, putative, unclassified
ARB vs. BAL	1.2	LOC_Os08g30250	47.2888	5.9611	88.6165	14.8659	3.8939	7.27099e-13	4.83376e-11	transposon protein, putative, CACTA, En/Spm sub-class
ARB vs. BAL	1.2	LOC_Os06g16300	13.8535	1.562	26.145	16.738	4.0651	1.07341e-06	2.75022e-05	BRASSINOSTEROID INSENSITIVE 1-associated receptor kinase 1 precursor, putative, expressed
ARB vs. BAL	1.2	LOC_Os11g40160	34.6237	3.9012	65.3462	16.7502	4.0661	2.8776e-16	2.5772e-14	expressed protein
ARB vs. BAL	1.2	LOC_Os12g32310	79.6545	7.8313	151.478	19.3426	4.2737	4.17051e-31	8.06888e-29	hypothetical protein
ARB vs. BAL	1.2	LOC_Os11g27120	8.605	0.7939	16.4161	20.678	4.37	0.00259824	0.0215654	hypothetical protein
ARB vs. BAL	1.2	LOC_Os08g20644	5.2543	0.4053	10.1032	24.9284	4.6397	0.00129017	0.0122955	hypothetical protein
ARB vs. BAL	1.2	LOC_Os10g07546	5.8219	0.3886	11.2552	28.9635	4.8562	0.000389955	0.00457784	hypothetical protein
ARB vs. BAL	1.2	LOC_Os03g46884	55.03	2.7824	107.278	38.5555	5.2689	7.48907e-28	1.32962e-25	transposon protein, putative, CACTA, En/Spm sub-class
ARB vs. BAL	1.2	LOC_Os11g10160	15.7869	0.7894	30.7844	38.9996	5.2854	5.21653e-10	2.4486e-08	conserved hypothetical protein
ARB vs. BAL	1.2	LOC_Os10g04625	10.3245	0.3841	20.2649	52.7646	5.7215	0.000673148	0.00719439	expressed protein
ARB vs. BAL	1.2	LOC_Os04g54280	155.658	5.0534	306.263	60.6051	5.9214	1.40465e-07	4.42539e-06	retrotransposon protein, putative, Ty1-copia subclass
ARB vs. BAL	1.2	LOC_Os06g19130	13.5594	0.3886	26.7302	68.7861	6.104	2.21732e-06	5.23656e-05	cadmium tolerance factor, putative
ARB vs. BAL	1.2	LOC_Os06g23540	13.7611	0.3886	27.1335	69.824	6.1257	2.3691e-09	1.02295e-07	conserved hypothetical protein
ARB vs. BAL	1.2	LOC_Os04g34360	28.2785	0.7939	55.763	70.2404	6.1342	4.31752e-08	1.48418e-06	serine/threonine-protein kinase receptor precursor, putative, expressed
ARB vs. BAL	1.2	LOC_Os06g40420	14.529	0.3886	28.6694	73.7763	6.2051	2.64409e-08	9.46667e-07	hypothetical protein
ARB vs. BAL	1.2	LOC_Os06g15660	14.5775	0.3886	28.7664	74.026	6.21	1.40341e-09	6.28087e-08	retrotransposon protein, putative, unclassified, expressed
ARB vs. BAL	1.2	LOC_Os08g16120	19.7728	0.3841	39.1616	101.967	6.672	0.000224053	0.00289114	disease resistance protein RPM1, putative, expressed
ARB vs. BAL	1.2	LOC_Os10g02720	22.5611	0.3841	44.7382	116.487	6.864	1.33663e-11	7.72525e-10	OsWAK99 - OsWAK receptor-like protein kinase, expressed
ARB vs. BAL	1.2	LOC_Os11g41380	22.9074	0.3886	45.4261	116.897	6.8691	2.53466e-15	2.10167e-13	transposon protein, putative, unclassified
ARB vs. BAL	1.2	LOC_Os10g08011	34.5839	0.3886	68.7791	176.992	7.4675	3.24176e-17	3.09629e-15	expressed protein
ARB vs. BAL	1.2	LOC_Os02g40400	36.9465	0.3886	73.5044	189.152	7.5634	6.65088e-24	9.93747e-22	expressed protein
ARB vs. BAL	1.2	LOC_Os03g32330	50.8979	0.4053	101.391	250.168	7.9668	7.28355e-32	1.48535e-29	expressed protein
ARB vs. BAL	1.2	LOC_Os08g26700	60.6937	0.4053	120.982	298.508	8.2216	3.47797e-37	8.39776e-35	expressed protein
ARB vs. BAL	1.2	LOC_Os10g11889	136.312	0.3841	272.24	708.841	9.4693	1.03001e-07	3.33561e-06	expressed protein
ARB vs. BAL	1.2	LOC_Os12g36400	158.631	0.3886	316.873	815.424	9.6714	5.48783e-11	2.96835e-09	transposon protein, putative, Pong sub-class
ARB vs. BAL	1.2	LOC_Os08g02990	661.473	1.1992	1321.75	1102.21	10.1062	3.3127e-41	9.99838e-39	retrotransposon protein, putative, unclassified, expressed
ARB vs. BAL	1.2	LOC_Os11g38330	448.127	0.7772	895.477	1152.19	10.1702	4.03966e-07	1.14915e-05	ZOS11-06 - C2H2 zinc finger protein, expressed
ARB vs. BAL	1.2	LOC_Os06g15570	600.787	0.4053	1201.17	2963.73	11.5332	4.83461e-78	4.55994e-75	retrotransposon protein, putative, unclassified, expressed
ARB vs. BAL	1.2	LOC_Os02g32670	1797.95	1.1992	3594.7	2997.64	11.5496	1.27822e-19	1.38277e-17	retrotransposon protein, putative, unclassified
ARB vs. BAL	1.2	LOC_Os01g05770	28.7187	0	57.4373	Inf	Inf	8.08811e-22	1.01715e-19	expressed protein
ARB vs. BAL	1.2	LOC_Os01g32150	4.5984	0	9.1968	Inf	Inf	0.000524458	0.00583027	hypothetical protein
ARB vs. BAL	1.2	LOC_Os01g74340	15.5023	0	31.0046	Inf	Inf	9.64106e-12	5.63927e-10	RNA recognition motif containing protein, putative, expressed
ARB vs. BAL	1.2	LOC_Os02g17480	13.7098	0	27.4196	Inf	Inf	1.81347e-10	9.12236e-09	expressed protein
ARB vs. BAL	1.2	LOC_Os02g24210	11.4608	0	22.9216	Inf	Inf	0.000764835	0.00799593	expressed protein
ARB vs. BAL	1.2	LOC_Os02g39470	5.3615	0	10.7231	Inf	Inf	5.50767e-05	0.00087307	cyclin, N-terminal domain containing protein
ARB vs. BAL	1.2	LOC_Os02g40280	59.5973	0	119.195	Inf	Inf	4.22803e-38	1.08144e-35	piwi domain containing protein, putative, expressed
ARB vs. BAL	1.2	LOC_Os02g40320	49.4485	0	98.897	Inf	Inf	1.75483e-32	3.603e-30	PINHEAD, putative
ARB vs. BAL	1.2	LOC_Os02g56340	31.6155	0	63.2311	Inf	Inf	1.03628e-05	0.000203362	expressed protein
ARB vs. BAL	1.2	LOC_Os03g44870	11.4342	0	22.8684	Inf	Inf	0.000101029	0.00148599	hypothetical protein
ARB vs. BAL	1.2	LOC_Os03g45480	5.5533	0	11.1067	Inf	Inf	0.00164335	0.0149577	hypothetical protein
ARB vs. BAL	1.2	LOC_Os04g05770	4.4976	0	8.9951	Inf	Inf	0.00077302	0.00805916	conserved hypothetical protein
ARB vs. BAL	1.2	LOC_Os04g13430	42.6754	0	85.3507	Inf	Inf	1.30255e-28	2.35411e-26	conserved hypothetical protein
ARB vs. BAL	1.2	LOC_Os04g22720	22.4602	0	44.9204	Inf	Inf	3.99411e-10	1.90142e-08	expressed protein
ARB vs. BAL	1.2	LOC_Os04g52606	254.36	0	508.72	Inf	Inf	7.17614e-19	7.46863e-17	SHR5-receptor-like kinase, putative, expressed
ARB vs. BAL	1.2	LOC_Os06g15995	15.5244	0	31.0488	Inf	Inf	1.33124e-11	7.71201e-10	expressed protein
ARB vs. BAL	1.2	LOC_Os06g16630	6.3972	0	12.7945	Inf	Inf	2.3371e-05	0.000414932	hypothetical protein
ARB vs. BAL	1.2	LOC_Os06g16919	106.737	0	213.475	Inf	Inf	5.99055e-60	3.2874e-57	expressed protein
ARB vs. BAL	1.2	LOC_Os06g26030	3.4921	0	6.9842	Inf	Inf	0.00240506	0.0202851	retrotransposon protein, putative, Ty3-gypsy subclass
ARB vs. BAL	1.2	LOC_Os06g31220	160.189	0	320.377	Inf	Inf	1.24079e-19	1.3471e-17	mitogen-activated protein kinase 17, putative, expressed
ARB vs. BAL	1.2	LOC_Os06g31800	137.292	0	274.584	Inf	Inf	5.42757e-72	4.31092e-69	THION2 - Plant thionin family protein precursor, expressed
ARB vs. BAL	1.2	LOC_Os06g31890	101.022	0	202.044	Inf	Inf	1.6719e-57	8.55279e-55	THION3 - Plant thionin family protein precursor, expressed
ARB vs. BAL	1.2	LOC_Os06g32020	88.4638	0	176.928	Inf	Inf	1.13066e-32	2.36983e-30	THION6 - Plant thionin family protein precursor, expressed
ARB vs. BAL	1.2	LOC_Os06g32160	187.099	0	374.197	Inf	Inf	8.16655e-89	1.23241e-85	THION7 - Plant thionin family protein precursor, expressed
ARB vs. BAL	1.2	LOC_Os06g32240	180.709	0	361.418	Inf	Inf	2.01302e-06	4.79914e-05	THION9 - Plant thionin family protein precursor, expressed
ARB vs. BAL	1.2	LOC_Os06g32650	11.2268	0	22.4536	Inf	Inf	9.59968e-09	3.70983e-07	hypothetical protein
ARB vs. BAL	1.2	LOC_Os06g32730	10.1773	0	20.3547	Inf	Inf	3.91547e-08	1.35992e-06	eukaryotic initiation factor iso-4F subunit p82-34, putative, expressed
ARB vs. BAL	1.2	LOC_Os06g33040	143.383	0	286.765	Inf	Inf	1.69252e-74	1.38064e-71	transposon protein, putative, unclassified, expressed
ARB vs. BAL	1.2	LOC_Os06g39090	46.9585	0	93.9169	Inf	Inf	1.63109e-14	1.2623e-12	transposon protein, putative, unclassified
ARB vs. BAL	1.2	LOC_Os06g41120	90.2505	0	180.501	Inf	Inf	0.00135432	0.0127959	expressed protein
ARB vs. BAL	1.2	LOC_Os06g41240	51.7643	0	103.528	Inf	Inf	1.08315e-10	5.60761e-09	expressed protein
ARB vs. BAL	1.2	LOC_Os07g35110	6.1405	0	12.2809	Inf	Inf	1.72939e-05	0.000319037	Leucine Rich Repeat family protein
ARB vs. BAL	1.2	LOC_Os08g04590	75.988	0	151.976	Inf	Inf	3.74976e-26	6.08469e-24	csAtPR5, putative
ARB vs. BAL	1.2	LOC_Os08g17655	5.9688	0	11.9375	Inf	Inf	0.00105261	0.0103925	expressed protein
ARB vs. BAL	1.2	LOC_Os08g18150	34.3995	0	68.7989	Inf	Inf	6.32989e-06	0.000132397	WD domain, G-beta repeat domain containing protein, expressed
ARB vs. BAL	1.2	LOC_Os08g18894	4.9241	0	9.8481	Inf	Inf	0.000345855	0.0041588	expressed protein
ARB vs. BAL	1.2	LOC_Os08g21879	32.0264	0	64.0528	Inf	Inf	3.27826e-23	4.66719e-21	expressed protein
ARB vs. BAL	1.2	LOC_Os08g22004	10.2692	0	20.5383	Inf	Inf	0.00501819	0.0360445	retrotransposon protein, putative, unclassified
ARB vs. BAL	1.2	LOC_Os08g23280	18.1351	0	36.2701	Inf	Inf	1.93007e-11	1.09293e-09	expressed protein
ARB vs. BAL	1.2	LOC_Os08g23470	41.2907	0	82.5815	Inf	Inf	0.000513577	0.00573466	B3 DNA binding domain containing protein, expressed
ARB vs. BAL	1.2	LOC_Os08g24850	11.5523	0	23.1047	Inf	Inf	6.05386e-09	2.42653e-07	retrotransposon, putative, centromere-specific
ARB vs. BAL	1.2	LOC_Os08g28784	27.8538	0	55.7076	Inf	Inf	3.85371e-10	1.84623e-08	expressed protein
ARB vs. BAL	1.2	LOC_Os08g31780	34.4618	0	68.9237	Inf	Inf	1.11522e-23	1.62607e-21	MLA1, putative, expressed
ARB vs. BAL	1.2	LOC_Os08g31910	45.4768	0	90.9535	Inf	Inf	2.62432e-09	1.11875e-07	expressed protein
ARB vs. BAL	1.2	LOC_Os08g32570	49.6935	0	99.387	Inf	Inf	1.83091e-27	3.17589e-25	expressed protein
ARB vs. BAL	1.2	LOC_Os08g37174	10.9561	0	21.9122	Inf	Inf	2.4554e-09	1.05568e-07	expressed protein
ARB vs. BAL	1.2	LOC_Os08g41690	20.5777	0	41.1554	Inf	Inf	4.2392e-15	3.45804e-13	expressed protein
ARB vs. BAL	1.2	LOC_Os08g41770	4.4489	0	8.8978	Inf	Inf	0.000689257	0.00732247	hypothetical protein
ARB vs. BAL	1.2	LOC_Os10g01340	3.8003	0	7.6007	Inf	Inf	0.00251419	0.0210319	expressed protein
ARB vs. BAL	1.2	LOC_Os10g01380	6.2634	0	12.5267	Inf	Inf	2.00126e-05	0.00036234	CW7, putative, expressed
ARB vs. BAL	1.2	LOC_Os10g02270	20.8804	0	41.7609	Inf	Inf	5.82505e-05	0.000917597	expressed protein
ARB vs. BAL	1.2	LOC_Os10g05180	9.4922	0	18.9844	Inf	Inf	9.45442e-06	0.000186994	26S proteasome regulatory subunit S5A, putative
ARB vs. BAL	1.2	LOC_Os10g07566	17.8111	0	35.6221	Inf	Inf	3.80926e-14	2.80417e-12	LRR19, putative
ARB vs. BAL	1.2	LOC_Os10g09200	61.6547	0	123.309	Inf	Inf	1.08057e-07	3.48438e-06	hypothetical protein
ARB vs. BAL	1.2	LOC_Os10g10130	6.6724	0	13.3449	Inf	Inf	1.87008e-05	0.000341664	OsWAK112d - OsWAK receptor-like protein kinase, expressed
ARB vs. BAL	1.2	LOC_Os10g11870	92.9396	0	185.879	Inf	Inf	9.13936e-56	4.11708e-53	transposon protein, putative, CACTA, En/Spm sub-class, expressed
ARB vs. BAL	1.2	LOC_Os10g14230	33.754	0	67.5081	Inf	Inf	0.00216978	0.018695	transposon protein, putative, unclassified
ARB vs. BAL	1.2	LOC_Os10g16930	16.7727	0	33.5454	Inf	Inf	1.11445e-12	7.24919e-11	hypothetical protein
ARB vs. BAL	1.2	LOC_Os10g22100	166.631	0	333.261	Inf	Inf	1.75223e-82	2.20358e-79	expressed protein
ARB vs. BAL	1.2	LOC_Os10g22170	148.619	0	297.238	Inf	Inf	3.38178e-40	9.62915e-38	expressed protein
ARB vs. BAL	1.2	LOC_Os11g13410	54.0549	0	108.11	Inf	Inf	2.50829e-11	1.39421e-09	mla1, putative, expressed
ARB vs. BAL	1.2	LOC_Os11g25130	123.318	0	246.635	Inf	Inf	8.50836e-33	1.80845e-30	expressed protein
ARB vs. BAL	1.2	LOC_Os11g28430	63.2644	0	126.529	Inf	Inf	5.49894e-05	0.000872144	expressed protein
ARB vs. BAL	1.2	LOC_Os11g28600	70.8109	0	141.622	Inf	Inf	2.45385e-08	8.8485e-07	expressed protein
ARB vs. BAL	1.2	LOC_Os11g29140	11.3131	0	22.6263	Inf	Inf	2.48828e-05	0.000438676	expressed protein
ARB vs. BAL	1.2	LOC_Os11g29500	54.1391	0	108.278	Inf	Inf	3.19145e-05	0.000545439	expressed protein
ARB vs. BAL	1.2	LOC_Os11g37490	19.2227	0	38.4453	Inf	Inf	5.56185e-12	3.33733e-10	expressed protein
ARB vs. BAL	1.2	LOC_Os11g39209	107.379	0	214.759	Inf	Inf	9.03635e-65	5.92903e-62	expressed protein
ARB vs. BAL	1.2	LOC_Os11g39430	83.6193	0	167.239	Inf	Inf	3.23563e-09	1.36203e-07	expressed protein
ARB vs. BAL	1.2	LOC_Os11g40110	17.3342	0	34.6684	Inf	Inf	7.31239e-13	4.85061e-11	RWP-RK, putative
ARB vs. BAL	1.2	LOC_Os11g40760	10.1838	0	20.3676	Inf	Inf	3.76562e-06	8.38157e-05	expressed protein
ARB vs. BAL	1.2	LOC_Os11g40770	83.8538	0	167.708	Inf	Inf	3.33281e-50	1.32356e-47	expressed protein
ARB vs. BAL	1.2	LOC_Os11g41720	4.315	0	8.63	Inf	Inf	0.000986797	0.00987189	TNP1, putative
ARB vs. BAL	1.2	LOC_Os11g42040	153.277	0	306.555	Inf	Inf	6.91483e-20	7.72975e-18	non-TIR-NBS-LRR type resistance protein, putative, expressed
ARB vs. BAL	1.2	LOC_Os11g42060	32.4317	0	64.8634	Inf	Inf	7.16968e-08	2.38321e-06	Leucine Rich Repeat family protein, expressed
ARB vs. BAL	1.2	LOC_Os11g42070	76.9784	0	153.957	Inf	Inf	1.27193e-10	6.52879e-09	Leucine Rich Repeat family protein, expressed
ARB vs. BAL	1.2	LOC_Os12g36060	20.0436	0	40.0872	Inf	Inf	8.43485e-08	2.77019e-06	expressed protein
ARB vs. BAL	1.2	LOC_Os12g36270	31.4826	0	62.9652	Inf	Inf	1.48689e-15	1.2606e-13	expressed protein
ARB vs. BAL	1.2	LOC_Os12g36410	26.0703	0	52.1406	Inf	Inf	5.44095e-14	3.94756e-12	transposon protein, putative, Pong sub-class, expressed
ARB vs. BAL	2	LOC_Os03g29570	436.698	634.771	238.624	0.3759	-1.4115	1.1586e-09	5.21921e-08	mps one binder kinase activator-like 1A, putative, expressed
ARB vs. BAL	2	LOC_Os04g49690	823.016	1176.85	469.184	0.3987	-1.3267	7.48137e-08	2.47319e-06	FERONIA receptor-like kinase, putative, expressed
ARB vs. BAL	2	LOC_Os09g06740	100.923	139.525	62.3211	0.4467	-1.1627	1.75486e-06	4.24741e-05	zinc finger, C3HC4 type domain containing protein, expressed
ARB vs. BAL	2	LOC_Os02g44530	119.661	164.329	74.9932	0.4564	-1.1318	8.42314e-05	0.00127114	expressed protein
ARB vs. BAL	2	LOC_Os02g32370	319.559	420.08	219.037	0.5214	-0.9395	4.52133e-07	1.26549e-05	inositol hexaphosphate kinase, putative, expressed
ARB vs. BAL	2	LOC_Os04g55420	203.167	258.393	147.941	0.5725	-0.8045	4.58636e-05	0.000746632	leucine-rich repeat family protein, putative, expressed
ARB vs. BAL	2	LOC_Os10g37240	2363.12	2917.09	1809.15	0.6202	-0.6892	4.21432e-05	0.000695063	expressed protein
ARB vs. BAL	2	LOC_Os03g29750	2184.18	2656.82	1711.53	0.6442	-0.6344	0.00416651	0.0311195	expressed protein
ARB vs. BAL	2	LOC_Os03g25420	306.391	368.981	243.801	0.6607	-0.5978	0.00152486	0.0140486	expressed protein
ARB vs. BAL	2	LOC_Os12g35610	995.709	1197.51	793.903	0.663	-0.593	0.000171796	0.00232726	respiratory burst oxidase, putative, expressed
ARB vs. BAL	2	LOC_Os01g21450	985.479	1184.29	786.671	0.6643	-0.5902	0.000515381	0.00575054	expressed protein
ARB vs. BAL	2	LOC_Os07g49480	193.954	232.603	155.305	0.6677	-0.5828	0.00710567	0.0472265	KIP1, putative, expressed
ARB vs. BAL	2	LOC_Os01g56330	1736.44	2062.45	1410.43	0.6839	-0.5482	0.00119839	0.0115892	TKL_IRAK_CrRLK1L-1.5 - The CrRLK1L-1 subfamily has homology to the CrRLK1L homolog, expressed
ARB vs. BAL	2	LOC_Os01g59670	880.829	1044.97	716.688	0.6858	-0.544	0.00237555	0.0201006	expressed protein
ARB vs. BAL	2	LOC_Os02g47880	683.042	809.484	556.6	0.6876	-0.5404	0.00153052	0.0140879	tetratricopeptide repeat domain containing protein, expressed
ARB vs. BAL	2	LOC_Os02g31140	321.39	379.627	263.154	0.6932	-0.5287	0.00670397	0.0451146	major ampullate spidroin 2-2, putative, expressed
ARB vs. BAL	2	LOC_Os02g56250	1664.61	1950.7	1378.52	0.7067	-0.5009	0.00173716	0.0156978	GATA zinc finger domain containing protein, expressed
ARB vs. BAL	2	LOC_Os02g37590	3071.39	3588.61	2554.17	0.7117	-0.4906	0.00148603	0.0137835	glycerophosphoryl diester phosphodiesterase family protein, putative, expressed
ARB vs. BAL	2	LOC_Os06g02180	2322.03	2703.53	1940.52	0.7178	-0.4784	0.00460844	0.0336622	CSLD2 - cellulose synthase-like family D, expressed
ARB vs. BAL	2	LOC_Os04g56530	3548.18	4117.62	2978.75	0.7234	-0.4671	0.00361072	0.0278078	STE_MEKK_ste11_MAP3K.1 - STE kinases include homologs to sterile 7, sterile 11 and sterile 20 from yeast, expressed
ARB vs. BAL	2	LOC_Os10g31810	1557.24	1804.07	1310.41	0.7264	-0.4612	0.00668999	0.0450645	expressed protein
ARB vs. BAL	2	LOC_Os06g49810	2612.83	3010.24	2215.41	0.736	-0.4423	0.00604777	0.0416536	glycosyl transferase family 8, putative, expressed
ARB vs. BAL	2	LOC_Os01g68680	806.836	928.63	685.042	0.7377	-0.4389	0.00566017	0.0396461	tetratricopeptide repeat domain containing protein, expressed
ARB vs. BAL	2	LOC_Os08g08000	264.602	222.378	306.825	1.3797	0.4644	0.00685824	0.0459275	DNA binding protein, putative, expressed
ARB vs. BAL	2	LOC_Os05g49590	469.24	393.345	545.135	1.3859	0.4708	0.00667449	0.0449961	suppressor of phythchrome A, putative, expressed
ARB vs. BAL	2	LOC_Os01g36640	688.072	574.049	802.096	1.3973	0.4826	0.00533995	0.0379671	disease resistance protein RPM1, putative, expressed
ARB vs. BAL	2	LOC_Os04g51060	1401.89	1156	1647.78	1.4254	0.5114	0.00328172	0.0258007	expressed protein
ARB vs. BAL	2	LOC_Os08g30930	1616.9	1310.49	1923.31	1.4676	0.5535	0.00106422	0.0104866	expressed protein
ARB vs. BAL	2	LOC_Os12g24080	3723.47	2969.99	4476.96	1.5074	0.5921	8.996e-05	0.00134414	HECT-domain domain containing protein, expressed
ARB vs. BAL	2	LOC_Os03g27250	1229.12	790.567	1667.68	2.1095	1.0769	0.00259868	0.0215654	OsFBO14 - F-box and other domain containing protein, expressed
ARB vs. BAL	3	LOC_Os10g38360	9.1675	16.3776	1.9575	0.1195	-3.0647	2.41872e-06	5.64592e-05	glutathione S-transferase, putative, expressed
ARB vs. BAL	3	LOC_Os01g43750	7.2875	13.0045	1.5705	0.1208	-3.0497	7.8274e-06	0.000158146	cytochrome P450 72A1, putative, expressed
ARB vs. BAL	3	LOC_Os08g28010	18.0784	31.5556	4.6012	0.1458	-2.7778	2.15397e-10	1.06576e-08	expressed protein
ARB vs. BAL	3	LOC_Os09g32360	7.4412	12.4809	2.4016	0.1924	-2.3777	0.00020098	0.00264812	gp176, putative, expressed
ARB vs. BAL	3	LOC_Os11g12420	5.7008	9.4661	1.9355	0.2045	-2.29	0.000886509	0.00904551	serpin domain containing protein, putative, expressed
ARB vs. BAL	3	LOC_Os05g35010	7.7391	12.1044	3.3738	0.2787	-1.8431	0.00218792	0.0188351	cytochrome P450, putative, expressed
ARB vs. BAL	3	LOC_Os01g04870	62.5115	94.974	30.049	0.3164	-1.6602	8.54826e-10	3.92103e-08	WD domain, G-beta repeat domain containing protein, expressed
ARB vs. BAL	3	LOC_Os06g44170	14.3485	21.5144	7.1825	0.3338	-1.5828	0.000450391	0.00515303	NAD dependent epimerase/dehydratase family protein, putative, expressed
ARB vs. BAL	3	LOC_Os04g10530	27.769	41.6078	13.9301	0.3348	-1.5786	5.77835e-06	0.000122436	amidase, putative, expressed
ARB vs. BAL	3	LOC_Os11g09940	17.3696	25.1241	9.615	0.3827	-1.3857	0.000118559	0.00170235	expressed protein
ARB vs. BAL	3	LOC_Os03g52860	49.5483	71.6272	27.4693	0.3835	-1.3827	0.000562214	0.00615931	lipoxygenase, putative, expressed
ARB vs. BAL	3	LOC_Os10g21590	31.7684	43.428	20.1089	0.463	-1.1108	0.000556826	0.00610916	transporter family protein, putative, expressed
ARB vs. BAL	3	LOC_Os05g03210	33.3384	44.3204	22.3563	0.5044	-0.9873	0.00321202	0.0254453	OsFBDUF23 - F-box and DUF domain containing protein, expressed
ARB vs. BAL	3	LOC_Os04g26920	31.0867	21.1061	41.0674	1.9458	0.9603	0.00410802	0.030751	oxidoreductase, aldo/keto reductase family protein, putative, expressed
ARB vs. BAL	3	LOC_Os07g01620	160.926	108.981	212.871	1.9533	0.9659	0.00592472	0.0410154	dirigent, putative, expressed
ARB vs. BAL	3	LOC_Os03g25350	1010.77	684.111	1337.42	1.955	0.9672	2.88854e-09	1.22791e-07	LTPL36 - Protease inhibitor/seed storage/LTP family protein precursor, expressed
ARB vs. BAL	3	LOC_Os01g58660	941.987	608.474	1275.5	2.0962	1.0678	0.0049387	0.0356262	LTPL29 - Protease inhibitor/seed storage/LTP family protein precursor, expressed
ARB vs. BAL	3	LOC_Os02g50140	108.445	69.9242	146.966	2.1018	1.0716	0.000526609	0.00584773	caleosin related protein, putative, expressed
ARB vs. BAL	3	LOC_Os04g22235	18.9241	12.1514	25.6967	2.1147	1.0805	0.00413007	0.0309008	conserved hypothetical protein
ARB vs. BAL	3	LOC_Os11g08280	34.1107	21.3002	46.9213	2.2029	1.1394	0.000114184	0.00164895	DEFL33 - Defensin and Defensin-like DEFL family
ARB vs. BAL	3	LOC_Os01g28474	78.5812	46.2453	110.917	2.3985	1.2621	2.68961e-07	8.01361e-06	transferase family protein, putative, expressed
ARB vs. BAL	3	LOC_Os05g01960	113.793	66.706	160.881	2.4118	1.2701	1.79462e-09	7.89579e-08	expressed protein
ARB vs. BAL	3	LOC_Os12g23980	677.207	382.702	971.711	2.5391	1.3443	0.000154546	0.00212893	OsSub63 - Putative Subtilisin homologue, expressed
ARB vs. BAL	3	LOC_Os07g17010	54.5571	30.6859	78.4283	2.5558	1.3538	0.00220799	0.0189862	chalcone synthase, putative, expressed
ARB vs. BAL	3	LOC_Os02g44106	15.2375	7.7812	22.6938	2.9165	1.5442	0.000828125	0.00852472	expansin precursor, putative
ARB vs. BAL	3	LOC_Os01g70680	85.3097	43.5234	127.096	2.9202	1.5461	0.000416539	0.00484656	DEF1 - Defensin and Defensin-like DEFL family
ARB vs. BAL	3	LOC_Os06g07700	146.989	71.7838	222.194	3.0953	1.6301	2.62131e-12	1.64483e-10	conserved hypothetical protein
ARB vs. BAL	3	LOC_Os11g04000	346.959	168.983	524.934	3.1064	1.6353	4.40295e-05	0.000721052	hypothetical protein
ARB vs. BAL	3	LOC_Os01g46220	93.946	45.1159	142.776	3.1646	1.662	0.00554649	0.0390766	GDSL-like lipase/acylhydrolase, putative, expressed
ARB vs. BAL	3	LOC_Os11g08220	146.937	70.1793	223.695	3.1875	1.6724	1.92458e-05	0.000350349	DEFL28 - Defensin and Defensin-like DEFL family, expressed
ARB vs. BAL	3	LOC_Os11g11530	80.8083	37.3528	124.264	3.3268	1.7341	0.00201242	0.0176003	ZmEBE-1 protein, putative, expressed
ARB vs. BAL	3	LOC_Os12g13960	259.043	114.629	403.457	3.5197	1.8154	0.000424481	0.0049087	LTPL33 - Protease inhibitor/seed storage/LTP family protein precursor
ARB vs. BAL	3	LOC_Os11g11430	322.213	132.324	512.103	3.8701	1.9524	3.10157e-16	2.75734e-14	OsIAA29 - Auxin-responsive Aux/IAA gene family member, expressed
ARB vs. BAL	3	LOC_Os04g28160	7.0449	2.7612	11.3286	4.1028	2.0366	0.000385339	0.00453777	response regulator receiver domain containing protein, expressed
ARB vs. BAL	3	LOC_Os12g03830	42.0155	15.2557	68.7753	4.5082	2.1725	9.92632e-11	5.18333e-09	major facilitator superfamily antiporter, putative
ARB vs. BAL	3	LOC_Os06g45920	10.622	3.5384	17.7056	5.0039	2.323	0.000137616	0.00193277	ZmEBE-1 protein, putative
ARB vs. BAL	3	LOC_Os01g58590	29.791	7.7934	51.7886	6.6452	2.7323	9.22657e-11	4.84307e-09	expressed protein
ARB vs. BAL	3	LOC_Os01g58600	17.6965	4.2822	31.1107	7.2651	2.861	5.73745e-08	1.937e-06	hypothetical protein
ARB vs. BAL	3	LOC_Os02g38940	522.179	113.188	931.17	8.2268	3.0403	2.07299e-21	2.55376e-19	cytochrome P450, putative, expressed
ARB vs. BAL	3	LOC_Os02g12550	9.3002	1.9461	16.6543	8.5579	3.0973	1.05408e-05	0.000206585	cytochrome P450, putative, expressed
ARB vs. BAL	3	LOC_Os01g67980	40.0237	8.2335	71.8139	8.7222	3.1247	8.14138e-07	2.12747e-05	cysteine proteinase EP-B 1 precursor, putative, expressed
ARB vs. BAL	3	LOC_Os01g72470	9.5002	1.9461	17.0543	8.7634	3.1315	1.67548e-06	4.07488e-05	expressed protein
ARB vs. BAL	3	LOC_Os02g29010	28.5118	5.4814	51.5422	9.4031	3.2331	2.54885e-09	1.08965e-07	retrotransposon protein, putative, unclassified
ARB vs. BAL	3	LOC_Os01g26320	24.0555	3.8922	44.2188	11.361	3.506	8.01937e-10	3.68965e-08	ZmEBE-1 protein, putative, expressed
ARB vs. BAL	3	LOC_Os12g12220	32.183	5.067	59.299	11.7029	3.5488	3.87446e-07	1.11063e-05	DEFL18 - Defensin and Defensin-like DEFL family
ARB vs. BAL	3	LOC_Os06g07640	37.9764	5.5436	70.4091	12.7009	3.6669	2.82399e-16	2.53672e-14	myb-like DNA-binding domain, SHAQKYF class family protein
ARB vs. BAL	3	LOC_Os12g06760	2.8549	0.3841	5.3257	13.8667	3.7936	0.00130807	0.0124347	DEFL17 - Defensin and Defensin-like DEFL family
ARB vs. BAL	3	LOC_Os12g12230	159.124	13.7983	304.45	22.0642	4.4636	3.91992e-12	2.39012e-10	DEFL43 - Defensin and Defensin-like DEFL family, expressed
ARB vs. BAL	3	LOC_Os12g27940	160.697	12.531	308.863	24.648	4.6234	3.32807e-16	2.94568e-14	expressed protein
ARB vs. BAL	3	LOC_Os12g25130	9.4231	0.3886	18.4577	47.498	5.5698	1.22035e-08	4.65647e-07	CRP8 - Cysteine-rich family protein precursor, expressed
ARB vs. BAL	4	LOC_Os01g45110	27.5574	36.7944	18.3204	0.4979	-1.006	0.00305778	0.0244542	anthocyanin 3-O-beta-glucosyltransferase, putative, expressed
ARB vs. BAL	4	LOC_Os07g43604	123.832	156.461	91.2034	0.5829	-0.7786	0.00176139	0.0158741	hypothetical protein
ARB vs. BAL	4	LOC_Os01g27210	487.524	605.88	369.168	0.6093	-0.7148	2.09658e-05	0.000377334	glutathione S-transferase, putative, expressed
ARB vs. BAL	4	LOC_Os11g28350	218.524	255.537	181.511	0.7103	-0.4935	0.00664027	0.0448259	CDK-activating kinase assembly factor MAT1 family protein, expressed
ARB vs. BAL	4	LOC_Os07g45320	602.452	505.563	699.34	1.3833	0.4681	0.00366884	0.0281191	COX VIIa, putative, expressed
ARB vs. BAL	4	LOC_Os02g32530	485	406.168	563.832	1.3882	0.4732	0.00568428	0.0397505	SAM domain family protein, expressed
ARB vs. BAL	4	LOC_Os02g04710	1218.83	1017.54	1420.13	1.3957	0.4809	0.00292227	0.0236334	cycloartenol synthase, putative, expressed
ARB vs. BAL	4	LOC_Os08g15840	952.326	789.366	1115.29	1.4129	0.4986	0.00427814	0.0317801	ankyrin repeat-rich protein, putative, expressed
ARB vs. BAL	4	LOC_Os03g50490	2105.92	1742.46	2469.38	1.4172	0.503	0.0069379	0.0463581	glutamine synthetase, catalytic domain containing protein, expressed
ARB vs. BAL	4	LOC_Os01g66180	343.815	283.597	404.034	1.4247	0.5106	0.00505842	0.0362989	cytochrome c, putative, expressed
ARB vs. BAL	4	LOC_Os04g35190	477.969	390.859	565.078	1.4457	0.5318	0.00203581	0.0177689	OsFBX133 - F-box domain containing protein, expressed
ARB vs. BAL	4	LOC_Os02g17500	1605.72	1308.41	1903.03	1.4545	0.5405	0.000616676	0.00667116	transporter family protein, putative, expressed
ARB vs. BAL	4	LOC_Os07g49400	1981.13	1604.85	2357.41	1.4689	0.5548	0.00040356	0.00472103	OsAPx2 - Cytosolic Ascorbate Peroxidase encoding gene 4,5,6,8, expressed
ARB vs. BAL	4	LOC_Os03g42820	524.744	424.362	625.126	1.4731	0.5589	0.00132625	0.0125719	LIM domain-containing protein, putative, expressed
ARB vs. BAL	4	LOC_Os01g64870	418.217	337.587	498.847	1.4777	0.5633	0.00118432	0.0114825	expressed protein
ARB vs. BAL	4	LOC_Os06g45860	386.002	311.147	460.858	1.4812	0.5667	0.00239394	0.0202279	molybdenum cofactor sulfurase, putative, expressed
ARB vs. BAL	4	LOC_Os07g42924	112.91	90.6996	135.121	1.4898	0.5751	0.00397454	0.0299674	dehydrogenase, putative, expressed
ARB vs. BAL	4	LOC_Os07g48820	489.708	392.9	586.517	1.4928	0.578	0.000673469	0.00719459	transcription factor, putative, expressed
ARB vs. BAL	4	LOC_Os06g51390	198.827	159.248	238.405	1.4971	0.5821	0.00314337	0.0250127	expressed protein
ARB vs. BAL	4	LOC_Os12g37060	97.5324	77.3167	117.748	1.5229	0.6069	0.00620355	0.0424474	expressed protein
ARB vs. BAL	4	LOC_Os03g16570	120.846	95.7588	145.933	1.524	0.6078	0.00424393	0.0315571	zinc finger, C3HC4 type domain containing protein, expressed
ARB vs. BAL	4	LOC_Os03g41060	1084.88	859.073	1310.7	1.5257	0.6095	0.000263923	0.00332044	GASR2 - Gibberellin-regulated GASA/GAST/Snakin family protein precursor, putative, expressed
ARB vs. BAL	4	LOC_Os01g56390	416.657	325.349	507.964	1.5613	0.6427	0.000440638	0.00506562	OsFBX26 - F-box domain containing protein, expressed
ARB vs. BAL	4	LOC_Os09g32960	155.276	120.288	190.264	1.5817	0.6615	0.00193056	0.0170126	expressed protein
ARB vs. BAL	4	LOC_Os08g09240	1152.76	888.938	1416.59	1.5936	0.6723	0.000171061	0.00231939	autophagy-related protein, putative, expressed
ARB vs. BAL	4	LOC_Os01g15010	1320.59	1017.75	1623.43	1.5951	0.6737	3.82592e-05	0.000639391	miro, putative, expressed
ARB vs. BAL	4	LOC_Os12g01740	454.121	349.917	558.325	1.5956	0.6741	0.000188209	0.00250329	serine/threonine-protein kinase, putative, expressed
ARB vs. BAL	4	LOC_Os07g17330	353.809	270.451	437.167	1.6164	0.6928	0.00034959	0.00419369	B12D protein, putative, expressed
ARB vs. BAL	4	LOC_Os04g57650	231.465	176.368	286.562	1.6248	0.7003	0.000311662	0.00379929	expressed protein
ARB vs. BAL	4	LOC_Os03g01150	156.668	118.908	194.428	1.6351	0.7094	0.000759658	0.00795559	palmitoyl-protein thioesterase 1 precursor, putative, expressed
ARB vs. BAL	4	LOC_Os02g48740	497.171	376.329	618.013	1.6422	0.7156	0.000126692	0.00180198	fimbrin-like protein 2, putative, expressed
ARB vs. BAL	4	LOC_Os01g37800	4208.54	3174.15	5242.94	1.6518	0.724	1.76764e-05	0.000325311	ras-related protein, putative, expressed
ARB vs. BAL	4	LOC_Os07g43770	74.7686	56.3855	93.1516	1.6521	0.7243	0.0054585	0.038614	expressed protein
ARB vs. BAL	4	LOC_Os02g10470	298.657	223.096	374.217	1.6774	0.7462	0.00016234	0.00222254	EF hand family protein, putative, expressed
ARB vs. BAL	4	LOC_Os08g44015	248.555	183.287	313.823	1.7122	0.7758	2.03361e-05	0.000366876	growth regulator related protein, putative, expressed
ARB vs. BAL	4	LOC_Os03g04770	314.013	230.007	398.018	1.7305	0.7912	7.50443e-06	0.000153247	beta-amylase, putative, expressed
ARB vs. BAL	4	LOC_Os05g43540	418.606	306.467	530.745	1.7318	0.7923	1.08351e-05	0.000211941	transmembrane protein 56, putative, expressed
ARB vs. BAL	4	LOC_Os11g23890	324.221	236.946	411.495	1.7367	0.7963	0.000201752	0.0026556	peptide transporter PTR2, putative
ARB vs. BAL	4	LOC_Os01g04660	240.218	174.647	305.79	1.7509	0.8081	4.42205e-05	0.000723787	lipid phosphatase protein, putative, expressed
ARB vs. BAL	4	LOC_Os01g61370	68.8619	49.6242	88.0996	1.7753	0.8281	0.00596693	0.0412386	expressed protein
ARB vs. BAL	4	LOC_Os08g34500	65.5251	47.162	83.8883	1.7787	0.8308	0.000525513	0.00583985	expressed protein
ARB vs. BAL	4	LOC_Os09g29380	581.045	415.767	746.324	1.7951	0.844	0.000166215	0.00226487	expressed protein
ARB vs. BAL	4	LOC_Os03g11560	761.126	543.941	978.311	1.7986	0.8468	7.63534e-06	0.000154976	digalactosyldiacylglycerol synthase, chloroplast precursor, putative, expressed
ARB vs. BAL	4	LOC_Os01g72460	78.5998	55.6143	101.585	1.8266	0.8692	0.000260087	0.00328186	NADPH quinone oxidoreductase, putative, expressed
ARB vs. BAL	4	LOC_Os03g25770	392.753	276.606	508.9	1.8398	0.8795	1.39611e-06	3.46524e-05	RNA recognition motif containing protein, putative, expressed
ARB vs. BAL	4	LOC_Os06g48300	380.418	256.465	504.371	1.9666	0.9757	0.000834166	0.00857813	protein phosphatase 2C, putative, expressed
ARB vs. BAL	4	LOC_Os02g53810	468.43	314.929	621.931	1.9748	0.9817	9.20628e-08	3.01371e-06	expressed protein
ARB vs. BAL	4	LOC_Os07g29794	128.627	84.6095	172.644	2.0405	1.0289	2.77352e-06	6.35614e-05	calmodulin binding heat shock protein, putative, expressed
ARB vs. BAL	4	LOC_Os07g16364	100.076	65.6449	134.506	2.049	1.0349	1.22694e-06	3.10148e-05	expressed protein
ARB vs. BAL	4	LOC_Os10g33350	159.812	99.5962	220.028	2.2092	1.1435	1.81766e-07	5.61523e-06	endo-beta-N-acetylglucosaminidase, putative, expressed
ARB vs. BAL	4	LOC_Os07g47250	481.058	290.83	671.287	2.3082	1.2068	1.07658e-06	2.7533e-05	lipase precursor, putative, expressed
ARB vs. BAL	4	LOC_Os03g21620	2244.73	1354.66	3134.81	2.3141	1.2104	2.41236e-08	8.71974e-07	AGC_AGC_other_RS6K_like.1 - ACG kinases include homologs to PKA, PKG and PKC, expressed
ARB vs. BAL	4	LOC_Os07g47590	546.025	329.42	762.631	2.3151	1.2111	0.000113632	0.00164255	expressed protein
ARB vs. BAL	4	LOC_Os04g52670	84.4834	50.8373	118.129	2.3237	1.2164	0.00012837	0.00182499	OsSAUR21 - Auxin-responsive SAUR gene family member, expressed
ARB vs. BAL	4	LOC_Os01g41720	102.427	59.983	144.871	2.4152	1.2721	0.00071807	0.00758055	conserved hypothetical protein
ARB vs. BAL	4	LOC_Os07g38380	791.864	448.58	1135.15	2.5305	1.3394	2.29594e-13	1.6078e-11	transmembrane protein 49, putative, expressed
ARB vs. BAL	4	LOC_Os09g39730	160.104	88.9402	231.268	2.6003	1.3787	2.34989e-06	5.4895e-05	Core histone H2A/H2B/H3/H4 domain containing protein, putative, expressed
ARB vs. BAL	4	LOC_Os11g31380	376.904	208.505	545.302	2.6153	1.387	3.40678e-13	2.34222e-11	no apical meristem protein, putative
ARB vs. BAL	4	LOC_Os06g15910	65.6253	35.2703	95.9803	2.7213	1.4443	5.09847e-09	2.07109e-07	potassium transporter, putative, expressed
ARB vs. BAL	4	LOC_Os09g36200	166.671	83.0201	250.321	3.0152	1.5922	3.79343e-09	1.57271e-07	senescence-inducible chloroplast stay-green protein 1, putative, expressed
ARB vs. BAL	4	LOC_Os01g29890	36.5447	16.8496	56.2397	3.3377	1.7389	1.1309e-07	3.63501e-06	hypothetical protein
ARB vs. BAL	4	LOC_Os12g07400	32.6854	14.1233	51.2476	3.6286	1.8594	1.47802e-07	4.63716e-06	hypothetical protein
ARB vs. BAL	5.1	LOC_Os03g52960	9.8175	19.2039	0.4311	0.0225	-5.4771	0.000219416	0.00284106	hypothetical protein
ARB vs. BAL	5.1	LOC_Os12g22980	6.8215	13.2779	0.3651	0.0275	-5.1848	2.02327e-05	0.000365666	retrotransposon protein, putative, Ty3-gypsy subclass
ARB vs. BAL	5.1	LOC_Os07g25990	6.6867	12.9422	0.4311	0.0333	-4.9078	0.000262314	0.00330156	retrotransposon protein, putative, unclassified
ARB vs. BAL	5.1	LOC_Os07g37060	12.1541	23.512	0.7962	0.0339	-4.8841	7.57749e-09	2.97404e-07	hypothetical protein
ARB vs. BAL	5.1	LOC_Os11g13980	99.3338	190.451	8.2172	0.0431	-4.5346	1.54806e-35	3.56668e-33	hsp20/alpha crystallin family protein, putative, expressed
ARB vs. BAL	5.1	LOC_Os01g04360	114.292	218.559	10.0242	0.0459	-4.4465	2.04603e-22	2.69665e-20	hsp20/alpha crystallin family protein, putative, expressed
ARB vs. BAL	5.1	LOC_Os01g06220	102.037	195.06	9.0134	0.0462	-4.4357	1.5999e-44	5.42564e-42	gibberellin receptor GID1L2, putative, expressed
ARB vs. BAL	5.1	LOC_Os02g11970	23.1765	44.2946	2.0584	0.0465	-4.4275	5.0369e-15	4.07571e-13	expressed protein
ARB vs. BAL	5.1	LOC_Os04g21130	23.2889	44.2112	2.3667	0.0535	-4.2235	2.22118e-09	9.64598e-08	F-box protein PP2-B1, putative, expressed
ARB vs. BAL	5.1	LOC_Os04g20760	37.9591	69.7907	6.1275	0.0878	-3.5097	4.8629e-16	4.22974e-14	retrotransposon protein, putative, unclassified
ARB vs. BAL	5.1	LOC_Os02g01810	18.1829	33.2909	3.0749	0.0924	-3.4365	2.35773e-09	1.0195e-07	expressed protein
ARB vs. BAL	5.1	LOC_Os05g40020	4.7024	8.6085	0.7962	0.0925	-3.4345	0.00318587	0.0252909	RING-H2 finger protein, putative, expressed
ARB vs. BAL	5.1	LOC_Os04g32940	13.4509	24.3241	2.5776	0.106	-3.2383	5.26146e-07	1.4477e-05	Leucine Rich Repeat family protein, expressed
ARB vs. BAL	5.1	LOC_Os03g38610	24.3668	43.9122	4.8214	0.1098	-3.1871	2.00572e-10	1.00061e-08	OsMADS87 - MADS-box family gene with M-gamma type-box
ARB vs. BAL	5.1	LOC_Os06g28790	45.4836	81.8492	9.118	0.1114	-3.1662	8.04903e-18	7.93908e-16	hypothetical protein
ARB vs. BAL	5.1	LOC_Os06g28800	67.3214	120.027	14.6161	0.1218	-3.0377	3.7424e-22	4.86867e-20	hypothetical protein
ARB vs. BAL	5.1	LOC_Os03g43750	59.3506	103.793	14.908	0.1436	-2.7996	8.13487e-20	9.02672e-18	retrotransposon, putative, centromere-specific, expressed
ARB vs. BAL	5.1	LOC_Os09g36540	10.794	18.8563	2.7317	0.1449	-2.7872	0.000100753	0.00148266	retrotransposon protein, putative, unclassified
ARB vs. BAL	5.1	LOC_Os07g37045	30.335	52.5282	8.1418	0.155	-2.6897	2.83916e-10	1.39563e-08	conserved hypothetical protein
ARB vs. BAL	5.1	LOC_Os10g31320	414.772	718.192	111.352	0.155	-2.6892	1.94313e-38	5.09979e-36	retrotransposon protein, putative, unclassified, expressed
ARB vs. BAL	5.1	LOC_Os12g31000	167.476	289.894	45.0579	0.1554	-2.6857	7.43629e-24	1.10563e-21	pumilio-family RNA binding repeat domain containing protein, expressed
ARB vs. BAL	5.1	LOC_Os10g18150	15.783	27.0216	4.5444	0.1682	-2.572	0.000260692	0.00328664	crooked neck, putative, expressed
ARB vs. BAL	5.1	LOC_Os07g02810	377.051	644.628	109.474	0.1698	-2.5579	1.60605e-38	4.25209e-36	L-ascorbate oxidase homolog precursor, putative, expressed
ARB vs. BAL	5.1	LOC_Os05g01444	336.685	572.423	100.948	0.1764	-2.5035	3.84444e-18	3.82947e-16	polygalacturonase inhibitor precursor, putative, expressed
ARB vs. BAL	5.1	LOC_Os02g32590	545.112	920.387	169.836	0.1845	-2.4381	4.6076e-33	9.93333e-31	HSF-type DNA-binding domain containing protein, expressed
ARB vs. BAL	5.1	LOC_Os02g52010	261.138	440.099	82.1771	0.1867	-2.421	6.45887e-17	6.07295e-15	phosphate-induced protein 1 conserved region domain containing protein, expressed
ARB vs. BAL	5.1	LOC_Os02g46360	42.2522	71.145	13.3595	0.1878	-2.4129	2.45683e-07	7.3839e-06	invertase/pectin methylesterase inhibitor family protein, putative
ARB vs. BAL	5.1	LOC_Os01g37350	654.174	1095.34	213.007	0.1945	-2.3624	1.92764e-22	2.56299e-20	retrotransposon protein, putative, Ty3-gypsy subclass, expressed
ARB vs. BAL	5.1	LOC_Os12g36000	43.4075	72.1769	14.638	0.2028	-2.3018	9.90387e-12	5.77063e-10	conserved hypothetical protein
ARB vs. BAL	5.1	LOC_Os09g25490	134.264	222.125	46.4045	0.2089	-2.259	2.98001e-10	1.46011e-08	CESA9 - cellulose synthase, expressed
ARB vs. BAL	5.1	LOC_Os02g01800	105.256	173.714	36.7983	0.2118	-2.239	1.61439e-17	1.56674e-15	receptor-like protein kinase precursor, putative
ARB vs. BAL	5.1	LOC_Os05g44260	35.6026	58.3299	12.8752	0.2207	-2.1796	5.58598e-07	1.52714e-05	DUF584 domain containing protein, putative, expressed
ARB vs. BAL	5.1	LOC_Os05g37720	47.0086	76.8236	17.1937	0.2238	-2.1597	7.66563e-11	4.06158e-09	hypothetical protein
ARB vs. BAL	5.1	LOC_Os01g71090	516.366	842.404	190.328	0.2259	-2.146	2.54867e-21	3.12699e-19	xylanase inhibitor, putative, expressed
ARB vs. BAL	5.1	LOC_Os06g02870	32.7798	53.4146	12.1451	0.2274	-2.1369	1.11925e-08	4.29241e-07	hypothetical protein
ARB vs. BAL	5.1	LOC_Os01g52594	55.4466	90.3197	20.5734	0.2278	-2.1343	7.98782e-13	5.28702e-11	expressed protein
ARB vs. BAL	5.1	LOC_Os03g61980	15.4121	24.7279	6.0963	0.2465	-2.0201	0.000238801	0.0030605	cytochrome P450, putative, expressed
ARB vs. BAL	5.1	LOC_Os05g49684	26.1793	41.9509	10.4078	0.2481	-2.011	2.95875e-07	8.70381e-06	hypothetical protein
ARB vs. BAL	5.1	LOC_Os06g19095	34.3189	54.9479	13.6899	0.2491	-2.0049	5.06048e-05	0.000810697	expressed protein
ARB vs. BAL	5.1	LOC_Os12g18410	51.0022	81.1802	20.8243	0.2565	-1.9629	1.18143e-06	2.99899e-05	expressed protein
ARB vs. BAL	5.1	LOC_Os01g34790	197.798	313.944	81.6511	0.2601	-1.943	1.33865e-11	7.72525e-10	expressed protein
ARB vs. BAL	5.1	LOC_Os06g10610	21.0516	33.2878	8.8154	0.2648	-1.9169	8.59655e-06	0.000172056	hypothetical protein
ARB vs. BAL	5.1	LOC_Os07g12340	77.8057	122.389	33.2228	0.2715	-1.8812	2.66172e-13	1.85106e-11	NAC domain-containing protein 67, putative, expressed
ARB vs. BAL	5.1	LOC_Os09g25440	23.7009	37.2269	10.1749	0.2733	-1.8713	2.98234e-06	6.77809e-05	ZOS9-08 - C2H2 zinc finger protein, expressed
ARB vs. BAL	5.1	LOC_Os12g18530	478.723	747.122	210.323	0.2815	-1.8287	2.7467e-24	4.20817e-22	nucleotidyltransferase, putative, expressed
ARB vs. BAL	5.1	LOC_Os02g53320	542.711	844.329	241.092	0.2855	-1.8082	1.13301e-07	3.63792e-06	universal stress protein domain containing protein, putative, expressed
ARB vs. BAL	5.1	LOC_Os05g49350	68.913	106.904	30.9222	0.2893	-1.7896	7.96649e-11	4.21094e-09	DUF1645 domain containing protein, putative, expressed
ARB vs. BAL	5.1	LOC_Os03g55230	41.3562	63.9904	18.722	0.2926	-1.7731	0.00492727	0.0355607	cytochrome P450, putative, expressed
ARB vs. BAL	5.1	LOC_Os12g07120	481.618	744.689	218.547	0.2935	-1.7687	6.20392e-23	8.5893e-21	GATA zinc finger domain containing protein, expressed
ARB vs. BAL	5.1	LOC_Os01g65110	88.3804	136.46	40.3006	0.2953	-1.7596	1.88506e-12	1.20317e-10	POT family protein, expressed
ARB vs. BAL	5.1	LOC_Os08g39570	218.463	337.166	99.76	0.2959	-1.7569	5.2528e-07	1.4477e-05	Leucine Rich Repeat family protein, expressed
ARB vs. BAL	5.1	LOC_Os04g55740	106.935	164.068	49.8025	0.3035	-1.72	0.00059691	0.00647589	peroxidase precursor, putative, expressed
ARB vs. BAL	5.1	LOC_Os04g35160	30.2475	46.2529	14.242	0.3079	-1.6994	4.69207e-06	0.000101955	CorA-like magnesium transporter protein, putative, expressed
ARB vs. BAL	5.1	LOC_Os03g58470	903.971	1377.92	430.019	0.3121	-1.68	2.03768e-15	1.70836e-13	retrotransposon protein, putative, Ty3-gypsy subclass, expressed
ARB vs. BAL	5.1	LOC_Os10g40640	72.2975	109.218	35.3766	0.3239	-1.6263	1.11495e-09	5.03766e-08	glycosyl transferase 8 domain containing protein, putative, expressed
ARB vs. BAL	5.1	LOC_Os04g39570	52.5969	79.1552	26.0386	0.329	-1.604	2.60966e-07	7.80623e-06	OsWRKY35v2 - Superfamily of TFs having WRKY and zinc finger domains, expressed
ARB vs. BAL	5.1	LOC_Os03g12210	64.1753	95.2822	33.0684	0.3471	-1.5268	2.60938e-08	9.36088e-07	expressed protein
ARB vs. BAL	5.1	LOC_Os11g36200	90.8149	133.963	47.6665	0.3558	-1.4908	2.79904e-09	1.19155e-07	receptor-like protein kinase 2 precursor, putative, expressed
ARB vs. BAL	5.1	LOC_Os09g30250	475.227	689.745	260.71	0.378	-1.4036	3.55385e-14	2.63544e-12	OsSub58 - Putative Subtilisin homologue, expressed
ARB vs. BAL	5.1	LOC_Os08g42750	517.709	748.75	286.668	0.3829	-1.3851	3.79058e-13	2.59427e-11	CAMK_CAMK_like.37 - CAMK includes calcium/calmodulin depedent protein kinases, expressed
ARB vs. BAL	5.1	LOC_Os04g38910	42.2848	60.874	23.6956	0.3893	-1.3612	2.54803e-05	0.000448423	atypical receptor-like kinase MARK, putative, expressed
ARB vs. BAL	5.1	LOC_Os02g08170	23.3771	33.4259	13.3283	0.3987	-1.3265	0.00235682	0.0199701	GDU1, putative
ARB vs. BAL	5.1	LOC_Os11g25560	134.53	192.002	77.0585	0.4013	-1.3171	9.36533e-09	3.62856e-07	BHLH transcription factor, putative, expressed
ARB vs. BAL	5.1	LOC_Os03g19470	270.152	384.173	156.131	0.4064	-1.299	6.44259e-12	3.84289e-10	proteins of unknown function domain containing protein, expressed
ARB vs. BAL	5.1	LOC_Os06g51460	93.6645	132.135	55.1938	0.4177	-1.2594	1.09091e-07	3.51395e-06	white-brown complex homolog protein, putative, expressed
ARB vs. BAL	5.1	LOC_Os09g12310	114.128	158.617	69.6394	0.439	-1.1876	5.62452e-07	1.53628e-05	ubiquitin-conjugating enzyme domain containing protein, expressed
ARB vs. BAL	5.1	LOC_Os03g18600	159.373	221.097	97.6481	0.4417	-1.179	3.59873e-05	0.000604434	cyclase/dehydrase family protein, putative, expressed
ARB vs. BAL	5.1	LOC_Os10g30010	341.76	470.532	212.987	0.4527	-1.1435	5.1999e-10	2.4446e-08	retrotransposon protein, putative, unclassified
ARB vs. BAL	5.1	LOC_Os09g20000	149.776	205.967	93.585	0.4544	-1.1381	0.00373435	0.0285343	heavy metal-associated domain containing protein, expressed
ARB vs. BAL	5.1	LOC_Os01g70410	410.822	563.49	258.154	0.4581	-1.1262	4.40861e-10	2.09215e-08	protein kinase, putative, expressed
ARB vs. BAL	5.1	LOC_Os01g55820	553.125	758.236	348.014	0.459	-1.1235	3.51524e-07	1.01431e-05	X8 domain containing protein, expressed
ARB vs. BAL	5.1	LOC_Os06g45380	284.231	389.379	179.084	0.4599	-1.1205	0.000975329	0.00977986	vacuolar-sorting receptor precursor, putative, expressed
ARB vs. BAL	5.1	LOC_Os10g40550	176.155	241.117	111.194	0.4612	-1.1167	1.72703e-08	6.4352e-07	CPuORF23 - conserved peptide uORF-containing transcript, expressed
ARB vs. BAL	5.1	LOC_Os06g45140	1372.3	1865.77	878.832	0.471	-1.0861	1.97553e-11	1.11658e-09	bZIP transcription factor domain containing protein, expressed
ARB vs. BAL	5.1	LOC_Os01g01740	316.175	428.446	203.903	0.4759	-1.0712	7.39139e-09	2.91617e-07	protein kinase domain containing protein, expressed
ARB vs. BAL	5.1	LOC_Os01g43480	2038.22	2741.71	1334.74	0.4868	-1.0385	3.05626e-08	1.08014e-06	AAA-type ATPase family protein, putative, expressed
ARB vs. BAL	5.1	LOC_Os11g07040	1360.65	1820.28	901.014	0.495	-1.0145	1.29261e-09	5.80557e-08	CAMK_CAMK_like.43 - CAMK includes calcium/calmodulin depedent protein kinases, expressed
ARB vs. BAL	5.1	LOC_Os04g59130	402.357	537.026	267.688	0.4985	-1.0044	1.48918e-08	5.60429e-07	OsFBT6 - F-box and tubby domain containing protein, expressed
ARB vs. BAL	5.1	LOC_Os07g46560	77.5812	102.332	52.8307	0.5163	-0.9538	0.000113719	0.00164302	seven in absentia protein family domain containing protein, expressed
ARB vs. BAL	5.1	LOC_Os11g05930	1140.72	1497.14	784.298	0.5239	-0.9327	4.8053e-09	1.95991e-07	response regulator receiver domain containing protein, expressed
ARB vs. BAL	5.1	LOC_Os02g43870	782.213	1019.33	545.092	0.5348	-0.9031	7.38416e-08	2.44642e-06	inactive receptor kinase At2g26730 precursor, putative, expressed
ARB vs. BAL	5.1	LOC_Os10g40610	205.241	265.952	144.531	0.5435	-0.8798	0.000105935	0.0015476	flavin-containing monooxygenase family protein, putative, expressed
ARB vs. BAL	5.1	LOC_Os02g03760	1693.32	2163	1223.65	0.5657	-0.8218	4.05908e-07	1.15359e-05	expressed protein
ARB vs. BAL	5.1	LOC_Os03g27080	573.711	732.589	414.833	0.5663	-0.8205	1.40659e-06	3.4884e-05	calmodulin-binding transcription activator 2, putative, expressed
ARB vs. BAL	5.1	LOC_Os10g34420	142.821	178.066	107.575	0.6041	-0.7271	0.000788323	0.0081876	lysM domain containing protein, putative, expressed
ARB vs. BAL	5.1	LOC_Os01g59150	10940.6	13541.9	8339.25	0.6158	-0.6994	0.000582224	0.00634851	tubulin/FtsZ domain containing protein, putative, expressed
ARB vs. BAL	5.1	LOC_Os08g04980	24.3211	48.6422	0	0	-Inf	4.32618e-19	4.54957e-17	retrotransposon protein, putative, unclassified
ARB vs. BAL	5.1	LOC_Os09g17970	18.0139	36.0278	0	0	-Inf	2.19413e-15	1.82937e-13	senescence-induced receptor-like serine/threonine-protein kinase precursor, putative
ARB vs. BAL	5.1	LOC_Os09g17990	13.3271	26.6542	0	0	-Inf	9.31122e-12	5.46157e-10	senescence-induced receptor-like serine/threonine-protein kinase precursor, putative
ARB vs. BAL	5.1	LOC_Os10g07110	3.9263	7.8525	0	0	-Inf	0.000772153	0.00805569	retrotransposon, putative, centromere-specific
ARB vs. BAL	5.1	LOC_Os11g30690	3.3312	6.6624	0	0	-Inf	0.00263131	0.0217763	conserved hypothetical protein
ARB vs. BAL	5.1	LOC_Os12g32020	6.859	13.718	0	0	-Inf	1.45455e-06	3.5867e-05	hypothetical protein
ARB vs. BAL	5.2	LOC_Os01g65169	127.982	196.494	59.4706	0.3027	-1.7242	0.0012211	0.0117635	proton-dependent oligopeptide transport, putative, expressed
ARB vs. BAL	5.2	LOC_Os01g37360	223.144	324.005	122.282	0.3774	-1.4058	0.000400512	0.004689	retrotransposon protein, putative, Ty3-gypsy subclass
ARB vs. BAL	5.2	LOC_Os05g51150	342.774	477.23	208.317	0.4365	-1.1959	0.000397234	0.00465424	RNA polymerase sigma factor, putative, expressed
ARB vs. BAL	5.2	LOC_Os11g30200	86.0321	119.594	52.4698	0.4387	-1.1886	0.0026748	0.0220697	expressed protein
ARB vs. BAL	5.2	LOC_Os01g05940	111.535	150.743	72.3273	0.4798	-1.0595	1.35136e-06	3.37638e-05	receptor kinase, putative, expressed
ARB vs. BAL	5.2	LOC_Os03g29770	356.286	476.274	236.299	0.4961	-1.0112	0.00686545	0.0459656	EF hand family protein, expressed
ARB vs. BAL	5.2	LOC_Os10g39500	258.385	333.014	183.755	0.5518	-0.8578	0.00165719	0.0150473	expressed protein
ARB vs. BAL	5.2	LOC_Os02g33710	3270.31	4130.44	2410.19	0.5835	-0.7772	1.58959e-05	0.00029652	decarboxylase, putative, expressed
ARB vs. BAL	5.2	LOC_Os10g28600	208.794	252.693	164.896	0.6526	-0.6158	0.00485539	0.0351131	PPR repeat domain containing protein, putative, expressed
ARB vs. BAL	6	LOC_Os10g24690	4.3028	8.1744	0.4311	0.0527	-4.2448	0.00614394	0.0421542	expressed protein
ARB vs. BAL	6	LOC_Os01g32670	43.2842	80.3968	6.1717	0.0768	-3.7034	0.00627984	0.042882	expressed protein
ARB vs. BAL	6	LOC_Os03g15370	78.0204	139.293	16.748	0.1202	-3.0561	0.000547744	0.00603798	ubiquitin fusion protein, putative, expressed
ARB vs. BAL	6	LOC_Os12g17010	43.2069	75.8519	10.5619	0.1392	-2.8443	1.08271e-23	1.58633e-21	PROLM29 - Prolamin precursor, expressed
ARB vs. BAL	6	LOC_Os12g16880	21.7986	36.6166	6.9805	0.1906	-2.3911	1.66986e-11	9.52735e-10	PROLM27 - Prolamin precursor, expressed
ARB vs. BAL	6	LOC_Os02g09310	96.215	154.183	38.2474	0.2481	-2.0112	2.10781e-16	1.92782e-14	cytochrome P450, putative
ARB vs. BAL	6	LOC_Os12g17030	856.963	1293.4	420.523	0.3251	-1.6209	5.19599e-24	7.80225e-22	PROLM30 - Prolamin precursor, expressed
ARB vs. BAL	6	LOC_Os02g16830	16332.1	19407	13257.3	0.6831	-0.5498	0.000214512	0.00279511	glutelin, putative, expressed
ARB vs. BAL	6	LOC_Os01g28030	11.7551	5.0837	18.4265	3.6246	1.8578	0.00118352	0.0114821	peroxidase precursor, putative, expressed
ARB vs. BAL	6	LOC_Os01g57250	1.9612	3.9225	0	0	-Inf	0.00160695	0.0146795	expressed protein
ARB vs. BAL	7	LOC_Os05g39080	280.661	222.975	338.347	1.5174	0.6016	0.000899704	0.00916466	protein kinase family protein, putative, expressed
ARB vs. BAL	7	LOC_Os09g27700	310.643	240.527	380.759	1.583	0.6627	0.00647313	0.0439631	microtubule associated protein, putative, expressed
ARB vs. BAL	7	LOC_Os02g10190	822.353	623.029	1021.68	1.6399	0.7136	0.000745257	0.00782105	DUF1680 domain containing protein, putative, expressed
ARB vs. BAL	7	LOC_Os07g06620	1008.07	757.423	1258.71	1.6618	0.7328	0.00701248	0.0467099	YABBY domain containing protein, putative, expressed
ARB vs. BAL	7	LOC_Os12g38590	4827.63	3627.06	6028.2	1.662	0.7329	0.000978206	0.0098022	pumilio-family RNA binding repeat containing protein, expressed
ARB vs. BAL	7	LOC_Os02g48900	72.515	53.8093	91.2207	1.6953	0.7615	0.000836747	0.00860174	aspartic proteinase nepenthesin-1 precursor, putative, expressed
ARB vs. BAL	7	LOC_Os03g21890	374.49	268.459	480.521	1.7899	0.8399	0.00269272	0.0221993	potassium transporter, putative, expressed
ARB vs. BAL	7	LOC_Os04g38410	413.909	292.213	535.605	1.8329	0.8741	0.00183621	0.0163675	chlorophyll A-B binding protein, putative, expressed
ARB vs. BAL	7	LOC_Os09g35910	153.957	104.19	203.723	1.9553	0.9674	0.000387747	0.00456154	homeobox associated leucine zipper, putative, expressed
ARB vs. BAL	7	LOC_Os03g12030	91.2538	61.6769	120.831	1.9591	0.9702	0.0018927	0.0167474	3-ketoacyl-CoA synthase, putative, expressed
ARB vs. BAL	7	LOC_Os01g17170	479.065	321.908	636.223	1.9764	0.9829	0.00594923	0.0411644	magnesium-protoporphyrin IX monomethyl ester cyclase,chloroplast precursor, putative, expressed
ARB vs. BAL	7	LOC_Os04g38600	484.787	325.705	643.869	1.9768	0.9832	0.000910709	0.00925979	glyceraldehyde-3-phosphate dehydrogenase, putative, expressed
ARB vs. BAL	7	LOC_Os02g44730	110.732	73.8663	147.598	1.9982	0.9987	0.00701172	0.0467099	tetracycline transporter protein, putative, expressed
ARB vs. BAL	7	LOC_Os05g35200	1420.64	945.571	1895.71	2.0048	1.0035	0.00190501	0.0168415	glycosyl transferase, putative, expressed
ARB vs. BAL	7	LOC_Os04g57800	100.012	66.2235	133.801	2.0205	1.0147	0.00346523	0.0269625	BTBN13 - Bric-a-Brac, Tramtrack, Broad Complex BTB domain with non-phototropic hypocotyl 3 NPH3 and coiled-coil domains, expressed
ARB vs. BAL	7	LOC_Os09g24700	764.226	501.621	1026.83	2.047	1.0335	3.7331e-05	0.000625611	expressed protein
ARB vs. BAL	7	LOC_Os05g04170	454.445	298.24	610.649	2.0475	1.0339	0.000813068	0.00840699	AMP-binding enzyme, putative, expressed
ARB vs. BAL	7	LOC_Os12g42610	1003.09	634.769	1371.41	2.1605	1.1114	1.84474e-07	5.68724e-06	YABBY domain containing protein, putative, expressed
ARB vs. BAL	7	LOC_Os01g63580	763.341	481.748	1044.93	2.169	1.1171	0.000230122	0.00295933	glycerol-3-phosphate acyltransferase, putative, expressed
ARB vs. BAL	7	LOC_Os01g64960	275.926	173.996	377.857	2.1716	1.1188	8.75097e-06	0.000174684	chlorophyll A-B binding protein, putative, expressed
ARB vs. BAL	7	LOC_Os02g51080	374.693	234.469	514.918	2.1961	1.1349	0.000678733	0.00724126	FAD binding domain containing protein, expressed
ARB vs. BAL	7	LOC_Os03g44710	369.86	231.364	508.355	2.1972	1.1357	2.22204e-06	5.2395e-05	YABBY domain containing protein, putative, expressed
ARB vs. BAL	7	LOC_Os05g13520	243.787	150.154	337.421	2.2472	1.1681	3.46203e-05	0.000585711	white-brown complex homolog protein 12, putative, expressed
ARB vs. BAL	7	LOC_Os09g15480	948.891	583.966	1313.82	2.2498	1.1698	0.00252843	0.0211393	Ser/Thr-rich protein T10 in DGCR region, putative, expressed
ARB vs. BAL	7	LOC_Os06g41020	177.102	107.872	246.332	2.2836	1.1913	0.00351758	0.0272644	DUF1680 domain containing protein, putative, expressed
ARB vs. BAL	7	LOC_Os11g07020	1701.88	1034.9	2368.87	2.289	1.1947	2.31109e-06	5.42405e-05	fructose-bisphospate aldolase isozyme, putative, expressed
ARB vs. BAL	7	LOC_Os03g64320	565.065	336.255	793.874	2.3609	1.2394	0.002834	0.0231303	expressed protein
ARB vs. BAL	7	LOC_Os03g19560	212.308	123.509	301.107	2.4379	1.2857	0.00249086	0.0209051	tetratricopeptide repeat domain containing protein, expressed
ARB vs. BAL	7	LOC_Os12g23180	211.715	121.73	301.701	2.4785	1.3094	2.24801e-06	5.29541e-05	3-beta hydroxysteroid dehydrogenase/isomerase family protein, putative, expressed
ARB vs. BAL	7	LOC_Os11g10460	1167.85	670.034	1665.66	2.4859	1.3138	0.000204841	0.00268919	peroxidase precursor, putative, expressed
ARB vs. BAL	7	LOC_Os01g02920	102.687	55.5947	149.779	2.6941	1.4298	0.000514952	0.00574789	glycosyltransferase protein, putative, expressed
ARB vs. BAL	7	LOC_Os01g61880	56.6832	30.6177	82.7488	2.7026	1.4344	1.00725e-05	0.000197793	respiratory burst oxidase, putative, expressed
ARB vs. BAL	7	LOC_Os01g47780	120.692	65.1805	176.204	2.7033	1.4347	0.00496134	0.0357553	fasciclin domain containing protein, expressed
ARB vs. BAL	7	LOC_Os01g66610	206.507	110.814	302.201	2.7271	1.4474	0.00549515	0.0388237	serine/threonine-protein kinase receptor precursor, putative, expressed
ARB vs. BAL	7	LOC_Os01g71280	362.036	187.63	536.443	2.8591	1.5155	3.54188e-05	0.000595548	glycerol-3-phosphate dehydrogenase, putative, expressed
ARB vs. BAL	7	LOC_Os10g29470	73.9835	38.1453	109.822	2.879	1.5256	0.000509713	0.00570417	dehydrogenase, putative, expressed
ARB vs. BAL	7	LOC_Os01g15900	98.1463	47.8967	148.396	3.0982	1.6315	0.000203063	0.00267168	expressed protein
ARB vs. BAL	7	LOC_Os01g08260	1704.35	814.001	2594.69	3.1876	1.6725	2.9694e-05	0.000514185	pleiotropic drug resistance protein 4, putative, expressed
ARB vs. BAL	7	LOC_Os10g33760	112.758	53.2676	172.249	3.2337	1.6932	0.000190036	0.00252451	No apical meristem protein, putative, expressed
ARB vs. BAL	7	LOC_Os12g07150	924.009	434.365	1413.65	3.2545	1.7024	0.000965257	0.00971113	amidase family protein, putative, expressed
ARB vs. BAL	7	LOC_Os11g39020	190.885	88.7335	293.036	3.3024	1.7235	1.95497e-05	0.000355023	ABC transporter, ATP-binding protein, putative, expressed
ARB vs. BAL	7	LOC_Os03g58940	76.1526	35.3765	116.929	3.3053	1.7248	0.000914279	0.0092818	LTPL83 - Protease inhibitor/seed storage/LTP family protein precursor, putative, expressed
ARB vs. BAL	7	LOC_Os04g37500	84.1138	38.5248	129.703	3.3667	1.7513	0.000471425	0.00536118	glutamate decarboxylase, putative, expressed
ARB vs. BAL	7	LOC_Os06g30500	21.0198	9.4024	32.6373	3.4712	1.7954	0.000279378	0.00347433	cytochrome P450, putative, expressed
ARB vs. BAL	7	LOC_Os01g05840	2130.18	909.469	3350.88	3.6844	1.8814	0.00113512	0.0110874	oxidoreductase, short chain dehydrogenase/reductase family domain containing family, expressed
ARB vs. BAL	7	LOC_Os12g13100	104.014	44.3235	163.705	3.6934	1.885	0.0044089	0.0325273	WW domain containing protein, expressed
ARB vs. BAL	7	LOC_Os02g02320	2577.93	1068.15	4087.7	3.8269	1.9362	7.54657e-06	0.000153654	OsSCP6 - Putative Serine Carboxypeptidase homologue, expressed
ARB vs. BAL	7	LOC_Os05g44200	124.105	50.9313	197.278	3.8734	1.9536	0.00160681	0.0146795	GDSL-like lipase/acylhydrolase, putative, expressed
ARB vs. BAL	7	LOC_Os01g02900	132.851	53.5621	212.14	3.9606	1.9857	1.60015e-07	4.99439e-06	glycosyltransferase, putative, expressed
ARB vs. BAL	7	LOC_Os11g47970	865.875	339.897	1391.85	4.0949	2.0338	0.00025569	0.003239	AAA-type ATPase family protein, putative, expressed
ARB vs. BAL	7	LOC_Os09g31130	33.5315	12.8604	54.2025	4.2147	2.0754	0.0001909	0.00253375	citrate transporter, putative, expressed
ARB vs. BAL	7	LOC_Os06g43044	50.8562	19.2191	82.4932	4.2922	2.1017	6.70405e-05	0.00103765	GDSL-like lipase/acylhydrolase, putative, expressed
ARB vs. BAL	7	LOC_Os02g43030	52.0542	19.1676	84.9408	4.4315	2.1478	0.00233571	0.0198463	integral membrane protein, putative, expressed
ARB vs. BAL	7	LOC_Os06g01660	85.3152	31.0092	139.621	4.5026	2.1708	1.85761e-05	0.000340208	integral membrane protein DUF6 domain containing protein, expressed
ARB vs. BAL	7	LOC_Os05g28930	147.586	52.1093	243.062	4.6645	2.2217	0.000187752	0.00249856	integral membrane protein DUF6 containing protein
ARB vs. BAL	7	LOC_Os01g59870	139.042	45.7991	232.284	5.0718	2.3425	0.000447847	0.00513171	LTPL65 - Protease inhibitor/seed storage/LTP family protein precursor, expressed
ARB vs. BAL	7	LOC_Os11g35400	587.801	192.419	983.182	5.1096	2.3532	0.000911191	0.00925979	AMP-binding enzyme, putative, expressed
ARB vs. BAL	7	LOC_Os02g34860	232.468	75.3114	389.624	5.1735	2.3711	2.69851e-08	9.63862e-07	Regulator of chromosome condensation domain containing protein, expressed
ARB vs. BAL	7	LOC_Os10g32580	1222.17	390.495	2053.84	5.2596	2.3949	0.000103979	0.00152418	GDSL-like lipase/acylhydrolase, putative, expressed
ARB vs. BAL	7	LOC_Os04g54390	39.0875	12.1469	66.0281	5.4358	2.4425	0.00041569	0.00483855	nuclease PA3, putative, expressed
ARB vs. BAL	7	LOC_Os10g06000	1050.79	306.334	1795.24	5.8604	2.551	0.000132286	0.00186835	POEI15 - Pollen Ole e I allergen and extensin family protein precursor, expressed
ARB vs. BAL	7	LOC_Os10g13850	15.1041	4.3277	25.8804	5.9801	2.5802	5.18837e-05	0.000828986	POEI17 - Pollen Ole e I allergen and extensin family protein precursor, expressed
ARB vs. BAL	7	LOC_Os01g64660	106.955	29.6888	184.222	6.2051	2.6335	3.69391e-06	8.24504e-05	fructose-1,6-bisphosphatase, putative, expressed
ARB vs. BAL	7	LOC_Os10g05750	1956.54	511.873	3401.2	6.6446	2.7322	0.00128099	0.0122274	POEI3 - Pollen Ole e I allergen and extensin family protein precursor, expressed
ARB vs. BAL	7	LOC_Os05g13940	549.533	136.476	962.591	7.0532	2.8183	0.000102611	0.00150559	retrotransposon protein, putative, unclassified, expressed
ARB vs. BAL	7	LOC_Os01g01650	31.2348	7.4928	54.9768	7.3373	2.8753	9.97843e-06	0.000196415	isoflavone reductase homolog IRL, putative, expressed
ARB vs. BAL	7	LOC_Os12g08760	395.064	36.1205	754.008	20.8748	4.3837	5.26185e-07	1.4477e-05	carboxyvinyl-carboxyphosphonate phosphorylmutase, putative, expressed
ARB vs. BAL	7	LOC_Os08g02210	19.6348	1.1946	38.075	31.8715	4.9942	1.00683e-07	3.26754e-06	expressed protein
ARB vs. BAL	8	LOC_Os08g12640	14.8577	26.2186	3.4967	0.1334	-2.9065	4.81373e-07	1.3403e-05	retrotransposon protein, putative, Ty3-gypsy subclass
ARB vs. BAL	8	LOC_Os01g55430	12.7025	20.8479	4.557	0.2186	-2.1937	2.08702e-06	4.9551e-05	OsFBT2 - F-box and tubby domain containing protein, expressed
ARB vs. BAL	8	LOC_Os02g15560	234.554	356.55	112.559	0.3157	-1.6634	2.18216e-09	9.4902e-08	transposon protein, putative, Mutator sub-class
ARB vs. BAL	8	LOC_Os08g13920	1074.06	1277.54	870.569	0.6814	-0.5533	0.00729739	0.0482052	glycosyl hydrolases family 16, putative, expressed
ARB vs. BAL	Waxy cluster	LOC_Os06g04200	44893.6	34703.5	55083.7	1.5873	0.6665	7.32972e-05	0.00112183	starch synthase, putative, expressed
ARB vs. BAL	Waxy cluster	LOC_Os01g03680	12.5294	6.333	18.7259	2.9569	1.5641	0.00134944	0.0127636	BBTI8 - Bowman-Birk type bran trypsin inhibitor precursor, expressed
ARB vs. CAR	1.1	LOC_Os02g20676	8.1094	14.1369	2.0819	0.1473	-2.7635	7.9532e-05	0.00105881	expressed protein
ARB vs. CAR	1.1	LOC_Os12g35590	298.925	369.179	228.671	0.6194	-0.691	0.00157982	0.0126834	expressed protein
ARB vs. CAR	1.1	LOC_Os09g22000	15.9707	5.5057	26.4358	4.8015	2.2635	1.27361e-05	0.000221936	hydrolase, HAD superfamily, Cof family, putative, expressed
ARB vs. CAR	1.1	LOC_Os11g12050	1.8238	0	3.6476	Inf	Inf	0.00634944	0.0386356	NBS-LRR type disease resistance protein, putative, expressed
ARB vs. CAR	1.2	LOC_Os10g12290	5.2564	10.1204	0.3923	0.0388	-4.6891	3.07624e-05	0.000468397	expressed protein
ARB vs. CAR	1.2	LOC_Os08g19105	11.4118	20.8055	2.0182	0.097	-3.3658	9.82051e-09	4.01423e-07	expressed protein
ARB vs. CAR	1.2	LOC_Os12g32310	4.3399	7.8313	0.8484	0.1083	-3.2064	0.000443756	0.00444595	hypothetical protein
ARB vs. CAR	1.2	LOC_Os06g14324	24.6903	13.759	35.6216	2.589	1.3724	0.00012126	0.00149689	caleosin related protein, putative, expressed
ARB vs. CAR	1.2	LOC_Os10g07566	1.822	0	3.644	Inf	Inf	0.00608397	0.0373573	LRR19, putative
ARB vs. CAR	2	LOC_Os09g06740	107.46	139.525	75.3939	0.5404	-0.888	0.000246514	0.00270745	zinc finger, C3HC4 type domain containing protein, expressed
ARB vs. CAR	2	LOC_Os02g44530	128.014	164.329	91.699	0.558	-0.8416	0.00566275	0.0352671	expressed protein
ARB vs. CAR	2	LOC_Os03g29570	509.207	634.771	383.644	0.6044	-0.7265	0.00190105	0.0147069	mps one binder kinase activator-like 1A, putative, expressed
ARB vs. CAR	2	LOC_Os04g49690	950.173	1176.85	723.497	0.6148	-0.7019	0.00685177	0.0409946	FERONIA receptor-like kinase, putative, expressed
ARB vs. CAR	2	LOC_Os01g68680	752.436	928.63	576.242	0.6205	-0.6884	6.59625e-05	0.00090166	tetratricopeptide repeat domain containing protein, expressed
ARB vs. CAR	2	LOC_Os04g55420	215.281	258.393	172.17	0.6663	-0.5857	0.00372633	0.0252099	leucine-rich repeat family protein, putative, expressed
ARB vs. CAR	2	LOC_Os05g50910	357.714	427.724	287.705	0.6726	-0.5721	0.00174135	0.0136999	extra-large G-protein-related, putative, expressed
ARB vs. CAR	2	LOC_Os03g21540	3177.01	2692.44	3661.58	1.3599	0.4436	0.00661756	0.0398423	TKL_IRAK_CrRLK1L-1.8 - The CrRLK1L-1 subfamily has homology to the CrRLK1L homolog, expressed
ARB vs. CAR	2	LOC_Os01g46710	1144.53	969.027	1320.03	1.3622	0.446	0.00766298	0.0446771	transposon protein, putative, CACTA, En/Spm sub-class, expressed
ARB vs. CAR	2	LOC_Os05g51470	1743.01	1469.59	2016.42	1.3721	0.4564	0.00546548	0.0343285	2-aminoethanethiol dioxygenase, putative, expressed
ARB vs. CAR	2	LOC_Os03g22560	1915.67	1612.5	2218.83	1.376	0.4605	0.00485447	0.0311686	MYB family transcription factor, putative, expressed
ARB vs. CAR	2	LOC_Os09g07294	2259.88	1901.75	2618.01	1.3766	0.4611	0.00450214	0.0293574	purity of essence, putative, expressed
ARB vs. CAR	2	LOC_Os01g56000	563.31	471.129	655.492	1.3913	0.4765	0.00620345	0.0379653	RNA recognition motif containing protein, expressed
ARB vs. CAR	2	LOC_Os04g58910	601.793	502.795	700.79	1.3938	0.479	0.00618152	0.0378623	receptor protein kinase TMK1 precursor, putative, expressed
ARB vs. CAR	2	LOC_Os08g08210	818.432	682.293	954.57	1.3991	0.4845	0.00863021	0.0490915	SET domain containing protein, expressed
ARB vs. CAR	2	LOC_Os12g02040	2666.66	2222.04	3111.28	1.4002	0.4856	0.00681331	0.0408181	hypoxia-responsive family protein, putative, expressed
ARB vs. CAR	2	LOC_Os10g35010	9731.7	8093.39	11370	1.4049	0.4904	0.00215571	0.0162615	ATTIC110/TIC110, putative, expressed
ARB vs. CAR	2	LOC_Os09g26660	969.491	803.483	1135.5	1.4132	0.499	0.00306246	0.0216663	ferric reductase, putative, expressed
ARB vs. CAR	2	LOC_Os01g31110	467.767	387.164	548.371	1.4164	0.5022	0.00448036	0.0292411	CRS2-associated factor 1, chloroplast precursor, putative, expressed
ARB vs. CAR	2	LOC_Os08g33320	999.326	825.47	1173.18	1.4212	0.5071	0.00264173	0.019149	expressed protein
ARB vs. CAR	2	LOC_Os01g65550	768.142	633.101	903.183	1.4266	0.5126	0.00518478	0.032919	RNA recognition motif containing protein, putative, expressed
ARB vs. CAR	2	LOC_Os05g43780	406.901	335.337	478.466	1.4268	0.5128	0.00411159	0.0272782	ESP1, putative, expressed
ARB vs. CAR	2	LOC_Os09g07300	4414.59	3617.21	5211.98	1.4409	0.527	0.00154619	0.0124517	BIG, putative, expressed
ARB vs. CAR	2	LOC_Os05g35190	509.021	416.218	601.824	1.4459	0.532	0.00266817	0.0192982	powdery mildew resistant protein 5, putative, expressed
ARB vs. CAR	2	LOC_Os04g45940	1369.32	1116.16	1622.47	1.4536	0.5396	0.00116224	0.00989119	transcription factor like protein, putative, expressed
ARB vs. CAR	2	LOC_Os04g58504	436.287	354.976	517.598	1.4581	0.5441	0.00236605	0.0175757	choline transporter-related, putative, expressed
ARB vs. CAR	2	LOC_Os02g42660	312.109	253.871	370.346	1.4588	0.5448	0.00371441	0.0251491	sphingolipid delta desaturase, putative, expressed
ARB vs. CAR	2	LOC_Os03g57430	1654.63	1345.12	1964.14	1.4602	0.5462	0.00856525	0.0488249	expressed protein
ARB vs. CAR	2	LOC_Os01g21850	983.227	795.92	1170.53	1.4707	0.5565	0.00525615	0.0332583	protein transport protein-related, putative, expressed
ARB vs. CAR	2	LOC_Os02g56280	410.467	331.744	489.191	1.4746	0.5603	0.00211849	0.0160398	zinc finger family protein, putative, expressed
ARB vs. CAR	2	LOC_Os10g42439	1597	1288.18	1905.81	1.4795	0.5651	0.000606982	0.0057641	heat shock protein DnaJ, putative, expressed
ARB vs. CAR	2	LOC_Os12g24080	3684.26	2969.99	4398.52	1.481	0.5666	0.00043596	0.00438858	HECT-domain domain containing protein, expressed
ARB vs. CAR	2	LOC_Os05g49590	493.163	393.345	592.982	1.5075	0.5922	0.00241335	0.0178364	suppressor of phythchrome A, putative, expressed
ARB vs. CAR	2	LOC_Os04g40400	2248.03	1791.58	2704.47	1.5095	0.5941	0.00155055	0.0124801	eukaryotic translation initiation factor 4B, putative, expressed
ARB vs. CAR	2	LOC_Os12g42860	3818.97	3041.11	4596.82	1.5116	0.596	0.000796073	0.00722233	2-aminoethanethiol dioxygenase, putative, expressed
ARB vs. CAR	2	LOC_Os12g02810	466.058	369.804	562.313	1.5206	0.6046	0.000747994	0.00684684	protein kinase domain containing protein, expressed
ARB vs. CAR	2	LOC_Os06g11730	743.551	583.546	903.556	1.5484	0.6308	0.000222998	0.00248598	RNA recognition motif containing protein, putative, expressed
ARB vs. CAR	2	LOC_Os10g39770	332.557	260.831	404.283	1.55	0.6322	0.000691339	0.0064073	zinc finger, C3HC4 type, domain containing protein, expressed
ARB vs. CAR	2	LOC_Os05g41640	1422.3	1108.77	1735.82	1.5655	0.6467	9.31691e-05	0.00121108	phosphoglycerate kinase protein, putative, expressed
ARB vs. CAR	2	LOC_Os06g06900	686.363	534.878	837.847	1.5664	0.6475	0.000185981	0.00214005	helix-loop-helix DNA-binding domain containing protein, expressed
ARB vs. CAR	2	LOC_Os04g44850	118.706	92.4769	144.936	1.5673	0.6482	0.00461411	0.0299232	glycosyl transferase 8 domain containing protein, putative, expressed
ARB vs. CAR	2	LOC_Os01g16520	822.48	639.378	1005.58	1.5728	0.6533	0.000130397	0.00158984	glutamyl-tRNA synthetase, cytoplasmic, putative, expressed
ARB vs. CAR	2	LOC_Os04g51060	1490.81	1156	1825.63	1.5793	0.6593	6.71088e-05	0.0009148	expressed protein
ARB vs. CAR	2	LOC_Os03g11890	678.795	526.253	831.338	1.5797	0.6597	0.00186992	0.0145345	potyvirus VPg interacting protein, putative, expressed
ARB vs. CAR	2	LOC_Os04g59330	1419.18	1099.46	1738.9	1.5816	0.6614	0.00103734	0.00899072	expressed protein
ARB vs. CAR	2	LOC_Os01g47530	1245.63	964.434	1526.83	1.5831	0.6628	6.64992e-05	0.000907742	CGMC_MAPKCMGC_2.6 - CGMC includes CDA, MAPK, GSK3, and CLKC kinases, expressed
ARB vs. CAR	2	LOC_Os07g29820	167.542	129.62	205.465	1.5851	0.6646	0.00162571	0.0129837	NBS-LRR disease resistance protein, putative, expressed
ARB vs. CAR	2	LOC_Os02g46690	1722.75	1332.47	2113.03	1.5858	0.6652	5.54688e-05	0.000779031	OsFBD8 - F-box and FBD domain containing protein, expressed
ARB vs. CAR	2	LOC_Os07g45064	1647.96	1272.87	2023.04	1.5894	0.6684	0.0031335	0.0220774	Phosphatidylinositol kinase and FAT containing domain protein, putative, expressed
ARB vs. CAR	2	LOC_Os03g45250	2347.43	1805.18	2889.67	1.6008	0.6788	0.00134725	0.0111678	2-aminoethanethiol dioxygenase, putative, expressed
ARB vs. CAR	2	LOC_Os02g02410	40381.4	30983.8	49779.1	1.6066	0.684	0.000205977	0.00232949	DnaK family protein, putative, expressed
ARB vs. CAR	2	LOC_Os02g44642	697.524	532.099	862.948	1.6218	0.6976	4.96088e-05	0.000706087	STE_MEKK_ste11_MAP3K.10 - STE kinases include homologs to sterile 7, sterile 11 and sterile 20 from yeast, expressed
ARB vs. CAR	2	LOC_Os03g09070	1092.83	831.621	1354.04	1.6282	0.7033	2.8065e-05	0.000434686	leucine rich repeat domain containing protein, putative, expressed
ARB vs. CAR	2	LOC_Os06g22380	609.782	462.449	757.115	1.6372	0.7112	0.000657906	0.00615123	expressed protein
ARB vs. CAR	2	LOC_Os03g58890	1521.16	1149.62	1892.7	1.6464	0.7193	0.00172967	0.013619	oxidoreductase, putative, expressed
ARB vs. CAR	2	LOC_Os10g40250	609.607	460.704	758.51	1.6464	0.7193	4.24209e-05	0.000618615	expressed protein
ARB vs. CAR	2	LOC_Os02g42530	872.511	658.048	1086.97	1.6518	0.7241	1.95171e-05	0.000314948	expressed protein
ARB vs. CAR	2	LOC_Os05g26110	2280.27	1716.77	2843.77	1.6565	0.7281	8.68902e-06	0.000158974	transposon protein, putative, Mutator sub-class
ARB vs. CAR	2	LOC_Os09g07900	7471.48	5614.26	9328.71	1.6616	0.7326	0.00347107	0.0238719	ubiquitin-protein ligase 1, putative, expressed
ARB vs. CAR	2	LOC_Os01g64490	529.979	398.017	661.941	1.6631	0.7339	2.88809e-05	0.000445231	protein kinase domain containing protein, expressed
ARB vs. CAR	2	LOC_Os03g19020	1242.99	930.968	1555.02	1.6703	0.7401	1.3171e-05	0.000228308	PHD-finger family protein, expressed
ARB vs. CAR	2	LOC_Os05g43670	706.435	527.313	885.557	1.6794	0.7479	0.00108388	0.00932867	IQ calmodulin-binding motif family protein, putative, expressed
ARB vs. CAR	2	LOC_Os07g36940	5707.94	4256.87	7159.01	1.6818	0.75	0.000215157	0.00241757	eukaryotic translation initiation factor 4G, putative, expressed
ARB vs. CAR	2	LOC_Os06g13810	5736.94	4257.04	7216.84	1.6953	0.7615	0.000106691	0.00134787	pyrophosphate--fructose 6-phosphate 1-phosphotransferase subunit beta, putative, expressed
ARB vs. CAR	2	LOC_Os01g53430	146.774	108.563	184.986	1.7039	0.7689	0.00372678	0.0252099	anthocyanidin 5,3-O-glucosyltransferase, putative, expressed
ARB vs. CAR	2	LOC_Os01g36640	777.706	574.049	981.362	1.7095	0.7736	7.55127e-06	0.000141383	disease resistance protein RPM1, putative, expressed
ARB vs. CAR	2	LOC_Os01g55040	1055.9	778.768	1333.03	1.7117	0.7754	3.06883e-05	0.000467508	1,3-beta-glucan synthase component, putative, expressed
ARB vs. CAR	2	LOC_Os08g06380	3046.46	2246.72	3846.19	1.7119	0.7756	2.41908e-05	0.000382054	CSLF6 - cellulose synthase-like family F; beta1,3;1,4 glucan synthase, expressed
ARB vs. CAR	2	LOC_Os07g01860	352.234	259.054	445.414	1.7194	0.7819	0.00317755	0.0223268	expressed protein
ARB vs. CAR	2	LOC_Os08g03420	1936.47	1421.63	2451.31	1.7243	0.786	0.00044523	0.00445771	kelch repeat protein, putative, expressed
ARB vs. CAR	2	LOC_Os03g16824	2087.87	1531.29	2644.45	1.7269	0.7882	1.5976e-06	3.64136e-05	spotted leaf 11, putative, expressed
ARB vs. CAR	2	LOC_Os07g45070	1092.93	798.9	1386.95	1.7361	0.7958	0.000579107	0.0055491	FAT domain-containing protein, putative, expressed
ARB vs. CAR	2	LOC_Os09g28060	795.803	574.792	1016.81	1.769	0.8229	1.79372e-06	4.02347e-05	MORN repeat domain containing protein, expressed
ARB vs. CAR	2	LOC_Os01g11920	795.597	574.141	1017.05	1.7714	0.8249	1.68664e-06	3.80919e-05	retrotransposon protein, putative, unclassified, expressed
ARB vs. CAR	2	LOC_Os07g45074	443.131	315.18	571.082	1.8119	0.8575	0.00157818	0.0126784	FAT domain-containing protein, putative, expressed
ARB vs. CAR	2	LOC_Os04g45800	2025.51	1432.51	2618.52	1.8279	0.8702	1.2505e-07	3.87772e-06	diacylglycerol kinase, putative, expressed
ARB vs. CAR	2	LOC_Os01g55120	94.787	64.76	124.814	1.9273	0.9466	0.00013169	0.00160279	conserved hypothetical protein
ARB vs. CAR	2	LOC_Os08g30930	1921.93	1310.49	2533.37	1.9332	0.951	8.98203e-09	3.75423e-07	expressed protein
ARB vs. CAR	2	LOC_Os05g30790	2248.35	1505.94	2990.76	1.986	0.9899	2.22206e-09	1.07748e-07	CW-type Zinc Finger, putative
ARB vs. CAR	2	LOC_Os08g33200	448.25	300.024	596.476	1.9881	0.9914	0.000272984	0.0029566	1-phosphatidylinositol-4-phosphate 5-kinase/ zinc ion binding protein, putative, expressed
ARB vs. CAR	2	LOC_Os03g27250	1187.89	790.567	1585.21	2.0052	1.0037	0.007815	0.0453407	OsFBO14 - F-box and other domain containing protein, expressed
ARB vs. CAR	2	LOC_Os10g38850	1759.54	1086.68	2432.39	2.2384	1.1624	0.000101083	0.00128773	amine oxidase, putative, expressed
ARB vs. CAR	2	LOC_Os01g65830	3704.4	2205.85	5202.94	2.3587	1.238	5.88622e-05	0.000816259	acyl-desaturase, chloroplast precursor, putative, expressed
ARB vs. CAR	2	LOC_Os01g21590	1188.29	682.743	1693.84	2.4809	1.3109	1.15224e-05	0.000203414	homeodomain, putative, expressed
ARB vs. CAR	2	LOC_Os12g09540	223.957	111.922	335.993	3.002	1.5859	2.52533e-11	1.7228e-09	phosphoribosylamine--glycine ligase, putative, expressed
ARB vs. CAR	2	LOC_Os08g43210	384.872	187.396	582.348	3.1076	1.6358	1.86809e-06	4.15261e-05	AP2 domain containing protein, expressed
ARB vs. CAR	3	LOC_Os01g43750	7.2851	13.0045	1.5657	0.1204	-3.0542	4.44664e-05	0.000642759	cytochrome P450 72A1, putative, expressed
ARB vs. CAR	3	LOC_Os04g10530	24.3227	41.6078	7.0376	0.1691	-2.5637	4.43578e-10	2.46049e-08	amidase, putative, expressed
ARB vs. CAR	3	LOC_Os10g38360	9.654	16.3776	2.9304	0.1789	-2.4826	0.000105808	0.00133946	glutathione S-transferase, putative, expressed
ARB vs. CAR	3	LOC_Os10g37090	5.6953	9.4327	1.958	0.2076	-2.2683	0.00558422	0.0348438	expressed protein
ARB vs. CAR	3	LOC_Os08g35670	85.0355	139.26	30.8114	0.2213	-2.1762	9.30402e-06	0.000168152	expressed protein
ARB vs. CAR	3	LOC_Os01g12030	20.5699	33.3212	7.8187	0.2346	-2.0914	0.00880797	0.0498732	endoglucanase precursor, putative, expressed
ARB vs. CAR	3	LOC_Os10g31330	498.702	715.598	281.807	0.3938	-1.3444	0.00131563	0.0109547	retrotransposon protein, putative, unclassified, expressed
ARB vs. CAR	3	LOC_Os06g42020	81.5853	106.207	56.9634	0.5363	-0.8988	0.00011144	0.00139835	CSLA9 - cellulose synthase-like family A, expressed
ARB vs. CAR	3	LOC_Os01g04870	75.1996	94.974	55.4252	0.5836	-0.777	0.00219654	0.0165118	WD domain, G-beta repeat domain containing protein, expressed
ARB vs. CAR	3	LOC_Os10g19925	795.559	1000.71	590.409	0.59	-0.7612	0.00055438	0.00534496	conserved hypothetical protein
ARB vs. CAR	3	LOC_Os05g39990	1147.06	922.666	1371.45	1.4864	0.5718	0.000632826	0.00596751	expansin precursor, putative, expressed
ARB vs. CAR	3	LOC_Os05g01960	87.8818	66.706	109.058	1.6349	0.7092	0.00201272	0.0154141	expressed protein
ARB vs. CAR	3	LOC_Os01g28474	64.9919	46.2453	83.7385	1.8107	0.8566	0.00171203	0.0135375	transferase family protein, putative, expressed
ARB vs. CAR	3	LOC_Os10g26940	92.5544	64.5176	120.591	1.8691	0.9024	0.000818472	0.0073894	BURP domain containing protein, expressed
ARB vs. CAR	3	LOC_Os03g05820	51.9225	34.5993	69.2458	2.0014	1.001	0.00031669	0.00335167	kinesin motor domain containing protein, expressed
ARB vs. CAR	3	LOC_Os04g44580	307.174	199.772	414.575	2.0752	1.0533	5.72275e-06	0.000112172	expressed protein
ARB vs. CAR	3	LOC_Os02g09200	17.831	11.3575	24.3044	2.1399	1.0976	0.00653987	0.0394891	cytochrome P450 71D10, putative, expressed
ARB vs. CAR	3	LOC_Os12g31370	16.5089	9.7819	23.236	2.3754	1.2482	0.00346396	0.0238507	DNA repair protein Rad51, putative, expressed
ARB vs. CAR	3	LOC_Os02g29010	12.1521	5.4814	18.8228	3.434	1.7799	0.00434111	0.0284763	retrotransposon protein, putative, unclassified
ARB vs. CAR	3	LOC_Os11g11430	316.063	132.324	499.801	3.7771	1.9173	4.5481e-14	4.42522e-12	OsIAA29 - Auxin-responsive Aux/IAA gene family member, expressed
ARB vs. CAR	3	LOC_Os12g12220	13.806	5.067	22.545	4.4493	2.1536	0.00435485	0.0285517	DEFL18 - Defensin and Defensin-like DEFL family
ARB vs. CAR	3	LOC_Os01g26320	12.0411	3.8922	20.19	5.1873	2.375	0.00022152	0.00247508	ZmEBE-1 protein, putative, expressed
ARB vs. CAR	3	LOC_Os06g07700	232.014	71.7838	392.243	5.4642	2.45	1.74438e-23	3.75118e-21	conserved hypothetical protein
ARB vs. CAR	3	LOC_Os02g38940	397.064	113.188	680.94	6.016	2.5888	2.93002e-15	3.19674e-13	cytochrome P450, putative, expressed
ARB vs. CAR	3	LOC_Os12g12230	53.5035	13.7983	93.2086	6.7551	2.756	1.06052e-05	0.000188908	DEFL43 - Defensin and Defensin-like DEFL family, expressed
ARB vs. CAR	3	LOC_Os06g07640	35.1995	5.5436	64.8554	11.6991	3.5483	3.29446e-14	3.26978e-12	myb-like DNA-binding domain, SHAQKYF class family protein
ARB vs. CAR	4	LOC_Os07g43604	108.537	156.461	60.6123	0.3874	-1.3681	3.83393e-06	7.86287e-05	hypothetical protein
ARB vs. CAR	4	LOC_Os06g47230	11082.5	13337.5	8827.5	0.6619	-0.5954	0.000564317	0.0054249	coiled-coil domain-containing protein 72, putative, expressed
ARB vs. CAR	4	LOC_Os03g59740	5417.97	6330.35	4505.59	0.7117	-0.4906	0.00253544	0.0184824	ADP-ribosylation factor, putative, expressed
ARB vs. CAR	4	LOC_Os07g07240	2012.64	1708.96	2316.32	1.3554	0.4387	0.00706956	0.0420013	ubiquitin-conjugating enzyme, putative, expressed
ARB vs. CAR	4	LOC_Os08g42980	1027.95	867.482	1188.41	1.37	0.4541	0.00630467	0.0384342	la domain containing protein, expressed
ARB vs. CAR	4	LOC_Os03g15590	715.925	604.017	827.833	1.3705	0.4548	0.00778881	0.0452495	eukaryotic translation initiation factor, putative, expressed
ARB vs. CAR	4	LOC_Os03g42820	505.161	424.362	585.959	1.3808	0.4655	0.00724755	0.0428187	LIM domain-containing protein, putative, expressed
ARB vs. CAR	4	LOC_Os01g43710	544.584	455.812	633.356	1.3895	0.4746	0.00640523	0.0388636	cytochrome P450 72A1, putative, expressed
ARB vs. CAR	4	LOC_Os03g40920	1468.79	1226.23	1711.34	1.3956	0.4809	0.00360483	0.0245867	expressed protein
ARB vs. CAR	4	LOC_Os02g04710	1221.75	1017.54	1425.96	1.4014	0.4869	0.00325315	0.0227095	cycloartenol synthase, putative, expressed
ARB vs. CAR	4	LOC_Os08g44370	799.883	664.776	934.99	1.4065	0.4921	0.00359185	0.024532	inosine-uridine preferring nucleoside hydrolase family protein, putative, expressed
ARB vs. CAR	4	LOC_Os02g53810	378.959	314.929	442.989	1.4066	0.4922	0.00602476	0.0370781	expressed protein
ARB vs. CAR	4	LOC_Os08g08040	708.311	588.351	828.271	1.4078	0.4934	0.00423382	0.027933	LSM domain containing protein, expressed
ARB vs. CAR	4	LOC_Os04g35190	474.286	390.859	557.713	1.4269	0.5129	0.0034732	0.0238725	OsFBX133 - F-box domain containing protein, expressed
ARB vs. CAR	4	LOC_Os08g37950	645.029	530.177	759.881	1.4333	0.5193	0.0023561	0.0175062	copper-transporting ATPase PAA1, putative, expressed
ARB vs. CAR	4	LOC_Os04g33040	514.348	422.312	606.384	1.4359	0.5219	0.00248631	0.0182295	alpha-amylase precursor, putative, expressed
ARB vs. CAR	4	LOC_Os12g37419	1498.57	1229	1768.14	1.4387	0.5247	0.00141386	0.0115841	cytochrome c oxidase polypeptide Vc, putative, expressed
ARB vs. CAR	4	LOC_Os01g56390	397.457	325.349	469.564	1.4433	0.5293	0.00322182	0.0225285	OsFBX26 - F-box domain containing protein, expressed
ARB vs. CAR	4	LOC_Os01g66180	346.602	283.597	409.608	1.4443	0.5304	0.00313131	0.0220724	cytochrome c, putative, expressed
ARB vs. CAR	4	LOC_Os01g37800	3891.63	3174.15	4609.11	1.4521	0.5381	0.000838223	0.00753791	ras-related protein, putative, expressed
ARB vs. CAR	4	LOC_Os03g05980	2103.96	1713.61	2494.3	1.4556	0.5416	0.000979459	0.00858176	40S ribosomal protein S9-2, putative, expressed
ARB vs. CAR	4	LOC_Os03g55850	851.189	690.47	1011.91	1.4655	0.5514	0.00110404	0.00947739	cold acclimation protein WCOR413, putative, expressed
ARB vs. CAR	4	LOC_Os03g56878	632.702	513.108	752.297	1.4662	0.552	0.00146632	0.0119251	hypothetical protein
ARB vs. CAR	4	LOC_Os02g44500	1052.18	851.398	1252.95	1.4716	0.5574	0.000815986	0.0073692	glutathione peroxidase, putative, expressed
ARB vs. CAR	4	LOC_Os07g17330	334.261	270.451	398.072	1.4719	0.5577	0.004097	0.0272052	B12D protein, putative, expressed
ARB vs. CAR	4	LOC_Os05g34770	1218.46	985.29	1451.62	1.4733	0.559	0.000705453	0.0065137	cytochrome c, putative, expressed
ARB vs. CAR	4	LOC_Os03g21620	1676.67	1354.66	1998.68	1.4754	0.5611	0.00600451	0.0369842	AGC_AGC_other_RS6K_like.1 - ACG kinases include homologs to PKA, PKG and PKC, expressed
ARB vs. CAR	4	LOC_Os05g39960	2928.87	2363.61	3494.13	1.4783	0.5639	0.000523071	0.00509607	40S ribosomal protein S26, putative, expressed
ARB vs. CAR	4	LOC_Os12g32380	564.463	455.194	673.731	1.4801	0.5657	0.00114219	0.00974852	40S ribosomal protein S29, putative, expressed
ARB vs. CAR	4	LOC_Os02g02130	461.59	371.436	551.745	1.4854	0.5709	0.00117263	0.0099625	ribosomal protein L37, putative
ARB vs. CAR	4	LOC_Os03g16570	119.608	95.7588	143.457	1.4981	0.5831	0.00755798	0.0442301	zinc finger, C3HC4 type domain containing protein, expressed
ARB vs. CAR	4	LOC_Os02g32530	509.447	406.168	612.726	1.5086	0.5932	0.000656067	0.00613631	SAM domain family protein, expressed
ARB vs. CAR	4	LOC_Os09g39550	899.158	712.81	1085.51	1.5229	0.6068	0.000305136	0.00325376	expressed protein
ARB vs. CAR	4	LOC_Os10g39760	1501.67	1190.29	1813.05	1.5232	0.6071	0.000216553	0.00242939	WD domain, G-beta repeat domain containing protein, expressed
ARB vs. CAR	4	LOC_Os03g01150	150.172	118.908	181.436	1.5259	0.6096	0.00327187	0.0227925	palmitoyl-protein thioesterase 1 precursor, putative, expressed
ARB vs. CAR	4	LOC_Os03g22810	1752.57	1383.47	2121.67	1.5336	0.6169	0.000170235	0.00198659	copper/zinc superoxide dismutase, putative, expressed
ARB vs. CAR	4	LOC_Os12g43930	386.116	303.468	468.765	1.5447	0.6273	0.000489979	0.00482756	zinc finger, C3HC4 type domain containing protein, expressed
ARB vs. CAR	4	LOC_Os04g59040	1121.89	875.733	1368.05	1.5622	0.6436	0.000108601	0.00136851	soluble inorganic pyrophosphatase, putative, expressed
ARB vs. CAR	4	LOC_Os01g72460	71.414	55.6143	87.2138	1.5682	0.6491	0.00779012	0.0452495	NADPH quinone oxidoreductase, putative, expressed
ARB vs. CAR	4	LOC_Os01g64870	434.257	337.587	530.926	1.5727	0.6533	0.00025163	0.00275346	expressed protein
ARB vs. CAR	4	LOC_Os03g11560	700.52	543.941	857.1	1.5757	0.656	0.000210397	0.00237045	digalactosyldiacylglycerol synthase, chloroplast precursor, putative, expressed
ARB vs. CAR	4	LOC_Os10g33350	128.418	99.5962	157.241	1.5788	0.6588	0.00206825	0.015764	endo-beta-N-acetylglucosaminidase, putative, expressed
ARB vs. CAR	4	LOC_Os10g42540	1091.07	845.045	1337.09	1.5823	0.662	7.35036e-05	0.000990146	expressed protein
ARB vs. CAR	4	LOC_Os02g17500	1693.5	1308.41	2078.59	1.5886	0.6678	4.36056e-05	0.000633401	transporter family protein, putative, expressed
ARB vs. CAR	4	LOC_Os07g49400	2086.19	1604.85	2567.54	1.5999	0.6779	3.1186e-05	0.000474117	OsAPx2 - Cytosolic Ascorbate Peroxidase encoding gene 4,5,6,8, expressed
ARB vs. CAR	4	LOC_Os07g48820	516.616	392.9	640.332	1.6298	0.7047	5.67202e-05	0.000792481	transcription factor, putative, expressed
ARB vs. CAR	4	LOC_Os06g48300	339.375	256.465	422.284	1.6466	0.7195	0.00839678	0.0480677	protein phosphatase 2C, putative, expressed
ARB vs. CAR	4	LOC_Os11g31380	277.138	208.505	345.771	1.6583	0.7297	8.31302e-05	0.00110231	no apical meristem protein, putative
ARB vs. CAR	4	LOC_Os06g07580	961.12	721.308	1200.93	1.6649	0.7355	1.03716e-05	0.000185414	expressed protein
ARB vs. CAR	4	LOC_Os01g04660	237.135	174.647	299.624	1.7156	0.7787	4.27718e-05	0.000622509	lipid phosphatase protein, putative, expressed
ARB vs. CAR	4	LOC_Os08g44015	251.369	183.287	319.451	1.7429	0.8015	2.43849e-05	0.000384509	growth regulator related protein, putative, expressed
ARB vs. CAR	4	LOC_Os11g23890	325.044	236.946	413.142	1.7436	0.8021	8.63435e-05	0.00114164	peptide transporter PTR2, putative
ARB vs. CAR	4	LOC_Os08g44460	267.034	193.633	340.435	1.7581	0.8141	1.32302e-05	0.000229066	expressed protein
ARB vs. CAR	4	LOC_Os02g30600	651.671	470.25	833.091	1.7716	0.825	0.00616933	0.0378055	conserved hypothetical protein
ARB vs. CAR	4	LOC_Os12g37060	107.177	77.3167	137.036	1.7724	0.8257	0.000212584	0.00239327	expressed protein
ARB vs. CAR	4	LOC_Os08g34500	65.413	47.162	83.6639	1.774	0.827	0.000861379	0.00771575	expressed protein
ARB vs. CAR	4	LOC_Os12g21754	1157.16	826.07	1488.25	1.8016	0.8493	4.02918e-07	1.08404e-05	expressed protein
ARB vs. CAR	4	LOC_Os01g15010	1434.82	1017.75	1851.9	1.8196	0.8636	1.87124e-07	5.43888e-06	miro, putative, expressed
ARB vs. CAR	4	LOC_Os07g45320	723.024	505.563	940.484	1.8603	0.8955	1.53519e-07	4.61115e-06	COX VIIa, putative, expressed
ARB vs. CAR	4	LOC_Os03g25770	395.607	276.606	514.608	1.8604	0.8956	5.02487e-07	1.33379e-05	RNA recognition motif containing protein, putative, expressed
ARB vs. CAR	4	LOC_Os07g38380	646.828	448.58	845.076	1.8839	0.9137	1.85062e-07	5.38949e-06	transmembrane protein 49, putative, expressed
ARB vs. CAR	4	LOC_Os03g41060	1240.21	859.073	1621.35	1.8873	0.9163	3.66895e-08	1.31497e-06	GASR2 - Gibberellin-regulated GASA/GAST/Snakin family protein precursor, putative, expressed
ARB vs. CAR	4	LOC_Os03g07226	15897.4	10880.2	20914.6	1.9223	0.9428	5.73312e-09	2.49101e-07	thioredoxin, putative, expressed
ARB vs. CAR	4	LOC_Os05g43540	448.163	306.467	589.858	1.9247	0.9446	9.70652e-08	3.11406e-06	transmembrane protein 56, putative, expressed
ARB vs. CAR	4	LOC_Os10g17650	214.331	144.768	283.893	1.961	0.9716	4.44597e-07	1.18971e-05	Os10bglu34 - beta-glucosidase homologue, similar to Os3bglu6, expressed
ARB vs. CAR	4	LOC_Os07g16364	99.905	65.6449	134.165	2.0438	1.0313	3.17734e-06	6.66837e-05	expressed protein
ARB vs. CAR	4	LOC_Os02g03800	268.466	172.442	364.49	2.1137	1.0798	1.06521e-08	4.27755e-07	THION22 - Plant thionin family protein precursor, expressed
ARB vs. CAR	4	LOC_Os01g43530	29.644	18.867	40.421	2.1424	1.0992	0.000983224	0.00860132	late embryogenesis abundant protein, putative, expressed
ARB vs. CAR	4	LOC_Os09g39730	148.852	88.9402	208.765	2.3473	1.231	1.28778e-05	0.000224011	Core histone H2A/H2B/H3/H4 domain containing protein, putative, expressed
ARB vs. CAR	4	LOC_Os07g42924	159.202	90.6996	227.705	2.5105	1.328	1.57485e-10	9.2362e-09	dehydrogenase, putative, expressed
ARB vs. CAR	4	LOC_Os03g50490	3112.96	1742.46	4483.46	2.5731	1.3635	3.77674e-16	4.5193e-14	glutamine synthetase, catalytic domain containing protein, expressed
ARB vs. CAR	4	LOC_Os06g15910	67.242	35.2703	99.2137	2.8129	1.4921	7.08172e-09	3.0282e-07	potassium transporter, putative, expressed
ARB vs. CAR	4	LOC_Os07g29794	161.688	84.6095	238.766	2.822	1.4967	8.3548e-11	5.20876e-09	calmodulin binding heat shock protein, putative, expressed
ARB vs. CAR	4	LOC_Os09g36200	163.903	83.0201	244.786	2.9485	1.56	2.523e-08	9.31249e-07	senescence-inducible chloroplast stay-green protein 1, putative, expressed
ARB vs. CAR	4	LOC_Os12g07400	28.4887	14.1233	42.8542	3.0343	1.6014	6.28196e-06	0.000121212	hypothetical protein
ARB vs. CAR	4	LOC_Os01g29890	36.2355	16.8496	55.6213	3.301	1.7229	9.60302e-08	3.08419e-06	hypothetical protein
ARB vs. CAR	4	LOC_Os04g52670	110.171	50.8373	169.504	3.3342	1.7374	1.76167e-08	6.71972e-07	OsSAUR21 - Auxin-responsive SAUR gene family member, expressed
ARB vs. CAR	4	LOC_Os03g04770	519.285	230.007	808.562	3.5154	1.8137	6.23913e-24	1.36141e-21	beta-amylase, putative, expressed
ARB vs. CAR	4	LOC_Os01g41720	137.533	59.983	215.083	3.5857	1.8423	3.89046e-06	7.9568e-05	conserved hypothetical protein
ARB vs. CAR	5.1	LOC_Os04g20760	35.0897	69.7907	0.3887	0.0056	-7.4881	1.77519e-24	4.02142e-22	retrotransposon protein, putative, unclassified
ARB vs. CAR	5.1	LOC_Os03g55230	32.1895	63.9904	0.3887	0.0061	-7.363	9.02268e-11	5.57827e-09	cytochrome P450, putative, expressed
ARB vs. CAR	5.1	LOC_Os04g21130	22.3	44.2112	0.3887	0.0088	-6.8295	7.61347e-12	5.7637e-10	F-box protein PP2-B1, putative, expressed
ARB vs. CAR	5.1	LOC_Os11g13980	97.436	190.451	4.4215	0.0232	-5.4287	1.37382e-38	6.58769e-36	hsp20/alpha crystallin family protein, putative, expressed
ARB vs. CAR	5.1	LOC_Os12g18410	42.2514	81.1802	3.3227	0.0409	-4.6107	2.52633e-16	3.13688e-14	expressed protein
ARB vs. CAR	5.1	LOC_Os01g06220	101.6	195.06	8.14	0.0417	-4.5827	2.76463e-42	1.54798e-39	gibberellin receptor GID1L2, putative, expressed
ARB vs. CAR	5.1	LOC_Os09g12670	4.1209	7.8494	0.3923	0.05	-4.3225	0.00310563	0.021907	transposon protein, putative, unclassified
ARB vs. CAR	5.1	LOC_Os03g61980	12.9825	24.7279	1.2371	0.05	-4.3211	1.31842e-08	5.16168e-07	cytochrome P450, putative, expressed
ARB vs. CAR	5.1	LOC_Os07g37060	12.3746	23.512	1.2371	0.0526	-4.2483	2.08686e-07	5.99512e-06	hypothetical protein
ARB vs. CAR	5.1	LOC_Os04g32940	12.8143	24.3241	1.3045	0.0536	-4.2208	2.85411e-08	1.04052e-06	Leucine Rich Repeat family protein, expressed
ARB vs. CAR	5.1	LOC_Os03g38610	23.1631	43.9122	2.4141	0.055	-4.1851	4.47397e-12	3.50316e-10	OsMADS87 - MADS-box family gene with M-gamma type-box
ARB vs. CAR	5.1	LOC_Os12g31000	153.966	289.894	18.0382	0.0622	-4.0064	2.01254e-37	8.78298e-35	pumilio-family RNA binding repeat domain containing protein, expressed
ARB vs. CAR	5.1	LOC_Os04g55740	87.3428	164.068	10.6179	0.0647	-3.9497	5.83349e-10	3.1648e-08	peroxidase precursor, putative, expressed
ARB vs. CAR	5.1	LOC_Os01g52594	48.2509	90.3197	6.1821	0.0684	-3.8689	2.05407e-23	4.29271e-21	expressed protein
ARB vs. CAR	5.1	LOC_Os05g01444	307.219	572.423	42.0153	0.0734	-3.7681	4.5401e-30	1.53105e-27	polygalacturonase inhibitor precursor, putative, expressed
ARB vs. CAR	5.1	LOC_Os08g39570	182.193	337.166	27.2204	0.0807	-3.6307	1.63391e-18	2.40039e-16	Leucine Rich Repeat family protein, expressed
ARB vs. CAR	5.1	LOC_Os01g34790	169.947	313.944	25.9499	0.0827	-3.5967	7.99354e-26	2.09926e-23	expressed protein
ARB vs. CAR	5.1	LOC_Os10g31320	390.486	718.192	62.7805	0.0874	-3.516	6.74717e-58	6.90445e-55	retrotransposon protein, putative, unclassified, expressed
ARB vs. CAR	5.1	LOC_Os01g37350	597.937	1095.34	100.534	0.0918	-3.4456	7.86978e-38	3.53854e-35	retrotransposon protein, putative, Ty3-gypsy subclass, expressed
ARB vs. CAR	5.1	LOC_Os02g32590	504.044	920.387	87.7003	0.0953	-3.3916	2.57904e-51	2.25104e-48	HSF-type DNA-binding domain containing protein, expressed
ARB vs. CAR	5.1	LOC_Os05g40020	4.7267	8.6085	0.8448	0.0981	-3.349	0.00618702	0.0378881	RING-H2 finger protein, putative, expressed
ARB vs. CAR	5.1	LOC_Os02g01810	18.4975	33.2909	3.7042	0.1113	-3.1679	6.77245e-08	2.26839e-06	expressed protein
ARB vs. CAR	5.1	LOC_Os09g17970	20.0604	36.0278	4.0929	0.1136	-3.1379	1.20534e-07	3.75306e-06	senescence-induced receptor-like serine/threonine-protein kinase precursor, putative
ARB vs. CAR	5.1	LOC_Os01g04360	121.748	218.559	24.9375	0.1141	-3.1316	3.63165e-14	3.59243e-12	hsp20/alpha crystallin family protein, putative, expressed
ARB vs. CAR	5.1	LOC_Os02g46360	39.8121	71.145	8.4793	0.1192	-3.0687	7.49521e-09	3.17754e-07	invertase/pectin methylesterase inhibitor family protein, putative
ARB vs. CAR	5.1	LOC_Os03g43750	58.4673	103.793	13.1416	0.1266	-2.9815	4.36248e-19	6.99788e-17	retrotransposon, putative, centromere-specific, expressed
ARB vs. CAR	5.1	LOC_Os02g11970	25.1108	44.2946	5.9269	0.1338	-2.9018	2.95247e-09	1.39741e-07	expressed protein
ARB vs. CAR	5.1	LOC_Os09g25440	21.2803	37.2269	5.3337	0.1433	-2.8031	1.05552e-08	4.25017e-07	ZOS9-08 - C2H2 zinc finger protein, expressed
ARB vs. CAR	5.1	LOC_Os07g37045	30.0393	52.5282	7.5503	0.1437	-2.7985	4.47466e-10	2.47743e-08	conserved hypothetical protein
ARB vs. CAR	5.1	LOC_Os09g17990	15.2502	26.6542	3.8461	0.1443	-2.7929	1.67395e-05	0.000278297	senescence-induced receptor-like serine/threonine-protein kinase precursor, putative
ARB vs. CAR	5.1	LOC_Os07g02810	368.907	644.628	93.1854	0.1446	-2.7903	1.98425e-41	1.09046e-38	L-ascorbate oxidase homolog precursor, putative, expressed
ARB vs. CAR	5.1	LOC_Os12g32020	7.8681	13.718	2.0182	0.1471	-2.765	0.00259102	0.0188228	hypothetical protein
ARB vs. CAR	5.1	LOC_Os05g44260	33.6273	58.3299	8.9246	0.153	-2.7084	2.67328e-08	9.81835e-07	DUF584 domain containing protein, putative, expressed
ARB vs. CAR	5.1	LOC_Os02g01800	100.258	173.714	26.8019	0.1543	-2.6963	2.27134e-21	4.29326e-19	receptor-like protein kinase precursor, putative
ARB vs. CAR	5.1	LOC_Os05g49684	24.229	41.9509	6.507	0.1551	-2.6886	5.39058e-09	2.36643e-07	hypothetical protein
ARB vs. CAR	5.1	LOC_Os02g46270	10.0566	17.3141	2.7992	0.1617	-2.6289	0.000433993	0.00437323	hypothetical protein
ARB vs. CAR	5.1	LOC_Os09g25490	129.291	222.125	36.4568	0.1641	-2.6071	2.01998e-11	1.39407e-09	CESA9 - cellulose synthase, expressed
ARB vs. CAR	5.1	LOC_Os06g02870	31.1696	53.4146	8.9246	0.1671	-2.5814	9.25757e-10	4.87106e-08	hypothetical protein
ARB vs. CAR	5.1	LOC_Os06g19095	32.0704	54.9479	9.193	0.1673	-2.5795	6.93748e-06	0.000131972	expressed protein
ARB vs. CAR	5.1	LOC_Os06g28800	70.5603	120.027	21.0938	0.1757	-2.5085	3.14732e-16	3.82787e-14	hypothetical protein
ARB vs. CAR	5.1	LOC_Os03g58470	819.68	1377.92	261.436	0.1897	-2.398	6.13113e-26	1.62453e-23	retrotransposon protein, putative, Ty3-gypsy subclass, expressed
ARB vs. CAR	5.1	LOC_Os06g28790	48.7379	81.8492	15.6266	0.1909	-2.389	5.74911e-12	4.43144e-10	hypothetical protein
ARB vs. CAR	5.1	LOC_Os05g37720	45.7708	76.8236	14.718	0.1916	-2.384	1.40132e-11	1.00936e-09	hypothetical protein
ARB vs. CAR	5.1	LOC_Os09g12310	95.9156	158.617	33.2147	0.2094	-2.2556	3.74857e-16	4.50375e-14	ubiquitin-conjugating enzyme domain containing protein, expressed
ARB vs. CAR	5.1	LOC_Os02g08170	20.461	33.4259	7.4962	0.2243	-2.1567	4.8722e-05	0.000694131	GDU1, putative
ARB vs. CAR	5.1	LOC_Os04g38910	37.6016	60.874	14.3292	0.2354	-2.0869	2.26109e-08	8.4509e-07	atypical receptor-like kinase MARK, putative, expressed
ARB vs. CAR	5.1	LOC_Os03g19470	237.466	384.173	90.7595	0.2362	-2.0816	1.8686e-23	3.9609e-21	proteins of unknown function domain containing protein, expressed
ARB vs. CAR	5.1	LOC_Os06g45380	241.17	389.379	92.9618	0.2387	-2.0665	1.32386e-07	4.07118e-06	vacuolar-sorting receptor precursor, putative, expressed
ARB vs. CAR	5.1	LOC_Os06g10610	20.7121	33.2878	8.1364	0.2444	-2.0325	1.89163e-05	0.000306754	hypothetical protein
ARB vs. CAR	5.1	LOC_Os11g36200	83.6528	133.963	33.3423	0.2489	-2.0064	1.25464e-13	1.18576e-11	receptor-like protein kinase 2 precursor, putative, expressed
ARB vs. CAR	5.1	LOC_Os05g49350	67.0976	106.904	27.2914	0.2553	-1.9698	1.5064e-11	1.07204e-09	DUF1645 domain containing protein, putative, expressed
ARB vs. CAR	5.1	LOC_Os04g39570	50.5806	79.1552	22.006	0.278	-1.8468	1.42524e-08	5.54331e-07	OsWRKY35v2 - Superfamily of TFs having WRKY and zinc finger domains, expressed
ARB vs. CAR	5.1	LOC_Os12g36000	46.1426	72.1769	20.1083	0.2786	-1.8437	3.37676e-08	1.21465e-06	conserved hypothetical protein
ARB vs. CAR	5.1	LOC_Os01g71090	539.51	842.404	236.617	0.2809	-1.832	1.031e-14	1.06979e-12	xylanase inhibitor, putative, expressed
ARB vs. CAR	5.1	LOC_Os10g40640	69.997	109.218	30.7756	0.2818	-1.8274	5.14921e-11	3.33642e-09	glycosyl transferase 8 domain containing protein, putative, expressed
ARB vs. CAR	5.1	LOC_Os10g40610	173.901	265.952	81.8503	0.3078	-1.7001	6.22742e-11	3.98287e-09	flavin-containing monooxygenase family protein, putative, expressed
ARB vs. CAR	5.1	LOC_Os03g18600	146.002	221.097	70.9075	0.3207	-1.6407	2.93915e-07	8.18219e-06	cyclase/dehydrase family protein, putative, expressed
ARB vs. CAR	5.1	LOC_Os07g46560	67.6072	102.332	32.8826	0.3213	-1.6379	3.57073e-09	1.65312e-07	seven in absentia protein family domain containing protein, expressed
ARB vs. CAR	5.1	LOC_Os02g52010	292.309	440.099	144.519	0.3284	-1.6066	1.07415e-08	4.30764e-07	phosphate-induced protein 1 conserved region domain containing protein, expressed
ARB vs. CAR	5.1	LOC_Os12g07120	500.055	744.689	255.421	0.343	-1.5438	4.45483e-17	5.79831e-15	GATA zinc finger domain containing protein, expressed
ARB vs. CAR	5.1	LOC_Os01g61630	14.4989	21.575	7.4228	0.344	-1.5393	0.00353153	0.024198	expressed protein
ARB vs. CAR	5.1	LOC_Os03g12210	64.1119	95.2822	32.9416	0.3457	-1.5323	1.42053e-07	4.31922e-06	expressed protein
ARB vs. CAR	5.1	LOC_Os12g18530	508.055	747.122	268.987	0.36	-1.4738	6.25278e-16	7.33429e-14	nucleotidyltransferase, putative, expressed
ARB vs. CAR	5.1	LOC_Os08g42750	511.195	748.75	273.64	0.3655	-1.4522	4.02889e-13	3.64516e-11	CAMK_CAMK_like.37 - CAMK includes calcium/calmodulin depedent protein kinases, expressed
ARB vs. CAR	5.1	LOC_Os02g53320	576.851	844.329	309.374	0.3664	-1.4485	6.61919e-05	0.000903962	universal stress protein domain containing protein, putative, expressed
ARB vs. CAR	5.1	LOC_Os07g12340	84.3027	122.389	46.2168	0.3776	-1.405	7.79809e-08	2.56559e-06	NAC domain-containing protein 67, putative, expressed
ARB vs. CAR	5.1	LOC_Os01g65110	94.3956	136.46	52.3309	0.3835	-1.3827	5.91775e-08	2.02322e-06	POT family protein, expressed
ARB vs. CAR	5.1	LOC_Os04g35160	32.0403	46.2529	17.8278	0.3854	-1.3754	0.000221164	0.00247296	CorA-like magnesium transporter protein, putative, expressed
ARB vs. CAR	5.1	LOC_Os06g51460	91.7519	132.135	51.3686	0.3888	-1.3631	8.10981e-08	2.65344e-06	white-brown complex homolog protein, putative, expressed
ARB vs. CAR	5.1	LOC_Os10g30010	328.322	470.532	186.113	0.3955	-1.3381	1.88143e-12	1.56396e-10	retrotransposon protein, putative, unclassified
ARB vs. CAR	5.1	LOC_Os09g30250	486.418	689.745	283.091	0.4104	-1.2848	2.80713e-12	2.29489e-10	OsSub58 - Putative Subtilisin homologue, expressed
ARB vs. CAR	5.1	LOC_Os10g40550	172.044	241.117	102.97	0.4271	-1.2275	9.31918e-09	3.84105e-07	CPuORF23 - conserved peptide uORF-containing transcript, expressed
ARB vs. CAR	5.1	LOC_Os04g59130	386.355	537.026	235.684	0.4389	-1.1881	1.19831e-10	7.19856e-09	OsFBT6 - F-box and tubby domain containing protein, expressed
ARB vs. CAR	5.1	LOC_Os01g01740	309.974	428.446	191.501	0.447	-1.1618	8.35893e-10	4.41387e-08	protein kinase domain containing protein, expressed
ARB vs. CAR	5.1	LOC_Os09g20000	149.196	205.967	92.424	0.4487	-1.1561	0.00557643	0.0348099	heavy metal-associated domain containing protein, expressed
ARB vs. CAR	5.1	LOC_Os01g70410	413.127	563.49	262.763	0.4663	-1.1006	3.00142e-09	1.41157e-07	protein kinase, putative, expressed
ARB vs. CAR	5.1	LOC_Os06g45140	1368.88	1865.77	871.985	0.4674	-1.0974	6.34469e-11	4.04914e-09	bZIP transcription factor domain containing protein, expressed
ARB vs. CAR	5.1	LOC_Os01g55820	562.032	758.236	365.828	0.4825	-1.0515	3.05075e-06	6.43912e-05	X8 domain containing protein, expressed
ARB vs. CAR	5.1	LOC_Os01g43480	2046.81	2741.71	1351.9	0.4931	-1.0201	9.03099e-08	2.91625e-06	AAA-type ATPase family protein, putative, expressed
ARB vs. CAR	5.1	LOC_Os01g59150	10268.5	13541.9	6995.11	0.5166	-0.953	1.57669e-05	0.000265852	tubulin/FtsZ domain containing protein, putative, expressed
ARB vs. CAR	5.1	LOC_Os11g25560	145.829	192.002	99.6566	0.519	-0.9461	2.54603e-05	0.000399345	BHLH transcription factor, putative, expressed
ARB vs. CAR	5.1	LOC_Os11g07040	1388.66	1820.28	957.05	0.5258	-0.9275	2.78623e-08	1.01828e-06	CAMK_CAMK_like.43 - CAMK includes calcium/calmodulin depedent protein kinases, expressed
ARB vs. CAR	5.1	LOC_Os11g05930	1158.99	1497.14	820.84	0.5483	-0.867	2.58385e-07	7.30965e-06	response regulator receiver domain containing protein, expressed
ARB vs. CAR	5.1	LOC_Os03g27080	567.181	732.589	401.772	0.5484	-0.8666	7.97227e-07	1.99146e-05	calmodulin-binding transcription activator 2, putative, expressed
ARB vs. CAR	5.1	LOC_Os10g34420	138.876	178.066	99.6852	0.5598	-0.837	0.000145493	0.00174487	lysM domain containing protein, putative, expressed
ARB vs. CAR	5.1	LOC_Os02g43870	796.909	1019.33	574.484	0.5636	-0.8273	1.40556e-06	3.27148e-05	inactive receptor kinase At2g26730 precursor, putative, expressed
ARB vs. CAR	5.1	LOC_Os02g03760	1772.21	2163	1381.42	0.6387	-0.6469	8.699e-05	0.00114836	expressed protein
ARB vs. CAR	5.1	LOC_Os01g16730	3.5361	7.0722	0	0	-Inf	0.00176946	0.0138806	ulp1 protease family, C-terminal catalytic domain containing protein, expressed
ARB vs. CAR	5.1	LOC_Os03g52960	9.602	19.2039	0	0	-Inf	7.33916e-05	0.000989087	hypothetical protein
ARB vs. CAR	5.1	LOC_Os07g25990	6.4711	12.9422	0	0	-Inf	8.87308e-05	0.00116368	retrotransposon protein, putative, unclassified
ARB vs. CAR	5.1	LOC_Os08g04980	24.3211	48.6422	0	0	-Inf	8.76194e-18	1.20939e-15	retrotransposon protein, putative, unclassified
ARB vs. CAR	5.1	LOC_Os09g36540	9.4281	18.8563	0	0	-Inf	3.18553e-08	1.15004e-06	retrotransposon protein, putative, unclassified
ARB vs. CAR	5.1	LOC_Os10g07110	3.9263	7.8525	0	0	-Inf	0.00136237	0.0112649	retrotransposon, putative, centromere-specific
ARB vs. CAR	5.1	LOC_Os10g18150	13.5108	27.0216	0	0	-Inf	9.18685e-09	3.80614e-07	crooked neck, putative, expressed
ARB vs. CAR	5.1	LOC_Os11g30690	3.3312	6.6624	0	0	-Inf	0.00421674	0.0278642	conserved hypothetical protein
ARB vs. CAR	5.1	LOC_Os12g22980	6.6389	13.2779	0	0	-Inf	7.09739e-06	0.00013424	retrotransposon protein, putative, Ty3-gypsy subclass
ARB vs. CAR	5.2	LOC_Os01g65169	100.625	196.494	4.7572	0.0242	-5.3682	4.72843e-13	4.2393e-11	proton-dependent oligopeptide transport, putative, expressed
ARB vs. CAR	5.2	LOC_Os07g30670	34.8793	67.8007	1.958	0.0289	-5.1139	1.3566e-05	0.000234196	2Fe-2S iron-sulfur cluster binding domain containing protein, expressed
ARB vs. CAR	5.2	LOC_Os04g57880	27.113	52.5329	1.6932	0.0322	-4.9554	0.00328126	0.0228472	heat shock protein DnaJ, putative, expressed
ARB vs. CAR	5.2	LOC_Os01g50622	269.807	521.233	18.3799	0.0353	-4.8257	2.82324e-07	7.88912e-06	DNA-binding protein DSP1, putative, expressed
ARB vs. CAR	5.2	LOC_Os05g41490	16.2391	31.3085	1.1698	0.0374	-4.7423	1.43644e-05	0.000245693	circadian clock coupling factor ZGT, putative, expressed
ARB vs. CAR	5.2	LOC_Os08g32930	24.7063	47.4582	1.9544	0.0412	-4.6019	5.60083e-05	0.000784416	expressed protein
ARB vs. CAR	5.2	LOC_Os02g16220	5.3451	10.2342	0.4561	0.0446	-4.4879	0.0011012	0.00945849	conserved hypothetical protein
ARB vs. CAR	5.2	LOC_Os01g74020	172.254	328.623	15.8842	0.0483	-4.3708	8.8343e-05	0.00116157	MYB family transcription factor, putative, expressed
ARB vs. CAR	5.2	LOC_Os02g50000	14.3268	27.0914	1.5621	0.0577	-4.1163	0.00749781	0.0440081	GDSL-like lipase/acylhydrolase, putative, expressed
ARB vs. CAR	5.2	LOC_Os07g46584	19.6357	36.8717	2.3997	0.0651	-3.9416	0.00122366	0.010328	expressed protein
ARB vs. CAR	5.2	LOC_Os05g35470	19.2892	36.1005	2.4778	0.0686	-3.8649	0.000531476	0.00515804	dienelactone hydrolase family protein, expressed
ARB vs. CAR	5.2	LOC_Os01g48500	15.5207	29.0268	2.0146	0.0694	-3.8488	0.000511592	0.00500066	expressed protein
ARB vs. CAR	5.2	LOC_Os10g25060	600.105	1122.07	78.1389	0.0696	-3.844	7.59081e-06	0.000141676	expressed protein
ARB vs. CAR	5.2	LOC_Os07g34570	1311.6	2432.02	191.187	0.0786	-3.6691	0.000261903	0.00285429	FAD dependent oxidoreductase domain containing protein, expressed
ARB vs. CAR	5.2	LOC_Os11g34460	2443.59	4517.97	369.213	0.0817	-3.6131	6.04727e-08	2.06216e-06	OsFBO10 - F-box and other domain containing protein, expressed
ARB vs. CAR	5.2	LOC_Os03g38950	378.825	697.618	60.0321	0.0861	-3.5386	0.000172849	0.00201089	chloroplast post-illumination chlorophyll fluorescence increase protein, putative, expressed
ARB vs. CAR	5.2	LOC_Os03g36279	39.731	72.7565	6.7055	0.0922	-3.4397	1.70074e-06	3.83811e-05	retrotransposon protein, putative, Ty3-gypsy subclass, expressed
ARB vs. CAR	5.2	LOC_Os03g08580	1643.9	3010.15	277.662	0.0922	-3.4384	1.84749e-07	5.38566e-06	expressed protein
ARB vs. CAR	5.2	LOC_Os01g49310	121.327	220.329	22.3249	0.1013	-3.3029	1.35032e-06	3.15566e-05	expressed protein
ARB vs. CAR	5.2	LOC_Os05g18280	25.0903	45.5606	4.62	0.1014	-3.3018	0.00103102	0.0089464	kelch domain containing protein, putative
ARB vs. CAR	5.2	LOC_Os03g47610	1084.23	1965.21	203.259	0.1034	-3.2733	2.14749e-06	4.70672e-05	thiamine biosynthesis protein thiC, putative, expressed
ARB vs. CAR	5.2	LOC_Os11g30210	101.188	183.031	19.3451	0.1057	-3.242	2.26577e-08	8.45772e-07	NBS-LRR type disease resistance protein, putative
ARB vs. CAR	5.2	LOC_Os01g01340	350.544	632.861	68.2276	0.1078	-3.2135	0.000439035	0.00440907	light-induced protein 1-like, putative, expressed
ARB vs. CAR	5.2	LOC_Os02g53400	118.718	213.929	23.5079	0.1099	-3.1859	7.11098e-08	2.36576e-06	thioredoxin, putative, expressed
ARB vs. CAR	5.2	LOC_Os01g09540	9.8123	17.6738	1.9508	0.1104	-3.1795	0.00283226	0.0203265	HAD superfamily phosphatase, putative, expressed
ARB vs. CAR	5.2	LOC_Os06g06570	83.6852	150.114	17.256	0.115	-3.1209	4.91901e-12	3.84149e-10	expressed protein
ARB vs. CAR	5.2	LOC_Os11g15624	141.25	251.52	30.9801	0.1232	-3.0213	8.99984e-09	3.75478e-07	expressed protein
ARB vs. CAR	5.2	LOC_Os11g30200	67.2855	119.594	14.9767	0.1252	-2.9974	9.73515e-10	5.07733e-08	expressed protein
ARB vs. CAR	5.2	LOC_Os09g33550	57.2174	101.16	13.2752	0.1312	-2.9298	0.00507248	0.0323444	CCT/B-box zinc finger protein, putative, expressed
ARB vs. CAR	5.2	LOC_Os01g05064	148.304	261.853	34.7553	0.1327	-2.9135	0.000620815	0.00586729	expressed protein
ARB vs. CAR	5.2	LOC_Os03g22050	249.047	429.807	68.2878	0.1589	-2.654	0.000502362	0.00493318	CAMK_KIN1/SNF1/Nim1_like.16 - CAMK includes calcium/calmodulin depedent protein kinases, expressed
ARB vs. CAR	5.2	LOC_Os07g43810	942.025	1611.75	272.3	0.1689	-2.5654	1.18042e-06	2.79347e-05	RNA recognition motif containing protein, putative, expressed
ARB vs. CAR	5.2	LOC_Os02g56930	22.3185	38.13	6.507	0.1707	-2.5509	0.00235466	0.0174999	expressed protein
ARB vs. CAR	5.2	LOC_Os11g32880	124.172	211.799	36.5445	0.1725	-2.535	6.28758e-05	0.000863044	DEAD-box ATP-dependent RNA helicase, putative, expressed
ARB vs. CAR	5.2	LOC_Os01g37360	190.095	324.005	56.1848	0.1734	-2.5278	5.2485e-08	1.81956e-06	retrotransposon protein, putative, Ty3-gypsy subclass
ARB vs. CAR	5.2	LOC_Os02g33610	383.819	653.372	114.267	0.1749	-2.5155	8.52787e-06	0.00015643	metallo-beta-lactamase, putative, expressed
ARB vs. CAR	5.2	LOC_Os06g09880	85.006	143.058	26.9545	0.1884	-2.408	0.000162296	0.00190517	EMB1270, putative, expressed
ARB vs. CAR	5.2	LOC_Os08g35160	24.9387	41.6169	8.2604	0.1985	-2.3329	0.000110124	0.00138418	heat shock protein DnaJ, putative, expressed
ARB vs. CAR	5.2	LOC_Os01g10580	147.784	246.434	49.134	0.1994	-2.3264	7.60142e-05	0.00101842	B-box zinc finger family protein, putative, expressed
ARB vs. CAR	5.2	LOC_Os08g37700	101.995	169.751	34.239	0.2017	-2.3097	1.96063e-07	5.67646e-06	RNA recognition motif containing protein, putative, expressed
ARB vs. CAR	5.2	LOC_Os04g58800	368.165	611.377	124.952	0.2044	-2.2907	0.00020272	0.00229703	ubiquitin-conjugating enzyme, putative, expressed
ARB vs. CAR	5.2	LOC_Os09g26620	215.698	356.934	74.4627	0.2086	-2.2611	0.00499888	0.0319575	auxin-repressed protein, putative, expressed
ARB vs. CAR	5.2	LOC_Os08g10630	152.212	250.156	54.268	0.2169	-2.2047	0.0001027	0.00130523	metal cation transporter, putative, expressed
ARB vs. CAR	5.2	LOC_Os05g51150	290.531	477.23	103.831	0.2176	-2.2004	9.02506e-09	3.75635e-07	RNA polymerase sigma factor, putative, expressed
ARB vs. CAR	5.2	LOC_Os01g19740	533.831	876.831	190.831	0.2176	-2.2	0.00549269	0.0344478	calvin cycle protein CP12, putative, expressed
ARB vs. CAR	5.2	LOC_Os03g55670	313.873	515.153	112.594	0.2186	-2.1939	0.00038069	0.0039159	expressed protein
ARB vs. CAR	5.2	LOC_Os09g31380	120.501	197.239	43.7628	0.2219	-2.1722	0.000419993	0.00425673	jmjC domain-containing protein 5, putative
ARB vs. CAR	5.2	LOC_Os12g07550	182.052	297.196	66.9075	0.2251	-2.1512	2.5628e-05	0.000401339	expressed protein
ARB vs. CAR	5.2	LOC_Os03g61150	565.704	923.491	207.918	0.2251	-2.1511	0.00620988	0.0379968	expressed protein
ARB vs. CAR	5.2	LOC_Os08g04450	204.269	325.701	82.8382	0.2543	-1.9752	5.38935e-07	1.41786e-05	DAG protein, chloroplast precursor, putative, expressed
ARB vs. CAR	5.2	LOC_Os05g47850	184.192	293.143	75.2413	0.2567	-1.962	4.33794e-06	8.75732e-05	chloroplastic group IIA intron splicing facilitator CRS1, chloroplast precursor, putative, expressed
ARB vs. CAR	5.2	LOC_Os04g51280	143.322	227.418	59.2255	0.2604	-1.9411	6.9252e-07	1.76861e-05	DAG protein, chloroplast precursor, putative, expressed
ARB vs. CAR	5.2	LOC_Os10g25674	290.332	459.946	120.719	0.2625	-1.9298	0.00184747	0.0143974	mps one binder kinase activator-like 1A, putative, expressed
ARB vs. CAR	5.2	LOC_Os01g15770	130.313	206.133	54.4927	0.2644	-1.9194	3.05575e-05	0.000466233	transmembrane protein 136, putative, expressed
ARB vs. CAR	5.2	LOC_Os10g36260	513.628	810.404	216.853	0.2676	-1.9019	0.0030787	0.0217532	expressed protein
ARB vs. CAR	5.2	LOC_Os01g60730	69.9312	109.337	30.5252	0.2792	-1.8407	6.84805e-05	0.00093136	RING-H2 finger protein, putative, expressed
ARB vs. CAR	5.2	LOC_Os01g05940	97.7224	150.743	44.7018	0.2965	-1.7537	2.96325e-12	2.40925e-10	receptor kinase, putative, expressed
ARB vs. CAR	5.2	LOC_Os03g20640	158.741	243.114	74.3685	0.3059	-1.7089	0.000188298	0.00215917	expressed protein
ARB vs. CAR	5.2	LOC_Os05g08850	10.2938	15.7065	4.8811	0.3108	-1.6861	0.00776997	0.0451501	cytochrome P450, putative, expressed
ARB vs. CAR	5.2	LOC_Os04g52100	102.078	155.256	48.9003	0.315	-1.6667	0.000769825	0.00701422	peptidase, M24 family protein, putative, expressed
ARB vs. CAR	5.2	LOC_Os08g31950	590.906	897.38	284.432	0.317	-1.6576	0.00409765	0.0272052	hypothetical protein
ARB vs. CAR	5.2	LOC_Os02g30410	170.572	258.518	82.6266	0.3196	-1.6456	0.000702646	0.00649384	expressed protein
ARB vs. CAR	5.2	LOC_Os10g30850	297.154	446.534	147.775	0.3309	-1.5954	0.000638699	0.00600953	zinc finger, RING-type, putative, expressed
ARB vs. CAR	5.2	LOC_Os12g39630	448.875	673.814	223.935	0.3323	-1.5893	0.00249082	0.0182399	CAMK_CAMK_like.49 - CAMK includes calcium/calmodulin depedent protein kinases, expressed
ARB vs. CAR	5.2	LOC_Os10g39500	222.51	333.014	112.006	0.3363	-1.572	3.67817e-07	1.00325e-05	expressed protein
ARB vs. CAR	5.2	LOC_Os06g39906	216.227	322.823	109.63	0.3396	-1.5581	7.96193e-07	1.99055e-05	homeobox domain containing protein, expressed
ARB vs. CAR	5.2	LOC_Os02g33240	61.1522	91.0089	31.2955	0.3439	-1.5401	0.00842726	0.0482235	OsFBX51 - F-box domain containing protein, expressed
ARB vs. CAR	5.2	LOC_Os05g51390	285.728	421.045	150.41	0.3572	-1.4851	0.0014245	0.0116552	uncharacterized protein PA4923, putative, expressed
ARB vs. CAR	5.2	LOC_Os01g08700	3312.58	4875.3	1749.85	0.3589	-1.4783	4.63714e-05	0.00066415	GIGANTEA, putative, expressed
ARB vs. CAR	5.2	LOC_Os06g11650	136.947	201.549	72.3456	0.3589	-1.4782	0.00423262	0.0279313	phosphate-induced protein 1 conserved region domain containing protein, expressed
ARB vs. CAR	5.2	LOC_Os01g59510	65.266	96.0093	34.5228	0.3596	-1.4756	0.000119483	0.00147714	chloroplast ribonuclease III domain protein, putative, expressed
ARB vs. CAR	5.2	LOC_Os03g29770	324.041	476.274	171.81	0.3607	-1.471	0.000634377	0.00597833	EF hand family protein, expressed
ARB vs. CAR	5.2	LOC_Os07g42650	238.225	348.413	128.037	0.3675	-1.4442	0.000820988	0.00740536	expressed protein
ARB vs. CAR	5.2	LOC_Os02g01280	2246.63	3284.53	1208.74	0.368	-1.4422	9.44065e-05	0.00122394	T-complex protein, putative, expressed
ARB vs. CAR	5.2	LOC_Os02g33710	2833.98	4130.44	1537.53	0.3722	-1.4257	8.51998e-13	7.34997e-11	decarboxylase, putative, expressed
ARB vs. CAR	5.2	LOC_Os12g41715	1348.57	1952.07	745.068	0.3817	-1.3896	2.76447e-05	0.000429075	DEAD-box ATP-dependent RNA helicase, putative, expressed
ARB vs. CAR	5.2	LOC_Os08g09270	461.41	662.6	260.219	0.3927	-1.3484	1.46914e-08	5.69169e-07	pentatricopeptide, putative, expressed
ARB vs. CAR	5.2	LOC_Os01g48300	207.624	293.046	122.201	0.417	-1.2619	0.000944722	0.00832368	ATP synthase protein I related, putative, expressed
ARB vs. CAR	5.2	LOC_Os02g40510	602.405	847.939	356.872	0.4209	-1.2486	0.00297078	0.0211344	response regulator receiver domain containing protein, expressed
ARB vs. CAR	5.2	LOC_Os10g23884	65.2945	90.9984	39.5906	0.4351	-1.2007	0.00194157	0.0149618	retrotransposon protein, putative, Ty3-gypsy subclass
ARB vs. CAR	5.2	LOC_Os01g43120	67.1859	93.4226	40.9492	0.4383	-1.1899	5.55586e-05	0.000779923	DEAD/DEAH box helicase, putative, expressed
ARB vs. CAR	5.2	LOC_Os10g28600	182.362	252.693	112.031	0.4433	-1.1735	2.79346e-06	5.97708e-05	PPR repeat domain containing protein, putative, expressed
ARB vs. CAR	5.2	LOC_Os03g01750	654.554	899.737	409.37	0.455	-1.1361	5.21666e-05	0.000738596	dual specificity protein phosphatase, putative, expressed
ARB vs. CAR	5.2	LOC_Os08g37456	1199.52	1619.09	779.942	0.4817	-1.0537	0.00578068	0.0358436	flavonol synthase/flavanone 3-hydroxylase, putative, expressed
ARB vs. CAR	5.2	LOC_Os03g48950	287.605	387.979	187.23	0.4826	-1.0512	0.000307315	0.00327112	expressed protein
ARB vs. CAR	5.2	LOC_Os05g27660	1050.62	1413.66	687.594	0.4864	-1.0398	0.000489517	0.00482461	expressed protein
ARB vs. CAR	5.2	LOC_Os10g11140	5517.12	7302.49	3731.75	0.511	-0.9685	2.59766e-05	0.000406368	phosphoglucomutase, putative, expressed
ARB vs. CAR	5.2	LOC_Os05g50624	452.06	587.911	316.21	0.5379	-0.8947	0.000145954	0.00174933	transposon protein, putative, unclassified, expressed
ARB vs. CAR	6	LOC_Os09g27930	20.3899	39.9988	0.781	0.0195	-5.6784	0.000645876	0.00606167	ubiquitin fusion protein, putative, expressed
ARB vs. CAR	6	LOC_Os01g32670	41.4373	80.3968	2.4778	0.0308	-5.02	0.000877013	0.00782038	expressed protein
ARB vs. CAR	6	LOC_Os02g09310	83.4022	154.183	12.6217	0.0819	-3.6107	5.14948e-38	2.42565e-35	cytochrome P450, putative
ARB vs. CAR	6	LOC_Os03g15370	81.3336	139.293	23.3743	0.1678	-2.5751	0.00211984	0.0160398	ubiquitin fusion protein, putative, expressed
ARB vs. CAR	6	LOC_Os01g35330	40.463	66.4691	14.4568	0.2175	-2.2009	1.91581e-13	1.78225e-11	circumsporozoite protein precursor, putative, expressed
ARB vs. CAR	6	LOC_Os12g17030	874.712	1293.4	456.021	0.3526	-1.504	8.9212e-19	1.37174e-16	PROLM30 - Prolamin precursor, expressed
ARB vs. CAR	6	LOC_Os12g17010	52.4147	75.8519	28.9774	0.382	-1.3883	3.23882e-08	1.16787e-06	PROLM29 - Prolamin precursor, expressed
ARB vs. CAR	6	LOC_Os02g06230	1.9908	3.9816	0	0	-Inf	0.006004	0.0369842	retrotransposon protein, putative, unclassified
ARB vs. CAR	7	LOC_Os09g27700	343.428	240.527	446.329	1.8556	0.8919	0.000826411	0.00744749	microtubule associated protein, putative, expressed
ARB vs. CAR	7	LOC_Os11g10460	997.723	670.034	1325.41	1.9781	0.9841	0.00754075	0.0441845	peroxidase precursor, putative, expressed
ARB vs. CAR	7	LOC_Os05g39080	336.142	222.975	449.309	2.0151	1.0108	3.74046e-07	1.01836e-05	protein kinase family protein, putative, expressed
ARB vs. CAR	7	LOC_Os03g57460	745.729	480.515	1010.94	2.1039	1.073	4.61565e-10	2.54126e-08	fasciclin domain containing protein, expressed
ARB vs. CAR	7	LOC_Os05g30010	331.707	208.494	454.92	2.1819	1.1256	0.00427371	0.0281052	WD domain, G-beta repeat domain containing protein, expressed
ARB vs. CAR	7	LOC_Os05g35200	1535.24	945.571	2124.91	2.2472	1.1681	0.000932993	0.00824876	glycosyl transferase, putative, expressed
ARB vs. CAR	7	LOC_Os09g35910	174.106	104.19	244.022	2.3421	1.2278	2.55708e-05	0.000400866	homeobox associated leucine zipper, putative, expressed
ARB vs. CAR	7	LOC_Os11g26860	2168.28	1259.86	3076.7	2.4421	1.2881	2.02705e-07	5.84594e-06	serine hydroxymethyltransferase, mitochondrial precursor, putative, expressed
ARB vs. CAR	7	LOC_Os02g10190	1072.9	623.029	1522.77	2.4441	1.2893	3.95692e-08	1.40967e-06	DUF1680 domain containing protein, putative, expressed
ARB vs. CAR	7	LOC_Os01g64730	405.305	234.946	575.663	2.4502	1.2929	1.57584e-07	4.70942e-06	bZIP transcription factor domain containing protein, expressed
ARB vs. CAR	7	LOC_Os01g64960	302.319	173.996	430.643	2.475	1.3074	8.85335e-07	2.17854e-05	chlorophyll A-B binding protein, putative, expressed
ARB vs. CAR	7	LOC_Os03g21890	468.7	268.459	668.942	2.4918	1.3172	2.70423e-05	0.000421263	potassium transporter, putative, expressed
ARB vs. CAR	7	LOC_Os05g24684	507.353	287.549	727.157	2.5288	1.3385	3.48857e-06	7.19935e-05	structural constituent of ribosome, putative, expressed
ARB vs. CAR	7	LOC_Os03g12030	109.377	61.6769	157.078	2.5468	1.3487	6.82145e-05	0.00092902	3-ketoacyl-CoA synthase, putative, expressed
ARB vs. CAR	7	LOC_Os12g38590	6466.1	3627.06	9305.14	2.5655	1.3592	6.22005e-08	2.10956e-06	pumilio-family RNA binding repeat containing protein, expressed
ARB vs. CAR	7	LOC_Os07g32600	193.221	108.264	278.178	2.5694	1.3615	4.43045e-09	1.98308e-07	glucan endo-1,3-beta-glucosidase precursor, putative, expressed
ARB vs. CAR	7	LOC_Os04g38410	522.194	292.213	752.177	2.5741	1.3641	1.12771e-05	0.000200156	chlorophyll A-B binding protein, putative, expressed
ARB vs. CAR	7	LOC_Os07g06620	1387.83	757.423	2018.24	2.6646	1.4139	4.09301e-06	8.32128e-05	YABBY domain containing protein, putative, expressed
ARB vs. CAR	7	LOC_Os02g44730	135.497	73.8663	197.127	2.6687	1.4161	0.000636075	0.00599053	tetracycline transporter protein, putative, expressed
ARB vs. CAR	7	LOC_Os11g16550	90.5813	49.1278	132.035	2.6876	1.4263	5.17409e-06	0.000102569	uncharacterized protein ycf53, putative, expressed
ARB vs. CAR	7	LOC_Os07g22930	687.824	362.887	1012.76	2.7908	1.4807	1.25301e-07	3.87835e-06	starch synthase, putative, expressed
ARB vs. CAR	7	LOC_Os01g17170	619.028	321.908	916.148	2.846	1.5089	0.000121648	0.00150042	magnesium-protoporphyrin IX monomethyl ester cyclase,chloroplast precursor, putative, expressed
ARB vs. CAR	7	LOC_Os01g08260	1574.92	814.001	2335.84	2.8696	1.5208	0.000251043	0.00274804	pleiotropic drug resistance protein 4, putative, expressed
ARB vs. CAR	7	LOC_Os05g13520	291.283	150.154	432.412	2.8798	1.526	4.71345e-07	1.25562e-05	white-brown complex homolog protein 12, putative, expressed
ARB vs. CAR	7	LOC_Os03g64320	658.79	336.255	981.325	2.9184	1.5452	0.000606954	0.0057641	expressed protein
ARB vs. CAR	7	LOC_Os02g48900	107.166	53.8093	160.522	2.9832	1.5768	7.01072e-11	4.44552e-09	aspartic proteinase nepenthesin-1 precursor, putative, expressed
ARB vs. CAR	7	LOC_Os09g24700	1012.41	501.621	1523.19	3.0365	1.6024	3.49258e-09	1.622e-07	expressed protein
ARB vs. CAR	7	LOC_Os03g44710	469.139	231.364	706.914	3.0554	1.6114	3.35726e-10	1.89411e-08	YABBY domain containing protein, putative, expressed
ARB vs. CAR	7	LOC_Os06g45020	684.698	329.435	1039.96	3.1568	1.6585	2.65191e-09	1.26321e-07	STRUBBELIG-RECEPTOR FAMILY 3 precursor, putative, expressed
ARB vs. CAR	7	LOC_Os12g23180	256.172	121.73	390.615	3.2089	1.6821	5.98507e-09	2.59289e-07	3-beta hydroxysteroid dehydrogenase/isomerase family protein, putative, expressed
ARB vs. CAR	7	LOC_Os01g61880	64.5641	30.6177	98.5106	3.2174	1.6859	9.95542e-07	2.40976e-05	respiratory burst oxidase, putative, expressed
ARB vs. CAR	7	LOC_Os12g42610	1384.7	634.769	2134.64	3.3629	1.7497	1.94253e-14	1.96746e-12	YABBY domain containing protein, putative, expressed
ARB vs. CAR	7	LOC_Os06g30500	20.5239	9.4024	31.6455	3.3657	1.7509	0.000947807	0.00834385	cytochrome P450, putative, expressed
ARB vs. CAR	7	LOC_Os07g46350	45.0834	20.4517	69.7151	3.4088	1.7693	0.00676947	0.0406415	OsSCP40 - Putative Serine Carboxypeptidase homologue, expressed
ARB vs. CAR	7	LOC_Os04g57800	146.77	66.2235	227.317	3.4326	1.7793	4.21009e-06	8.52241e-05	BTBN13 - Bric-a-Brac, Tramtrack, Broad Complex BTB domain with non-phototropic hypocotyl 3 NPH3 and coiled-coil domains, expressed
ARB vs. CAR	7	LOC_Os01g02920	124.587	55.5947	193.579	3.482	1.7999	5.1823e-05	0.000734081	glycosyltransferase protein, putative, expressed
ARB vs. CAR	7	LOC_Os03g03910	477.882	212.897	742.867	3.4893	1.8029	7.38589e-08	2.4408e-06	catalase domain containing protein, expressed
ARB vs. CAR	7	LOC_Os03g20700	948.1	419.755	1476.44	3.5174	1.8145	3.09457e-06	6.51771e-05	magnesium-chelatase, putative, expressed
ARB vs. CAR	7	LOC_Os01g47780	148.25	65.1805	231.319	3.5489	1.8274	0.00102681	0.00891505	fasciclin domain containing protein, expressed
ARB vs. CAR	7	LOC_Os03g63330	381.212	165.565	596.86	3.605	1.85	1.09494e-18	1.67492e-16	aspartokinase, chloroplast precursor, putative, expressed
ARB vs. CAR	7	LOC_Os02g02320	2475.93	1068.15	3883.72	3.6359	1.8623	3.49581e-05	0.000525009	OsSCP6 - Putative Serine Carboxypeptidase homologue, expressed
ARB vs. CAR	7	LOC_Os02g04810	143.938	61.9913	225.884	3.6438	1.8654	1.51666e-06	3.48902e-05	auxin response factor 5, putative, expressed
ARB vs. CAR	7	LOC_Os10g32580	923.815	390.495	1457.14	3.7315	1.8998	0.00246129	0.0181088	GDSL-like lipase/acylhydrolase, putative, expressed
ARB vs. CAR	7	LOC_Os04g38600	787.051	325.705	1248.4	3.8329	1.9384	4.33772e-09	1.94767e-07	glyceraldehyde-3-phosphate dehydrogenase, putative, expressed
ARB vs. CAR	7	LOC_Os03g19560	299.012	123.509	474.515	3.8419	1.9418	3.05921e-05	0.000466522	tetratricopeptide repeat domain containing protein, expressed
ARB vs. CAR	7	LOC_Os10g33760	129.355	53.2676	205.443	3.8568	1.9474	5.60104e-05	0.000784416	No apical meristem protein, putative, expressed
ARB vs. CAR	7	LOC_Os02g51080	573.866	234.469	913.263	3.895	1.9616	1.05508e-07	3.35239e-06	FAD binding domain containing protein, expressed
ARB vs. CAR	7	LOC_Os11g07020	2540.52	1034.9	4046.14	3.9097	1.9671	6.13242e-13	5.40017e-11	fructose-bisphospate aldolase isozyme, putative, expressed
ARB vs. CAR	7	LOC_Os06g01660	76.811	31.0092	122.613	3.9541	1.9833	0.000178179	0.00206306	integral membrane protein DUF6 domain containing protein, expressed
ARB vs. CAR	7	LOC_Os05g33840	101.308	40.5754	162.041	3.9936	1.9977	1.14154e-08	4.5289e-07	transketolase, putative, expressed
ARB vs. CAR	7	LOC_Os05g30250	42.9956	16.8253	69.166	4.1108	2.0394	0.00114574	0.00976475	Os5bglu19 - beta-glucosidase homologue, similar to G. max isohydroxyurate hydrolase, expressed
ARB vs. CAR	7	LOC_Os03g64230	90.6648	35.2916	146.038	4.138	2.0489	2.43554e-05	0.000384247	expressed protein
ARB vs. CAR	7	LOC_Os11g39020	238.911	88.7335	389.088	4.3849	2.1325	5.37117e-07	1.41606e-05	ABC transporter, ATP-binding protein, putative, expressed
ARB vs. CAR	7	LOC_Os05g28930	141.3	52.1093	230.491	4.4232	2.1451	0.000543871	0.0052573	integral membrane protein DUF6 containing protein
ARB vs. CAR	7	LOC_Os07g18874	17.4666	6.2784	28.6549	4.5641	2.1903	6.49751e-05	0.000889391	white-brown complex homolog protein 11, putative, expressed
ARB vs. CAR	7	LOC_Os10g06000	856.934	306.334	1407.53	4.5948	2.2	0.00135395	0.0112171	POEI15 - Pollen Ole e I allergen and extensin family protein precursor, expressed
ARB vs. CAR	7	LOC_Os03g58940	99.3298	35.3765	163.283	4.6156	2.2065	8.59443e-05	0.00113759	LTPL83 - Protease inhibitor/seed storage/LTP family protein precursor, putative, expressed
ARB vs. CAR	7	LOC_Os03g53660	189.482	60.596	318.367	5.2539	2.3934	1.07891e-06	2.58e-05	Myosin head domain containing protein, expressed
ARB vs. CAR	7	LOC_Os01g15900	160.28	47.8967	272.663	5.6927	2.5091	1.65255e-07	4.88943e-06	expressed protein
ARB vs. CAR	7	LOC_Os04g37500	131.071	38.5248	223.616	5.8045	2.5372	2.44504e-06	5.28856e-05	glutamate decarboxylase, putative, expressed
ARB vs. CAR	7	LOC_Os10g29470	131.444	38.1453	224.743	5.8918	2.5587	1.36804e-07	4.18968e-06	dehydrogenase, putative, expressed
ARB vs. CAR	7	LOC_Os01g02900	202.666	53.5621	351.77	6.5675	2.7154	1.3927e-11	1.00559e-09	glycosyltransferase, putative, expressed
ARB vs. CAR	7	LOC_Os04g54390	48.1466	12.1469	84.1462	6.9274	2.7923	0.000141774	0.00170612	nuclease PA3, putative, expressed
ARB vs. CAR	7	LOC_Os06g43044	82.5015	19.2191	145.784	7.5854	2.9232	2.4109e-07	6.83343e-06	GDSL-like lipase/acylhydrolase, putative, expressed
ARB vs. CAR	7	LOC_Os03g30250	26.6287	5.9155	47.3418	8.003	3.0005	7.53919e-07	1.90088e-05	COBRA-like protein precursor, putative, expressed
ARB vs. CAR	7	LOC_Os02g34860	343.336	75.3114	611.361	8.1178	3.0211	2.40779e-11	1.6502e-09	Regulator of chromosome condensation domain containing protein, expressed
ARB vs. CAR	7	LOC_Os09g31130	60.0214	12.8604	107.182	8.3343	3.0591	3.19248e-07	8.8377e-06	citrate transporter, putative, expressed
ARB vs. CAR	7	LOC_Os11g47970	1824.06	339.897	3308.22	9.733	3.2829	1.16117e-07	3.63875e-06	AAA-type ATPase family protein, putative, expressed
ARB vs. CAR	7	LOC_Os10g13850	23.8768	4.3277	43.4259	10.0343	3.3269	6.66672e-07	1.71341e-05	POEI17 - Pollen Ole e I allergen and extensin family protein precursor, expressed
ARB vs. CAR	7	LOC_Os12g02530	19.4336	3.4959	35.3712	10.1178	3.3388	1.8274e-06	4.08218e-05	BTBN22 - Bric-a-Brac, Tramtrack, Broad Complex BTB domain with non-phototropic hypocotyl 3 NPH3 and coiled-coil domains, expressed
ARB vs. CAR	7	LOC_Os01g01650	41.6744	7.4928	75.856	10.1239	3.3397	9.89655e-07	2.39747e-05	isoflavone reductase homolog IRL, putative, expressed
ARB vs. CAR	7	LOC_Os01g64660	165.152	29.6888	300.615	10.1255	3.3399	3.32011e-08	1.19572e-06	fructose-1,6-bisphosphatase, putative, expressed
ARB vs. CAR	7	LOC_Os05g13940	930.788	136.476	1725.1	12.6404	3.66	3.00806e-06	6.36396e-05	retrotransposon protein, putative, unclassified, expressed
ARB vs. CAR	7	LOC_Os12g08760	564.928	36.1205	1093.74	30.2802	4.9203	8.12962e-08	2.65699e-06	carboxyvinyl-carboxyphosphonate phosphorylmutase, putative, expressed
ARB vs. CAR	7	LOC_Os08g02210	35.631	1.1946	70.0674	58.6514	5.8741	1.19415e-09	6.10994e-08	expressed protein
ARB vs. CAR	8	LOC_Os08g13920	1792.2	1277.54	2306.85	1.8057	0.8526	1.85903e-05	0.000302792	glycosyl hydrolases family 16, putative, expressed
ARB vs. CAR	8	LOC_Os07g18050	553.384	369.065	737.703	1.9988	0.9992	1.63818e-08	6.28988e-07	RNA-binding motif protein, putative, expressed
ARB vs. CAR	8	LOC_Os05g43690	1464.81	844.37	2085.24	2.4696	1.3043	6.09931e-15	6.48756e-13	glucan endo-1,3-beta-glucosidase-like protein 3 precursor, putative, expressed
ARB vs. CAR	8	LOC_Os02g15560	932.18	356.55	1507.81	4.2289	2.0803	3.22653e-16	3.90818e-14	transposon protein, putative, Mutator sub-class
ARB vs. CAR	8	LOC_Os10g19919	280.946	70.2885	491.604	6.9941	2.8061	1.4748e-18	2.18831e-16	retrotransposon protein, putative, Ty3-gypsy subclass, expressed
ARB vs. CAR	8	LOC_Os01g55430	87.2342	20.8479	153.62	7.3686	2.8814	1.17962e-20	2.07138e-18	OsFBT2 - F-box and tubby domain containing protein, expressed
ARB vs. CAR	8	LOC_Os08g12640	110.959	26.2186	195.7	7.4642	2.9	7.17605e-12	5.46042e-10	retrotransposon protein, putative, Ty3-gypsy subclass
ARB vs. CAR	8	LOC_Os04g45890	62.6732	13.8074	111.539	8.0782	3.014	9.22856e-16	1.06563e-13	retrotransposon protein, putative, unclassified, expressed
ARB vs. CAR	8	LOC_Os12g29220	86.3728	18.8396	153.906	8.1693	3.0302	2.49909e-24	5.61841e-22	nodulin MtN3 family protein, putative, expressed
ARB vs. CAR	8	LOC_Os05g15480	57.1382	12.1347	102.142	8.4173	3.0734	1.88808e-11	1.31219e-09	retrotransposon protein, putative, unclassified
ARB vs. CAR	8	LOC_Os08g22300	9.5643	1.9506	17.1779	8.8064	3.1386	0.000152345	0.00181057	retrotransposon, putative, centromere-specific
ARB vs. CAR	8	LOC_Os07g30980	134.296	24.3059	244.286	10.0505	3.3292	2.71102e-34	1.11739e-31	uvrD/REP helicase family protein, putative, expressed
ARB vs. CAR	8	LOC_Os02g22570	20.4878	3.5475	37.4281	10.5507	3.3993	9.44785e-10	4.95361e-08	retrotransposon protein, putative, unclassified
ARB vs. CAR	8	LOC_Os05g51360	7.0411	1.178	12.9043	10.9549	3.4535	0.00361586	0.0246393	DnaK family protein, putative, expressed
ARB vs. CAR	8	LOC_Os05g33150	19.9322	2.7445	37.1199	13.5252	3.7576	2.98889e-09	1.40791e-07	CHIT6 - Chitinase family protein precursor, expressed
ARB vs. CAR	8	LOC_Os01g64100	12.0949	1.5787	22.6112	14.3226	3.8402	2.66485e-07	7.50304e-06	glycosyl hydrolase, putative, expressed
ARB vs. CAR	8	LOC_Os09g17810	22.5643	2.3347	42.794	18.3297	4.1961	1.75278e-11	1.22678e-09	leucine zipper protein-like, putative, expressed
ARB vs. CAR	8	LOC_Os04g14830	5.7254	0.3841	11.0668	28.815	4.8488	0.000425575	0.0042957	retrotransposon protein, putative, unclassified
ARB vs. CAR	8	LOC_Os04g25520	13.1711	0.7727	25.5695	33.0927	5.0484	2.04252e-08	7.68236e-07	transposon protein, putative, unclassified
ARB vs. CAR	8	LOC_Os07g38890	32.7037	0.3886	65.0188	167.316	7.3864	2.65855e-14	2.66538e-12	OsGH3.9 - Probable indole-3-acetic acid-amido synthetase, expressed
ARB vs. CAR	8	LOC_Os01g52150	6.6093	0	13.2185	Inf	Inf	0.000116888	0.00145078	hypothetical protein
ARB vs. CAR	8	LOC_Os01g56710	9.5325	0	19.0649	Inf	Inf	1.29486e-07	3.99857e-06	OsFBDUF6 - F-box and DUF domain containing protein
ARB vs. CAR	8	LOC_Os02g37230	34.4652	0	68.9305	Inf	Inf	6.92314e-24	1.49964e-21	hypothetical protein
ARB vs. CAR	8	LOC_Os05g12740	3.777	0	7.5539	Inf	Inf	0.00254849	0.0185547	transposon protein, putative, unclassified
ARB vs. CAR	8	LOC_Os05g32690	34.941	0	69.8821	Inf	Inf	3.7792e-24	8.36952e-22	hypothetical protein
ARB vs. CAR	8	LOC_Os05g33090	45.9825	0	91.9649	Inf	Inf	1.85544e-30	6.47789e-28	conserved hypothetical protein
ARB vs. CAR	8	LOC_Os05g44740	5.5966	0	11.1932	Inf	Inf	0.000711821	0.00655821	transposon protein, putative, unclassified
ARB vs. CAR	8	LOC_Os07g18540	10.4223	0	20.8446	Inf	Inf	2.30323e-08	8.56526e-07	ribosomal RNA apurinic site specific lyase, putative
ARB vs. CAR	8	LOC_Os07g20160	4.8901	0	9.7802	Inf	Inf	0.00343931	0.0237305	glycine-rich cell wall protein, putative
ARB vs. CAR	8	LOC_Os07g23850	76.189	0	152.378	Inf	Inf	1.70725e-46	1.17824e-43	glycosyl hydrolase, putative
ARB vs. CAR	8	LOC_Os07g26060	4.3967	0	8.7935	Inf	Inf	0.00356302	0.0243763	conserved hypothetical protein
ARB vs. CAR	8	LOC_Os07g31130	20.9108	0	41.8216	Inf	Inf	2.8012e-15	3.06747e-13	OsWAK72 - OsWAK receptor-like cytoplasmic kinase OsWAK-RLCK, expressed
ARB vs. CAR	8	LOC_Os07g31140	3.7132	0	7.4264	Inf	Inf	0.00217668	0.0163781	3-oxo-5-alpha-steroid 4-dehydrogenase, putative, expressed
ARB vs. CAR	8	LOC_Os07g31194	12.2846	0	24.5691	Inf	Inf	3.81267e-07	1.03329e-05	expressed protein
ARB vs. CAR	8	LOC_Os07g41300	14.8846	0	29.7692	Inf	Inf	3.21035e-11	2.15102e-09	respiratory-chain NADH dehydrogenase, 49 Kd subunit family protein
ARB vs. CAR	8	LOC_Os08g17990	9.0746	0	18.1491	Inf	Inf	3.98612e-06	8.12517e-05	retrotransposon protein, putative, unclassified
ARB vs. CAR	8	LOC_Os12g07410	4.623	0	9.246	Inf	Inf	0.000239927	0.00264883	retrotransposon protein, putative, unclassified
ARB vs. CAR	Waxy cluster	LOC_Os06g04200	114249	34703.5	193795	5.5843	2.4814	1.09517e-49	8.33343e-47	starch synthase, putative, expressed
ARB vs. CAR	Waxy cluster	LOC_Os01g03680	173.995	6.333	341.657	53.949	5.7535	9.30822e-79	1.72644e-75	BBTI8 - Bowman-Birk type bran trypsin inhibitor precursor, expressed
ARB vs. CAR	Waxy cluster	LOC_Os04g30180	45.242	0	90.484	Inf	Inf	3.62002e-39	1.91835e-36	F-box/LRR-repeat protein 14, putative, expressed
ARB vs. CAR	Waxy cluster	LOC_Os06g17130	6.5762	0	13.1523	Inf	Inf	1.36749e-07	4.18968e-06	hypothetical protein
ARB vs. GV	1.1	LOC_Os08g11480	577.011	468.181	685.841	1.4649	0.5508	0.00411629	0.0315134	expressed protein
ARB vs. GV	1.1	LOC_Os11g36430	1656.46	1325.85	1987.08	1.4987	0.5837	0.000365806	0.004511	zinc finger, C3HC4 type domain containing protein, expressed
ARB vs. GV	1.1	LOC_Os08g11470	535.148	419.058	651.238	1.5541	0.636	0.000271312	0.00354229	transposon protein, putative, CACTA, En/Spm sub-class, expressed
ARB vs. GV	1.1	LOC_Os04g04030	159.411	107.821	211.002	1.957	0.9686	3.82487e-06	8.75343e-05	expressed protein
ARB vs. GV	1.1	LOC_Os12g35590	584.058	369.179	798.937	2.1641	1.1138	1.42725e-07	4.66976e-06	expressed protein
ARB vs. GV	1.1	LOC_Os11g33330	1227.05	747.637	1706.46	2.2825	1.1906	1.50954e-12	9.95398e-11	peptidase, M24 family protein, putative, expressed
ARB vs. GV	1.1	LOC_Os11g37980	163.047	96.1488	229.945	2.3916	1.2579	1.93351e-09	8.64546e-08	GAUT2/LGT2, putative, expressed
ARB vs. GV	1.1	LOC_Os11g04220	87.654	51.5686	123.74	2.3995	1.2627	3.60195e-07	1.06577e-05	HEAT repeat family protein, putative, expressed
ARB vs. GV	1.1	LOC_Os11g36440	176.938	101.408	252.467	2.4896	1.3159	1.91215e-10	9.7403e-09	amine oxidase, flavin-containing, domain containing protein, expressed
ARB vs. GV	1.1	LOC_Os10g22730	1069.17	611.82	1526.52	2.4951	1.3191	7.0222e-15	5.82008e-13	expressed protein
ARB vs. GV	1.1	LOC_Os08g14000	33.2315	18.4632	47.9998	2.5998	1.3784	0.00111829	0.0112591	retrotransposon protein, putative, Ty1-copia subclass, expressed
ARB vs. GV	1.1	LOC_Os08g29590	263.804	143.44	384.168	2.6782	1.4213	2.94358e-13	2.06829e-11	zinc finger, C3HC4 type family protein, expressed
ARB vs. GV	1.1	LOC_Os11g42930	116.972	60.8331	173.111	2.8457	1.5088	5.00941e-11	2.73268e-09	expressed protein
ARB vs. GV	1.1	LOC_Os11g40530	1364.74	640.948	2088.54	3.2585	1.7042	2.48976e-08	9.26801e-07	LTPL162 - Protease inhibitor/seed storage/LTP family protein precursor, expressed
ARB vs. GV	1.1	LOC_Os04g31010	60.7494	28.386	93.1127	3.2802	1.7138	2.37402e-09	1.04901e-07	expressed protein
ARB vs. GV	1.1	LOC_Os07g07820	73.173	33.7326	112.614	3.3384	1.7392	3.89545e-11	2.14057e-09	expressed protein
ARB vs. GV	1.1	LOC_Os11g45924	37.0922	16.4565	57.7279	3.5079	1.8106	9.97508e-06	0.000203179	OsWRKY41 - Superfamily of TFs having WRKY and zinc finger domains
ARB vs. GV	1.1	LOC_Os02g28660	51.8216	22.466	81.1771	3.6133	1.8533	1.15423e-09	5.36905e-08	hypothetical protein
ARB vs. GV	1.1	LOC_Os11g34760	41.1842	17.7406	64.6279	3.6429	1.8651	1.5946e-08	6.15736e-07	MMP37-like protein, mitochondrial precursor, putative, expressed
ARB vs. GV	1.1	LOC_Os11g41170	60.1089	21.1395	99.0783	4.6869	2.2286	7.37974e-14	5.60542e-12	disease resistance protein RPM1, putative, expressed
ARB vs. GV	1.1	LOC_Os12g39440	39.8905	12.5188	67.2622	5.3729	2.4257	3.03256e-10	1.5039e-08	expressed protein
ARB vs. GV	1.1	LOC_Os11g34230	682.565	210.725	1154.4	5.4783	2.4537	7.41504e-41	1.95152e-38	expressed protein
ARB vs. GV	1.1	LOC_Os08g31228	52.2889	16.133	88.4447	5.4822	2.4548	7.84649e-14	5.91503e-12	ribosomal protein L27, putative, expressed
ARB vs. GV	1.1	LOC_Os04g52590	83.6063	22.4023	144.81	6.4641	2.6924	1.17623e-22	1.6041e-20	protein kinase domain containing protein, expressed
ARB vs. GV	1.1	LOC_Os11g37060	33.8677	8.66	59.0755	6.8216	2.7701	7.10219e-13	4.81009e-11	OsFBDUF52 - F-box and DUF domain containing protein, expressed
ARB vs. GV	1.1	LOC_Os04g33590	245.035	57.1173	432.952	7.58	2.9222	7.64468e-11	4.08848e-09	hydrolase, alpha/beta fold family protein, putative, expressed
ARB vs. GV	1.1	LOC_Os11g38500	10.8515	2.3817	19.3214	8.1125	3.0202	3.46628e-06	8.00245e-05	OsFBDUF62 - F-box and DUF domain containing protein
ARB vs. GV	1.1	LOC_Os04g52440	162.609	27.0323	298.187	11.0308	3.4635	1.46487e-43	4.10752e-41	aminotransferase, putative, expressed
ARB vs. GV	1.1	LOC_Os11g38440	4.9012	0.8106	8.9918	11.0931	3.4716	0.00100872	0.010306	expressed protein
ARB vs. GV	1.1	LOC_Os07g06500	671.737	97.3175	1246.16	12.805	3.6786	1.26968e-76	9.76775e-74	OsFBL34 - F-box domain and LRR containing protein, expressed
ARB vs. GV	1.1	LOC_Os11g37740	44.4919	6.2707	82.7131	13.1903	3.7214	1.63993e-11	9.44392e-10	stripe rust resistance protein Yr10, putative, expressed
ARB vs. GV	1.1	LOC_Os05g24340	11.7148	1.5787	21.8508	13.841	3.7909	2.05847e-07	6.50792e-06	transposon protein, putative, CACTA, En/Spm sub-class
ARB vs. GV	1.1	LOC_Os11g45864	6.6568	0.7681	12.5454	16.3325	4.0297	5.5905e-05	0.000918575	transposon protein, putative, CACTA, En/Spm sub-class
ARB vs. GV	1.1	LOC_Os07g01890	176.196	17.2594	335.132	19.4173	4.2793	7.14465e-08	2.47244e-06	expressed protein
ARB vs. GV	1.1	LOC_Os09g22000	56.2549	5.5057	107.004	19.4352	4.2806	4.44301e-20	5.24818e-18	hydrolase, HAD superfamily, Cof family, putative, expressed
ARB vs. GV	1.1	LOC_Os05g11630	125.761	11.3151	240.207	21.2289	4.408	1.49085e-49	5.38914e-47	expressed protein
ARB vs. GV	1.1	LOC_Os06g37140	233.674	18.4465	448.901	24.3353	4.605	5.86667e-18	6.13302e-16	retrotransposon protein, putative, Ty3-gypsy subclass, expressed
ARB vs. GV	1.1	LOC_Os07g03040	10.2829	0.8106	19.7553	24.3718	4.6071	1.88608e-07	6.01362e-06	expressed protein
ARB vs. GV	1.1	LOC_Os04g09580	18.4924	1.1992	35.7857	29.8418	4.8993	8.65104e-11	4.61025e-09	expressed protein
ARB vs. GV	1.1	LOC_Os11g39320	27.6235	1.5575	53.6894	34.472	5.1074	6.66524e-20	7.75105e-18	LZ-NBS-LRR class, putative, expressed
ARB vs. GV	1.1	LOC_Os11g44250	8.1282	0.3886	15.8678	40.8333	5.3517	0.00463416	0.034636	protein kinase, putative, expressed
ARB vs. GV	1.1	LOC_Os02g20676	298.589	14.1369	583.041	41.2426	5.3661	4.67957e-34	1.00286e-31	expressed protein
ARB vs. GV	1.1	LOC_Os08g13630	37.8426	1.5832	74.1019	46.804	5.5486	1.90111e-27	3.24086e-25	expressed protein
ARB vs. GV	1.1	LOC_Os11g34270	1343.66	48.3096	2639.02	54.6272	5.7715	2.05074e-155	1.53821e-151	ubiquitin carboxyl-terminal hydrolase domain containing protein, expressed
ARB vs. GV	1.1	LOC_Os11g39254	11.4907	0.3886	22.5928	58.139	5.8614	1.84714e-07	5.90198e-06	hypothetical protein
ARB vs. GV	1.1	LOC_Os01g14514	13.2854	0.4053	26.1655	64.5599	6.0126	1.55739e-11	9.00314e-10	expressed protein
ARB vs. GV	1.1	LOC_Os04g51809	140.548	3.5384	277.558	78.4419	6.2936	6.92033e-68	4.15261e-65	expressed protein
ARB vs. GV	1.1	LOC_Os11g39300	19.3387	0.4053	38.2721	94.4315	6.5612	3.23818e-17	3.24934e-15	conserved hypothetical protein
ARB vs. GV	1.1	LOC_Os11g44800	23.8916	0.3886	47.3946	121.963	6.9303	2.93587e-14	2.30589e-12	expressed protein
ARB vs. GV	1.1	LOC_Os11g33340	58.961	0.7727	117.149	151.618	7.2443	1.61372e-10	8.3284e-09	peptidase, M24 family protein, putative, expressed
ARB vs. GV	1.1	LOC_Os08g14050	32.4208	0.3841	64.4576	167.831	7.3909	1.58547e-22	2.12361e-20	expressed protein
ARB vs. GV	1.1	LOC_Os11g34810	112.009	1.1658	222.853	191.159	7.5786	1.13791e-56	5.25242e-54	expressed protein
ARB vs. GV	1.1	LOC_Os04g06590	360.092	3.546	716.639	202.097	7.6589	5.04113e-09	2.10653e-07	expressed protein
ARB vs. GV	1.1	LOC_Os11g37759	235.235	1.9718	468.499	237.595	7.8924	9.47425e-33	1.974e-30	stripe rust resistance protein Yr10, putative, expressed
ARB vs. GV	1.1	LOC_Os11g45290	50.2198	0.4053	100.034	246.822	7.9473	3.80312e-39	9.50876e-37	retrotransposon protein, putative, unclassified, expressed
ARB vs. GV	1.1	LOC_Os11g40390	55.8238	0.4053	111.242	274.476	8.1005	6.71875e-43	1.84938e-40	expressed protein
ARB vs. GV	1.1	LOC_Os04g21580	256.654	1.562	511.747	327.62	8.3559	3.11663e-15	2.68702e-13	retrotransposon protein, putative, unclassified, expressed
ARB vs. GV	1.1	LOC_Os07g06530	130.444	0.7727	260.115	336.648	8.3951	7.15948e-75	5.23917e-72	hypothetical protein
ARB vs. GV	1.1	LOC_Os11g40249	66.5579	0.3886	132.727	341.553	8.416	5.15537e-44	1.48727e-41	expressed protein
ARB vs. GV	1.1	LOC_Os04g02530	139.005	0.7894	277.221	351.201	8.4562	1.73498e-20	2.12468e-18	expressed protein
ARB vs. GV	1.1	LOC_Os11g34790	552.279	2.7323	1101.83	403.252	8.6555	2.91032e-159	2.91061e-155	expressed protein
ARB vs. GV	1.1	LOC_Os02g26800	91.1358	0.3841	181.888	473.588	8.8875	2.44531e-23	3.4124e-21	expressed protein
ARB vs. GV	1.1	LOC_Os11g34824	341.685	1.178	682.192	579.134	9.1778	5.4617e-96	6.82781e-93	expressed protein
ARB vs. GV	1.1	LOC_Os10g22630	403.781	1.1613	806.401	694.418	9.4397	2.21608e-45	6.71605e-43	expressed protein
ARB vs. GV	1.1	LOC_Os04g51430	210.453	0.3841	420.522	1094.93	10.0966	4.80069e-39	1.18062e-36	retrotransposon protein, putative, unclassified, expressed
ARB vs. GV	1.1	LOC_Os04g02060	11.4605	0	22.9211	Inf	Inf	3.79024e-11	2.09427e-09	hypothetical protein
ARB vs. GV	1.1	LOC_Os04g03120	3.068	0	6.1359	Inf	Inf	0.00114197	0.0114323	retrotransposon protein, putative, unclassified
ARB vs. GV	1.1	LOC_Os04g03520	15.2197	0	30.4394	Inf	Inf	1.04491e-14	8.58915e-13	expressed protein
ARB vs. GV	1.1	LOC_Os04g03750	11.2589	0	22.5179	Inf	Inf	7.72199e-09	3.12662e-07	retrotransposon protein, putative, unclassified
ARB vs. GV	1.1	LOC_Os04g05430	7.678	0	15.3559	Inf	Inf	9.80144e-08	3.2894e-06	retrotransposon protein, putative, Ty1-copia subclass, expressed
ARB vs. GV	1.1	LOC_Os04g06280	18.1304	0	36.2607	Inf	Inf	2.05063e-10	1.04103e-08	conserved hypothetical protein
ARB vs. GV	1.1	LOC_Os04g06340	9.1683	0	18.3365	Inf	Inf	7.40264e-09	3.0095e-07	MEGL11 - Maternally expressed gene MEG family protein precursor
ARB vs. GV	1.1	LOC_Os04g08360	4.121	0	8.2419	Inf	Inf	0.000174603	0.00243997	expressed protein
ARB vs. GV	1.1	LOC_Os04g30410	4.3124	0	8.6249	Inf	Inf	0.000291284	0.0037476	hypothetical protein
ARB vs. GV	1.1	LOC_Os04g38500	4.1056	0	8.2112	Inf	Inf	0.000106219	0.00158946	hypothetical protein
[truncated: 8,071 more rows]
