# Supplementary material for: Deep sequencing transcriptional fingerprinting of rice kernels for dissecting grain quality traits
Source: BMC Genomics. 2015 Dec 21;16:1091. doi: 10.1186/s12864-015-2321-7 (PMC4687084; doi:10.1186/s12864-015-2321-7)
Supplement: Additional file 5: — RNA-Seq results for DEGs belonging to the main classes of genes affecting rice grain quality. (XLSX 427 kb) [file 12864_2015_2321_MOESM5_ESM.xlsx]

## Sheet: RNA-Seq results
Additional file 5: RNA-Seq results for DEGs belonging to the main classes of genes affecting rice grain quality. Annotation according to MSU and RAPDB databases, comparison, locus description, mean expression values among the two cvs. (base mean), mean expression value of the three biological replicates for the first variety in the comparison indicated (basemeanA), mean expression value of the th…
Comparison	Class	id	RAP	baseMean	baseMeanA	baseMeanB	foldChange	log2FoldChange	pval	padj	alternative.splicing	description
ARB vs. BAL	Starch biosynthesis (GO:0019252)	LOC_Os08g25734	Os08g0345800	77636.5	41436.7	113836	2.74723	1.45798	1.77024e-12	1.13438e-10	yes	glucose-1-phosphate adenylyltransferase large subunit, chloroplast precursor, putative, expressed
ARB vs. BAL	Starch biosynthesis (GO:0019252)	LOC_Os02g51070	Os02g0744700	51.3045	33.2909	69.3181	2.08219	1.0581	4.22323e-05	0.000695772		starch synthase, putative, expressed
ARB vs. BAL	Starch biosynthesis (GO:0019252)	LOC_Os04g16680	Os04g0234600	496.583	365.099	628.067	1.72026	0.78263	0.000281548	0.00349268		fructose-1,6-bisphosphatase, putative, expressed
ARB vs. BAL	Starch biosynthesis (GO:0019252)	LOC_Os03g52460	Os03g0735000	1576.19	1190.27	1962.11	1.64846	0.721121	4.58226e-06	9.97848e-05	yes	glucose-1-phosphate adenylyltransferase large subunit, putative, expressed
ARB vs. BAL	Starch biosynthesis (GO:0019252)	LOC_Os05g50380	Os05g0580000	3769.13	2852.13	4686.12	1.64303	0.716355	2.31258e-05	0.000410819		glucose-1-phosphate adenylyltransferase large subunit, chloroplast precursor, putative, expressed
ARB vs. BAL	Starch biosynthesis (GO:0019252)	LOC_Os06g04200	Os06g0133000	44893.6	34703.5	55083.7	1.58727	0.666543	7.32972e-05	0.00112183	yes	starch synthase, putative, expressed
ARB vs. BAL	Starch biosynthesis (GO:0019252)	LOC_Os01g44220	Os01g0633100	83685.6	64719.4	102652	1.58611	0.665488	5.51288e-05	0.000873437		glucose-1-phosphate adenylyltransferase large subunit, chloroplast precursor, putative, expressed
ARB vs. BAL	Starch biosynthesis (GO:0019252)	LOC_Os06g51084	Os06g0726400	140722	115702	165743	1.43249	0.518528	0.00124912	0.0119838		1,4-alpha-glucan-branching enzyme, chloroplast precursor, putative, expressed
ARB vs. BAL	Starch metabolism (GO:0005982)	LOC_Os02g32660	Os02g0528200	53476.2	38490.2	68462.3	1.77869	0.830818	3.0044e-07	8.80378e-06		1,4-alpha-glucan-branching enzyme, chloroplast precursor, putative, expressed
ARB vs. BAL	Starch metabolism (GO:0005982)	LOC_Os12g20150	Os12g0297500	495.363	391.749	598.978	1.52898	0.612573	0.000216276	0.00281001		phosphoglucan, water dikinase, chloroplast precursor, putative, expressed
ARB vs. BAL	Starch metabolism (GO:0005982)	LOC_Os01g52250	Os01g0720600	221.39	179.685	263.095	1.4642	0.550115	0.00296626	0.023874		starch synthase, putative, expressed
ARB vs. BAL	Starch metabolism (GO:0005982)	LOC_Os07g42490	Os07g0616800	28257	35528.5	20985.5	0.5907	-0.7596	1.90404e-06	4.57181e-05	yes	SUS3 - sucrose synthase, putative, expressed
ARB vs. BAL	Starch metabolism (GO:0005982)	LOC_Os08g20660	Os08g0301500	1103.65	824.622	1382.68	1.6767	0.7457	4.01431e-06	8.85024e-05		SUS1 - sucrose-phosphate synthase, putative, expressed
ARB vs. BAL	Starch catabolic process (GO:0005983)	LOC_Os10g32810	Os10g0465700	303.05	181.127	424.974	2.34628	1.23037	4.19536e-08	1.44879e-06	yes	beta-amylase, putative, expressed
ARB vs. BAL	Starch catabolic process (GO:0005983)	LOC_Os03g04770	Os03g0141200	314.013	230.008	398.018	1.73046	0.791154	7.50443e-06	0.000153247	yes	beta-amylase, putative, expressed
ARB vs. BAL	Starch catabolic process (GO:0005983)	LOC_Os06g49970	Os06g0713800	73.0439	55.0994	90.9884	1.65135	0.723645	0.00253979	0.0211938		alpha-amylase precursor, putative, expressed
ARB vs. BAL	Starch catabolic process (GO:0005983)	LOC_Os09g28420	Os09g0457600, Os09g0457800	68.0877	96.352	39.8234	0.413311	-1.2747	7.42971e-07	1.96017e-05	yes	alpha-amylase precursor, putative, expressed
ARB vs. BAL	Starch catabolic process (GO:0005983)	LOC_Os07g35940	Os07g0543300	30.6054	43.663	17.5478	0.401893	-1.31512	0.000485956	0.00549948		beta-amylase, putative
ARB vs. BAL	Starch catabolic process (GO:0005983)	LOC_Os07g35880	Os07g0543100	3.28604	6.29505	0.277029	0.0440074	-4.50611	0.00108959	0.0106982		beta-amylase, putative, expressed
ARB vs. BAL	Grain storage Protein (GO:0045735)	LOC_Os01g14670	Os01g0249200	7.71162	3.16648	12.2568	3.87078	1.95262	0.00352468	0.0273054		Cupin domain containing protein, expressed
ARB vs. BAL	Grain storage Protein (GO:0045735)	LOC_Os02g14600	Os02g0242600	30647.1	37628.6	23665.6	0.628927	-0.669035	3.2448e-05	0.000552803		glutelin, putative, expressed
ARB vs. BAL	Grain storage Protein (GO:0045735)	LOC_Os02g15070	Os02g0248800	6622.06	9729.24	3514.88	0.361269	-1.46885	4.67815e-13	3.16583e-11		glutelin, putative, expressed
ARB vs. BAL	Grain storage Protein (GO:0045735)	LOC_Os02g15140	Os02g0249500	619.508	969.83	269.186	0.27756	-1.84913	1.75604e-20	2.03068e-18	yes	retrotransposon protein, putative, unclassified, expressed
ARB vs. BAL	Grain storage Protein (GO:0045735)	LOC_Os02g16830	Os02g0268300	16332.1	19407	13257.3	0.68312	-0.549789	0.000214512	0.00279511		glutelin, putative, expressed
ARB vs. BAL	Grain storage Protein (GO:0045735)	LOC_Os02g25860	Os02g0456100	1284.8	2092.67	476.925	0.227902	-2.13351	1.66827e-09	7.37214e-08		glutelin, putative, expressed
ARB vs. BAL	Grain storage Protein (GO:0045735)	LOC_Os02g29010	Os02g0491700	28.5118	5.48139	51.5422	9.40313	3.23314	2.54885e-09	1.08965e-07		retrotransposon protein, putative, unclassified
ARB vs. BAL	Grain storage Protein (GO:0045735)	LOC_Os03g10110	Os03g0197300	11739.9	14145.1	9334.76	0.659929	-0.599618	0.000116595	0.00167815	yes	cupin domain containing protein, expressed
ARB vs. BAL	Grain storage Protein (GO:0045735)	LOC_Os03g55740	Os03g0766350	542.819	899.927	185.711	0.206363	-2.27675	2.3873e-35	5.45859e-33		SSA4 - 2S albumin seed storage family protein precursor, expressed
ARB vs. BAL	Grain storage Protein (GO:0045735)	LOC_Os04g10530	Os04g0184100	27.769	41.6078	13.9301	0.334796	-1.57865	5.77835e-06	0.000122436		amidase, putative, expressed
ARB vs. BAL	Grain storage Protein (GO:0045735)	LOC_Os04g49690	Os04g0586500	823.016	1176.85	469.184	0.398679	-1.3267	7.48137e-08	2.47319e-06		FERONIA receptor-like kinase, putative, expressed
ARB vs. BAL	Grain storage Protein (GO:0045735)	LOC_Os05g02510	Os05g0115900	294.884	235.49	354.278	1.50443	0.589218	0.000564456	0.00617709		beta-hexosaminidase precursor, putative, expressed
ARB vs. BAL	Grain storage Protein (GO:0045735)	LOC_Os06g36400	Os06g0559500	1341.36	1068.62	1614.1	1.51045	0.594982	0.000304328	0.00373232	yes	HAD superfamily phosphatase, putative, expressed
ARB vs. BAL	Grain storage Protein (GO:0045735)	LOC_Os06g41020	Os06g0612900	177.102	107.872	246.332	2.28356	1.19128	0.00351758	0.0272644		DUF1680 domain containing protein, putative, expressed
ARB vs. BAL	Grain storage Protein (GO:0045735)	LOC_Os07g37850	Os07g0565800	267.183	82.4719	451.894	5.47937	2.45401	0.00011492	0.00165798		expressed protein
ARB vs. BAL	Grain storage Protein (GO:0045735)	LOC_Os08g08960	Os08g0189100	120011	96748.9	143274	1.48088	0.566456	0.000365274	0.00434557		Cupin domain containing protein, expressed
ARB vs. BAL	Grain storage Protein (GO:0045735)	LOC_Os08g08970	Os08g0189200	53.8651	71.9067	35.8235	0.498194	-1.00522	0.00127145	0.0121439		Cupin domain containing protein, expressed
ARB vs. BAL	Grain storage Protein (GO:0045735)	LOC_Os08g08980	Os08g0189300	139.685	105.562	173.808	1.64651	0.719408	5.82953e-05	0.000917824		cupin domain containing protein, expressed
ARB vs. BAL	Grain storage Protein (GO:0045735)	LOC_Os08g33830	Os08g0436000	261.398	212.499	310.297	1.46023	0.546196	0.00175831	0.0158605		polypyrimidine tract-binding protein, putative, expressed
ARB vs. BAL	Grain storage Protein (GO:0045735)	LOC_Os11g33000	Os11g0535525	36768.8	47442.9	26094.8	0.550025	-0.862431	1.38859e-07	4.37936e-06		SSA5 - 2S albumin seed storage family protein precursor, expressed
ARB vs. BAL	Grain storage Protein (GO:0045735)	LOC_Os07g11900	Os07g0219250	1429.76	2687.14	172.371	0.0641	-3.9625	6.98034e-102	1.75567e-98		PROLM19 - Prolamin precursor, putative, expressed
ARB vs. BAL	Grain storage Protein (GO:0045735)	LOC_Os12g16880	Os12g0269100	21.7986	36.6166	6.98054	0.190638	-2.39109	1.66986e-11	9.52735e-10		PROLM27 - Prolamin precursor, expressed
ARB vs. BAL	Grain storage Protein (GO:0045735)	LOC_Os12g16890	Os12g0269200	25125.5	29495.8	20755.3	0.70367	-0.50703	0.0008774	0.00896773		PROLM28 - Prolamin precursor, expressed
ARB vs. BAL	Grain storage Protein (GO:0045735)	LOC_Os12g17010	Os12g0269600	43.2069	75.8519	10.5619	0.139244	-2.84431	1.08271e-23	1.58633e-21		PROLM29 - Prolamin precursor, expressed
ARB vs. BAL	Grain Storage Proteins transporters	LOC_Os01g15010	Os01g0254000	1320.59	1017.75	1623.43	1.5951	0.6737	3.82592e-05	0.000639391	yes	Sar1c/miro, putative, expressed
ARB vs. BAL	Grain Storage Proteins transporters	LOC_Os07g25960	None	70.2491	115.421	25.0773	0.2173	-2.2025	4.22794e-13	2.88705e-11		RBP-B/cp29/retrotransposon protein, putative, unclassified, expressed
ARB vs. BAL	Grain Storage Proteins transporters	LOC_Os04g53440	Os04g0625800	1051.74	835.869	1267.62	1.5165	0.6008	0.000100489	0.00147949	yes	RBP-L/RBP45/RNA recognition motif containing protein, putative, expressed
ARB vs. BAL	Allergens	LOC_Os12g02310	Os12g0115000, Os12g0115050	588.286	417.143	759.429	1.8206	0.8644	4.00109e-07	1.14033e-05		LTPL11 - Protease inhibitor/seed storage/LTP family protein precursor, expressed
ARB vs. BAL	Tocochromanols biosynthesis	LOC_Os06g44840	Os06g0658900	543.705	445.039	642.371	1.4434	0.5295	0.00250767	0.0210048	yes	homogenistate phytyltransferase/prenyltransferase, putative, expressed
ARB vs. BAL	Tocochromanols biosynthesis	LOC_Os03g27230	Os03g0389700	1300.33	892.889	1707.77	1.9126	0.9356	4.28578e-06	9.38703e-05	yes	3-deoxy-D-arabino-hptulosonate 7-phosphate synthase/phospho-2-dehydro-3-deoxyheptonate aldolase, chloroplast precursor, putative, expressed
ARB vs. BAL	Tocochromanols biosynthesis	LOC_Os09g36800	Os09g0539100	428.749	291.44	566.057	1.9423	0.9577	1.68812e-05	0.000312199		3-dehydroquinate synthase, putative, expressed
ARB vs. BAL	Tocochromanols biosynthesis	LOC_Os01g27750	Os01g0375200	283.434	232.839	334.029	1.4346	0.5206	0.00170345	0.0154256		bifunctional 3-dehydroquinate dehydratase/shikimate dehydrogenase,chloroplast precursor, putative, expressed
ARB vs. BAL	Tocochromanols biosynthesis	LOC_Os06g49520	Os06g0709000	36.3195	51.8146	20.8244	0.4019	-1.3151	7.61281e-05	0.00115861		arogenate dehydrogenase 1, chloroplast precursor, putative, expressed
ARB vs. BAL	Tocochromanols biosynthesis	LOC_Os03g17730	Os03g0286200	386.722	462.392	311.051	0.6727	-0.572	0.00226672	0.0194138		arogenate dehydratesa-ADT2/P-protein, putative, expressed
ARB vs. BAL	Tocochromanols biosynthesis	LOC_Os02g51080	Os02g0744900	374.693	234.469	514.918	2.1961	1.1349	0.000678733	0.00724126	yes	geranylgeranyl reductase/FAD binding domain containing protein, expressed
ARB vs. BAL	Tocochromanols biosynthesis	LOC_Os10g41780	Os10g0567400	121.356	66.5712	176.141	2.6459	1.4038	3.48898e-05	0.000588622		chlorophyllase/chlorophyllide a oxygenase, chloroplast precursor, putative, expressed
ARB vs. BAL	Tocochromanols biosynthesis	LOC_Os12g01480	Os12g0105500	52.8432	39.5602	66.1262	1.6715	0.7412	0.00285876	0.0232881		phytol kinase/phosphatidate cytidylyltransferase, putative, expressed
ARB vs. BAL	Sterols biosynthesis	LOC_Os05g46580	Os05g0543400	468.405	353.041	583.769	1.6535	0.7256	1.86729e-05	0.000341567	yes	polyprenyl synthetase, putative, expressed
ARB vs. BAL	Sterols biosynthesis	LOC_Os01g50050	Os01g0695300	310.468	222.358	398.578	1.7925	0.842	0.000420695	0.004878		polyprenyl synthetase, putative, expressed
ARB vs. BAL	Sterols biosynthesis	LOC_Os04g56230	Os04g0657300	43.3141	55.6326	30.9956	0.5571	-0.8439	0.00475695	0.0346046		polyprenyl synthetase, putative, expressed
ARB vs. BAL	Sterols biosynthesis	LOC_Os07g10130	Os07g0200700	179.717	121.113	238.321	1.9677	0.9765	9.97217e-07	2.56809e-05		squalene synthetase, putative, expressed
ARB vs. BAL	Sterols biosynthesis	LOC_Os03g04340	Os03g0136200	1011.68	1196.66	826.687	0.6908	-0.5336	0.00124752	0.011976		C-methyltransferase, putative, expressed
ARB vs. BAL	Sterols biosynthesis	LOC_Os04g52210	Os04g0611700	224.257	441.014	7.4997	0.017	-5.8778	2.63666e-100	6.12152e-97		terpene synthase, putative, expressed
ARB vs. BAL	Sterols biosynthesis	LOC_Os04g52230	Os04g0611800	773.927	942.819	605.034	0.6417	-0.64	0.000511548	0.00572259		ent-kaurene synthase, chloroplast precursor, putative, expressed
ARB vs. BAL	Sterols biosynthesis	LOC_Os04g52210	Os04g0611700	224.257	441.014	7.4997	0.017	-5.8778	2.63666e-100	6.12152e-97		terpene synthase, putative, expressed
ARB vs. BAL	Grain size	LOC_Os05g06660	Os05g0158500	17.3953	10.6273	24.1633	2.2737	1.185	0.00497448	0.0358285		GS5/OsSCP26 - Putative Serine Carboxypeptidase homologue, expressed
ARB vs. BAL	Transcription factors (GO:0003700)	LOC_Os08g41960	Os08g0531900	32.0428	7.49423	56.5914	7.55133	2.91673	4.21747e-12	2.5612e-10		OsMADS37 - MADS-box family gene with MIKC* type-box, expressed
ARB vs. BAL	Transcription factors (GO:0003700)	LOC_Os11g45840	Os11g0685600	7.68945	1.92939	13.4495	6.97087	2.80134	0.000252171	0.00320735		expressed protein
ARB vs. BAL	Transcription factors (GO:0003700)	LOC_Os03g58420	Os03g0798500	9.13862	2.34375	15.9335	6.79829	2.76517	0.00019367	0.00256825		OsWRKY6 - Superfamily of TFs having WRKY and zinc finger domains, expressed
ARB vs. BAL	Transcription factors (GO:0003700)	LOC_Os05g50930	Os05g0586600	42.4907	10.9766	74.0049	6.74209	2.75319	0.000619899	0.00669642		RNA polymerase sigma factor, putative, expressed
ARB vs. BAL	Transcription factors (GO:0003700)	LOC_Os03g06630	Os03g0161900	44.0769	14.2279	73.9258	5.19582	2.37735	0.00099453	0.00992951		heat stress transcription factor, putative, expressed
ARB vs. BAL	Transcription factors (GO:0003700)	LOC_Os04g56150	Os04g0655700	51.7712	19.6729	83.8696	4.26321	2.09194	2.58406e-05	0.000454235		AP2 domain containing protein
ARB vs. BAL	Transcription factors (GO:0003700)	LOC_Os03g11614	Os03g0215400	63.8558	24.7642	102.947	4.1571	2.05558	2.47872e-07	7.43665e-06		OsMADS1 - MADS-box family gene with MIKCc type-box, expressed
ARB vs. BAL	Transcription factors (GO:0003700)	LOC_Os11g45924	Os11g0686400	39.6483	16.4565	62.8401	3.81856	1.93303	9.87241e-07	2.54675e-05		OsWRKY41 - Superfamily of TFs having WRKY and zinc finger domains
ARB vs. BAL	Transcription factors (GO:0003700)	LOC_Os06g40150	Os06g0604000	272.826	122.31	423.342	3.46124	1.79129	1.93272e-06	4.63331e-05		AP2 domain containing protein, expressed
ARB vs. BAL	Transcription factors (GO:0003700)	LOC_Os02g13800	Os02g0232000	32.1873	15.1769	49.1977	3.24161	1.69671	0.00014984	0.00207453		HSF-type DNA-binding domain containing protein, expressed
ARB vs. BAL	Transcription factors (GO:0003700)	LOC_Os12g06010	Os12g0156200	129.724	62.7761	196.673	3.13292	1.64751	0.000327147	0.00395908		retrotransposon protein, putative, unclassified, expressed
ARB vs. BAL	Transcription factors (GO:0003700)	LOC_Os06g49840	Os06g0712700	36.686	18.061	55.3111	3.06247	1.61469	1.40872e-06	3.49081e-05		OsMADS16 - MADS-box family gene with MIKCc type-box, expressed
ARB vs. BAL	Transcription factors (GO:0003700)	LOC_Os01g66030	Os01g0883100	230.935	115.033	346.838	3.01513	1.59222	2.60233e-16	2.35161e-14		OsMADS2 - MADS-box family gene with MIKCc type-box, expressed
ARB vs. BAL	Transcription factors (GO:0003700)	LOC_Os08g43334	Os08g0546800	132.388	70.4311	194.344	2.75935	1.46433	0.00400918	0.0301608		HSF-type DNA-binding domain containing protein, expressed
ARB vs. BAL	Transcription factors (GO:0003700)	LOC_Os09g11460	Os09g0286600	54.1128	29.7313	78.4943	2.64013	1.40061	2.35441e-07	7.09898e-06		AP2 domain containing protein, expressed
ARB vs. BAL	Transcription factors (GO:0003700)	LOC_Os07g48180	Os07g0679500	696.342	391.484	1001.2	2.55745	1.3547	0.000912773	0.00927274		bZIP transcription factor domain containing protein, expressed
ARB vs. BAL	Transcription factors (GO:0003700)	LOC_Os02g10860	Os02g0202950, Os02g0203000	55.6683	33.6158	77.7208	2.31203	1.20916	1.89197e-05	0.000345244		bZIP transcription factor domain containing protein
ARB vs. BAL	Transcription factors (GO:0003700)	LOC_Os10g28340	Os10g0419300	569.675	357.141	782.209	2.1902	1.13106	0.00676312	0.045462		heat stress transcription factor, putative, expressed
ARB vs. BAL	Transcription factors (GO:0003700)	LOC_Os05g11414	Os05g0203800	567.722	367.649	767.796	2.08839	1.06239	7.74089e-06	0.000156592		OsMADS58 - MADS-box family gene with MIKCc type-box, expressed
ARB vs. BAL	Transcription factors (GO:0003700)	LOC_Os06g19630	Os06g0300500	250.68	164.973	336.387	2.03904	1.02789	1.59768e-07	4.99185e-06		steroid nuclear receptor, ligand-binding, putative, expressed
ARB vs. BAL	Transcription factors (GO:0003700)	LOC_Os09g28354	Os09g0456800	156.627	104.832	208.422	1.98815	0.991427	8.92624e-06	0.000177595		CPuORF39 - conserved peptide uORF-containing transcript, expressed
ARB vs. BAL	Transcription factors (GO:0003700)	LOC_Os03g54160	Os03g0752800	80.5627	54.0479	107.077	1.98116	0.986344	2.59278e-05	0.000455238		OsMADS14 - MADS-box family gene with MIKCc type-box, expressed
ARB vs. BAL	Transcription factors (GO:0003700)	LOC_Os09g35910	Os09g0528200	153.957	104.19	203.723	1.95531	0.967397	0.000387747	0.00456154		homeobox associated leucine zipper, putative, expressed
ARB vs. BAL	Transcription factors (GO:0003700)	LOC_Os01g46970	Os01g0658900	519.271	358.597	679.945	1.89613	0.923055	2.04123e-07	6.23567e-06		transcription factor, putative, expressed
ARB vs. BAL	Transcription factors (GO:0003700)	LOC_Os06g35960	Os06g0553100	183.271	126.825	239.718	1.89015	0.918503	0.00108217	0.0106391		HSF-type DNA-binding domain containing protein, expressed
ARB vs. BAL	Transcription factors (GO:0003700)	LOC_Os02g45770	Os02g0682200	99.5226	69.1287	129.917	1.87934	0.910229	4.94481e-05	0.000794698		OsMADS6 - MADS-box family gene with MIKCc type-box, expressed
ARB vs. BAL	Transcription factors (GO:0003700)	LOC_Os01g10504	Os01g0201700	940.347	653.657	1227.04	1.87719	0.908573	4.52411e-07	1.26549e-05		OsMADS3 - MADS-box family gene with MIKCc type-box, expressed
ARB vs. BAL	Transcription factors (GO:0003700)	LOC_Os12g43950	Os12g0636200	611.69	425.415	797.966	1.87574	0.907456	4.41725e-07	1.23916e-05		homeobox domain containing protein, expressed
ARB vs. BAL	Transcription factors (GO:0003700)	LOC_Os06g11330	Os06g0217300	48.9679	34.0605	63.8754	1.87535	0.907162	0.000822988	0.00848341		OsMADS55 - MADS-box family gene with MIKCc type-box, expressed
ARB vs. BAL	Transcription factors (GO:0003700)	LOC_Os01g74140	Os01g0972800	132.354	94.3002	170.408	1.80708	0.853659	0.00243974	0.0205287		OsWRKY17 - Superfamily of TFs having WRKY and zinc finger domains, expressed
ARB vs. BAL	Transcription factors (GO:0003700)	LOC_Os02g51300	Os02g0747600	415.972	299.306	532.638	1.77958	0.831534	9.27681e-07	2.40544e-05		AP2 domain containing protein, expressed
ARB vs. BAL	Transcription factors (GO:0003700)	LOC_Os08g06630	Os08g0163400	92.6695	66.6986	118.64	1.77875	0.830866	0.000257102	0.00324951		RNA polymerase sigma factor, putative, expressed
ARB vs. BAL	Transcription factors (GO:0003700)	LOC_Os03g58160	Os03g0795900	393.459	283.862	503.057	1.77219	0.825531	4.25473e-06	9.33258e-05		heat stress transcription factor, putative, expressed
ARB vs. BAL	Transcription factors (GO:0003700)	LOC_Os02g08540	Os02g0182700	92.7886	67.5681	118.009	1.74652	0.804482	0.00139137	0.0130742		expressed protein
ARB vs. BAL	Transcription factors (GO:0003700)	LOC_Os08g41950	Os08g0531700	2203.13	1612.92	2793.34	1.73185	0.792316	7.84155e-07	2.05803e-05		OsMADS7 - MADS-box family gene with MIKCc type-box, expressed
ARB vs. BAL	Transcription factors (GO:0003700)	LOC_Os01g66290	Os01g0886200	635.538	469.178	801.898	1.70916	0.773285	8.46831e-06	0.000169828		OsMADS21 - MADS-box family gene with MIKCc type-box, expressed
ARB vs. BAL	Transcription factors (GO:0003700)	LOC_Os12g41860	Os12g0612700	313.942	237.945	389.94	1.63878	0.712626	3.92173e-05	0.000653232		START domain containing protein, expressed
ARB vs. BAL	Transcription factors (GO:0003700)	LOC_Os12g10540	Os12g0207000	493.264	377.208	609.321	1.61535	0.691843	2.65319e-05	0.000465032	yes	OsMADS13 - MADS-box family gene with MIKCc type-box, expressed
ARB vs. BAL	Transcription factors (GO:0003700)	LOC_Os07g08140	Os07g0178600	129.992	100.847	159.137	1.57801	0.658103	0.00110472	0.010829		heat stress transcription factor, putative, expressed
ARB vs. BAL	Transcription factors (GO:0003700)	LOC_Os06g40080	Os06g0603000	695.604	544.683	846.525	1.55416	0.636135	0.000733985	0.00772424	yes	heme oxygenase 1, putative, expressed
ARB vs. BAL	Transcription factors (GO:0003700)	LOC_Os03g43930	Os03g0640800	235.706	185.757	285.655	1.53779	0.620859	0.000774435	0.00807114		START domain containing protein, expressed
ARB vs. BAL	Transcription factors (GO:0003700)	LOC_Os01g54550	Os01g0749300	142.113	113.376	170.849	1.50693	0.59161	0.0044671	0.0328204		HSF-type DNA-binding domain containing protein, expressed
ARB vs. BAL	Transcription factors (GO:0003700)	LOC_Os02g03960	Os02g0132500	642.198	513.577	770.82	1.50089	0.585814	0.00038284	0.00451715		CPuORF1 - conserved peptide uORF-containing transcript, expressed
ARB vs. BAL	Transcription factors (GO:0003700)	LOC_Os07g44950	Os07g0644100	1114.31	892.147	1336.48	1.49804	0.58308	0.00151072	0.0139481		bZIP transcription factor domain containing protein, expressed
ARB vs. BAL	Transcription factors (GO:0003700)	LOC_Os07g48820	Os07g0687700	489.708	392.9	586.517	1.49279	0.578009	0.000673469	0.00719459	yes	transcription factor, putative, expressed
ARB vs. BAL	Transcription factors (GO:0003700)	LOC_Os09g32948	Os09g0507200	2469.43	1992.71	2946.16	1.47847	0.564105	0.000375279	0.00444358	yes	OsMADS8 - MADS-box family gene with MIKCc type-box, expressed
ARB vs. BAL	Transcription factors (GO:0003700)	LOC_Os06g09390	Os06g0194000	3681.65	2974.68	4388.62	1.47533	0.561033	0.000867496	0.00888455		AP2 domain containing protein, expressed
ARB vs. BAL	Transcription factors (GO:0003700)	LOC_Os01g64000	Os01g0859300	819.945	663.374	976.515	1.47204	0.557819	0.000638322	0.00686105		bZIP transcription factor, putative, expressed
ARB vs. BAL	Transcription factors (GO:0003700)	LOC_Os03g20310	Os03g0318600	612.927	496.628	729.225	1.46835	0.554197	0.00274115	0.0225002	yes	transcription factor HBP-1b, putative, expressed
ARB vs. BAL	Transcription factors (GO:0003700)	LOC_Os11g06170	Os11g0160500	357.239	289.507	424.971	1.46791	0.553765	0.00351745	0.0272644		bZIP transcriptional activator RSG, putative, expressed
ARB vs. BAL	Transcription factors (GO:0003700)	LOC_Os02g07430	Os02g0170300	585.834	475.284	696.384	1.4652	0.551094	0.0010483	0.0103567		OsMADS29 - MADS-box family gene with MIKCc type-box, expressed
ARB vs. BAL	Transcription factors (GO:0003700)	LOC_Os07g41720	Os07g0608200	592.358	482.499	702.216	1.45537	0.541389	0.00123748	0.0118986		nuclear transcription factor Y subunit, putative, expressed
ARB vs. BAL	Transcription factors (GO:0003700)	LOC_Os01g58420	Os01g0797600	307.86	255.729	359.991	1.40771	0.493346	0.00321206	0.0254453		AP2 domain containing protein, expressed
ARB vs. BAL	Transcription factors (GO:0003700)	LOC_Os09g31390	Os09g0489500	513.69	430.937	596.442	1.38406	0.468904	0.00413515	0.0309311		transcription factor, putative, expressed
ARB vs. BAL	Transcription factors (GO:0003700)	LOC_Os03g47740	Os03g0680800	983.562	827.326	1139.8	1.37769	0.462249	0.00395596	0.0298572	yes	homeodomain protein, putative, expressed
ARB vs. BAL	Transcription factors (GO:0003700)	LOC_Os01g62310	Os01g0840300	537.716	625.067	450.364	0.720505	-0.47292	0.00566254	0.0396491		homeobox domain containing protein, expressed
ARB vs. BAL	Transcription factors (GO:0003700)	LOC_Os02g56250	Os02g0806400, Os02g0806300	1664.61	1950.7	1378.52	0.706681	-0.50087	0.00173716	0.0156978		GATA zinc finger domain containing protein, expressed
ARB vs. BAL	Transcription factors (GO:0003700)	LOC_Os01g49830	Os01g0693400	342.313	413.202	271.425	0.656882	-0.606294	0.00240752	0.0202971		B3 DNA binding domain containing protein, expressed
ARB vs. BAL	Transcription factors (GO:0003700)	LOC_Os04g55520	Os04g0648900	102.376	123.818	80.9346	0.653656	-0.613396	0.00699267	0.0466133		AP2 domain containing protein, expressed
ARB vs. BAL	Transcription factors (GO:0003700)	LOC_Os05g41780	Os05g0497300	480.654	582.531	378.777	0.650227	-0.620985	0.000566391	0.00619602		AP2 domain containing protein, expressed
ARB vs. BAL	Transcription factors (GO:0003700)	LOC_Os03g08500	Os03g0183300	154.285	189.174	119.396	0.631145	-0.663957	0.00612093	0.042025	yes	AP2 domain containing protein, expressed
ARB vs. BAL	Transcription factors (GO:0003700)	LOC_Os04g57340	Os04g0669200	90.2988	111.125	69.4723	0.625171	-0.677677	0.00461911	0.0337319		AP2 domain containing protein, expressed
ARB vs. BAL	Transcription factors (GO:0003700)	LOC_Os06g41770	Os06g0622700	1233	1529.93	936.064	0.611835	-0.708786	1.1666e-05	0.000225996	yes	bZIP transcription factor domain containing protein, expressed
ARB vs. BAL	Transcription factors (GO:0003700)	LOC_Os12g40920	Os12g0601800	67.5835	83.9746	51.1925	0.609619	-0.714019	0.0057119	0.0399251		bZIP transcription factor domain containing protein, expressed
ARB vs. BAL	Transcription factors (GO:0003700)	LOC_Os01g04020	Os01g0131600	3107.94	3879.02	2336.85	0.602432	-0.731129	2.03185e-05	0.000366876		AP2 domain containing protein, expressed
ARB vs. BAL	Transcription factors (GO:0003700)	LOC_Os05g27730	Os05g0343400	75.5684	94.5852	56.5516	0.597891	-0.742046	0.00175515	0.0158367		OsWRKY53 - Superfamily of TFs having WRKY and zinc finger domains, expressed
ARB vs. BAL	Transcription factors (GO:0003700)	LOC_Os09g29460	Os09g0470500	127.507	159.856	95.1587	0.595279	-0.748363	0.000508135	0.00569074		homeobox associated leucine zipper, putative, expressed
ARB vs. BAL	Transcription factors (GO:0003700)	LOC_Os10g25850	Os10g0397900	705.194	888.06	522.327	0.588166	-0.765703	1.68508e-06	4.08834e-05		nuclear transcription factor Y subunit, putative, expressed
ARB vs. BAL	Transcription factors (GO:0003700)	LOC_Os01g74540	Os01g0976800	94.9582	120.613	69.3034	0.574593	-0.799387	0.00076406	0.00799059		GATA zinc finger domain containing protein, expressed
ARB vs. BAL	Transcription factors (GO:0003700)	LOC_Os10g01470	Os10g0103700	75.2336	99.8817	50.5856	0.506455	-0.981494	8.3735e-05	0.00126428		homeobox associated leucine zipper, putative, expressed
ARB vs. BAL	Transcription factors (GO:0003700)	LOC_Os06g04870	Os06g0140700	72.0391	96.3662	47.7121	0.495113	-1.01417	0.000152314	0.002103		homeobox associated leucine zipper, putative, expressed
ARB vs. BAL	Transcription factors (GO:0003700)	LOC_Os05g44400	Os05g0520300	72.1296	96.9986	47.2607	0.48723	-1.03732	0.00014651	0.00203496		GATA zinc finger domain containing protein, expressed
ARB vs. BAL	Transcription factors (GO:0003700)	LOC_Os09g13940	Os09g0309700	405.644	546.064	265.223	0.4857	-1.04186	1.35849e-08	5.15098e-07	yes	AP2 domain containing protein, expressed
ARB vs. BAL	Transcription factors (GO:0003700)	LOC_Os06g45140	Os06g0662200	1372.3	1865.77	878.832	0.47103	-1.08611	1.97553e-11	1.11658e-09	yes	bZIP transcription factor domain containing protein, expressed
ARB vs. BAL	Transcription factors (GO:0003700)	LOC_Os05g03040	Os05g0121600	150.124	204.174	96.0738	0.470548	-1.08759	2.70953e-07	8.05705e-06	yes	AP2 domain containing protein, expressed
ARB vs. BAL	Transcription factors (GO:0003700)	LOC_Os04g32620	Os04g0398000	141.469	195.682	87.2555	0.445904	-1.1652	3.94004e-06	8.699e-05		ethylene-responsive transcription factor ERF114, putative, expressed
ARB vs. BAL	Transcription factors (GO:0003700)	LOC_Os05g51150	Os05g0589200	342.774	477.23	208.317	0.436514	-1.1959	0.000397234	0.00465424		RNA polymerase sigma factor, putative, expressed
ARB vs. BAL	Transcription factors (GO:0003700)	LOC_Os10g32070	Os10g0458800	28.1381	39.2732	17.0031	0.432944	-1.20775	0.00151525	0.0139806		GATA zinc finger domain containing protein
ARB vs. BAL	Transcription factors (GO:0003700)	LOC_Os01g12440	Os01g0224100	86.4882	122.729	50.2478	0.409422	-1.28834	1.26746e-07	4.01834e-06		AP2 domain containing protein, expressed
ARB vs. BAL	Transcription factors (GO:0003700)	LOC_Os01g04800	Os01g0141000	23.8409	34.1575	13.5243	0.39594	-1.33665	0.0012133	0.0117033		B3 DNA binding domain containing protein, expressed
ARB vs. BAL	Transcription factors (GO:0003700)	LOC_Os04g39570	Os04g0471700	52.5969	79.1552	26.0386	0.328957	-1.60403	2.60966e-07	7.80623e-06		OsWRKY35v2 - Superfamily of TFs having WRKY and zinc finger domains, expressed
ARB vs. BAL	Transcription factors (GO:0003700)	LOC_Os05g25770	Os05g0322900	26.918	40.5133	13.3227	0.328846	-1.60452	1.29529e-05	0.000247589		OsWRKY45 - Superfamily of TFs having WRKY and zinc finger domains, expressed
ARB vs. BAL	Transcription factors (GO:0003700)	LOC_Os03g15660	Os03g0263000	21.572	33.063	10.081	0.304903	-1.71358	0.000277984	0.00346269		AP2 domain containing protein, expressed
ARB vs. BAL	Transcription factors (GO:0003700)	LOC_Os02g42585	Os02g0638650	33.2354	51.317	15.1538	0.295298	-1.75975	8.11303e-06	0.000163245		AP2 domain containing protein, expressed
ARB vs. BAL	Transcription factors (GO:0003700)	LOC_Os12g07120	Os12g0168800	481.618	744.689	218.547	0.293474	-1.76869	6.20392e-23	8.5893e-21		GATA zinc finger domain containing protein, expressed
ARB vs. BAL	Transcription factors (GO:0003700)	LOC_Os10g38820	Os10g0531900	26.6031	41.151	12.0551	0.292947	-1.77129	1.77895e-05	0.000326993		bZIP family transcription factor, putative, expressed
ARB vs. BAL	Transcription factors (GO:0003700)	LOC_Os02g32590	Os02g0527300	545.112	920.387	169.836	0.184527	-2.4381	4.6076e-33	9.93333e-31		HSF-type DNA-binding domain containing protein, expressed
ARB vs. BAL	Transcription factors (GO:0003700)	LOC_Os07g39320	Os07g0581700	10.5751	18.0185	3.13168	0.173804	-2.52447	0.000135261	0.00190361		homeobox domain containing protein, expressed
ARB vs. BAL	Transcription factors (GO:0003700)	LOC_Os05g47650	Os05g0549800	7.38797	12.6295	2.14647	0.169958	-2.55675	0.000630433	0.00678835		B3 DNA binding domain containing protein, expressed
ARB vs. BAL	Transcription factors (GO:0003700)	LOC_Os06g10780	None	10.9435	18.7866	3.10047	0.165036	-2.59915	0.000495376	0.00558515		AP2 domain containing protein, expressed
ARB vs. BAL	Transcription factors (GO:0003700)	LOC_Os06g45650	Os06g0667266, Os06g0667200	43.6698	77.7024	9.63719	0.124027	-3.01127	4.48447e-20	5.0693e-18	yes	OsMADS30 - MADS-box family gene with MIKCc type-box, expressed
ARB vs. BAL	Transcription factors (GO:0003700)	LOC_Os03g38610	None	24.3668	43.9122	4.8214	0.109796	-3.1871	2.00572e-10	1.00061e-08		OsMADS87 - MADS-box family gene with M-gamma type-box
ARB vs. BAL	Transcription factors (GO:0003700)	LOC_Os04g04300	None	3.1688	6.3375	0	0	-Inf	0.000309074	0.00377824		retrotransposon protein, putative, unclassified
ARB vs. BAL	Transcription factors (GO:0003700)	LOC_Os04g55230	Os04g0645100	14982.2	11654.6	18309.9	1.571	0.6517	0.000577949	0.00630645		flo2/tetratricopeptide repeat domain containing protein, putative, expressed
ARB vs. BAL	Transcription factors (GO:0003700)	LOC_Os05g41166	Os05g0490600	4.3156	8.6312	0	0	-Inf	1.50845e-05	0.000284372		OsMYB5/MYB family transcription factor, putative, expressed
ARB vs. BAL	Transcription factors (GO:0003700)	LOC_Os04g38780	Os04g0461300	99.58	66.2933	132.867	2.00423	1.00305	1.88066e-05	0.000343388		transcription factor, putative, expressed
ARB vs. BAL	Essential aminoacids biosynthesis	LOC_Os01g18860	Os01g0293000	111.936	220.96	2.9115	0.0132	-6.2459	8.09668e-72	6.266e-69		S-adenosylmethionine synthetase, putative, expressed
ARB vs. BAL	Essential aminoacids biosynthesis	LOC_Os03g18130	Os03g0291500	41.6996	28.3617	55.0375	1.9406	0.9565	0.000356712	0.00426421		asparagine synthetase, putative, expressed
ARB vs. BAL	Essential aminoacids biosynthesis	LOC_Os07g20544	Os07g0300900	206.859	166.137	247.581	1.4902	0.5755	0.00286399	0.0233183		aspartokinase, chloroplast precursor, putative, expressed
ARB vs. BAL	Essential aminoacids biosynthesis	LOC_Os12g42876	Os12g0623900	3494.19	2587.15	4401.23	1.7012	0.7665	0.00179188	0.0160785	yes	5-methyltetrahydropteroyltriglutamate--homocysteine methyltransferase, putative, expressed
ARB vs. BAL	Essential aminoacids biosynthesis	LOC_Os02g54254	Os02g0783700, Os02g0783625	13111.1	16801.3	9420.98	0.5607	-0.8346	3.6519e-06	8.16458e-05		saccharopine dehydrogenase, putative, expressed
ARB vs. BAL	Essential aminoacids biosynthesis	LOC_Os03g50880	Os03g0718000	142.334	105.811	178.857	1.6903	0.7573	0.000102445	0.00150462		class I glutamine amidotransferase, putative, expressed
ARB vs. BAL	Essential aminoacids biosynthesis	LOC_Os06g42560	Os06g0632200	97.8007	63.9584	131.643	2.0583	1.0414	1.07109e-06	2.74662e-05		tryptophan synthase beta chain 2, putative, expressed
ARB vs. BAL	Essential aminoacids biosynthesis	LOC_Os10g25130	Os10g0390500	24292	27702.7	20881.4	0.7538	-0.4078	0.00697193	0.0465257	yes	aminotransferase, classes I and II, domain containing protein, expressed
ARB vs. BAL	Essential aminoacids biosynthesis	LOC_Os08g44530	Os08g0559600	1070.54	1259.59	881.494	0.6998	-0.5149	0.00346137	0.0269394		dihydroxy-acid dehydratase, putative, expressed
ARB vs. BAL	Essential aminoacids degradation	None
ARB vs. BAL	Nutraceutical compounds	LOC_Os06g32350	None	102.362	202.944	1.7814	0.0088	-6.8319	9.219e-67	6.18329e-64		THION12 - Plant thionin family protein precursor
ARB vs. BAL	Nutraceutical compounds	LOC_Os02g07628	Os02g0172000	147.591	60.5505	234.631	3.875	1.9542	0.00667591	0.0449961		gamma-thionin family domain containing protein
ARB vs. CAR	Starch biosynthesis (GO:0019252)	LOC_Os06g04200	Os06g0133000	114249	34703.5	193795	5.58431	2.48138	1.09517e-49	8.33343e-47	yes	starch synthase, putative, expressed
ARB vs. CAR	Starch biosynthesis (GO:0019252)	LOC_Os02g51070	Os02g0744700	62.0842	33.2909	90.8774	2.7298	1.4488	1.13097e-07	3.56672e-06		starch synthase, putative, expressed
ARB vs. CAR	Starch biosynthesis (GO:0019252)	LOC_Os04g16680	Os04g0234600	622.047	365.099	878.995	2.40755	1.26757	2.57018e-08	9.4631e-07		fructose-1,6-bisphosphatase, putative, expressed
ARB vs. CAR	Starch biosynthesis (GO:0019252)	LOC_Os04g53310	Os04g0624600	520.014	320.594	719.433	2.24406	1.16611	0.00139817	0.0114841		soluble starch synthase 3, chloroplast precursor, putative, expressed
ARB vs. CAR	Starch biosynthesis (GO:0019252)	LOC_Os06g12450	Os06g0229800	8151.33	5854.67	10448	1.78455	0.835563	1.98183e-07	5.72968e-06	yes	soluble starch synthase 2-3, chloroplast precursor, putative, expressed
ARB vs. CAR	Starch biosynthesis (GO:0019252)	LOC_Os03g52460	Os03g0735000	1551.69	1190.27	1913.12	1.6073	0.684638	2.92339e-05	0.000449739	yes	glucose-1-phosphate adenylyltransferase large subunit, putative, expressed
ARB vs. CAR	Starch biosynthesis (GO:0019252)	LOC_Os08g25734	Os08g0345800	53455.3	41436.7	65473.8	1.58009	0.660009	0.000807116	0.00730805	yes	glucose-1-phosphate adenylyltransferase large subunit, chloroplast precursor, putative, expressed
ARB vs. CAR	Starch biosynthesis (GO:0019252)	LOC_Os01g44220	Os01g0633100	81954.8	64719.4	99190.1	1.53262	0.615999	0.000112487	0.00140851		glucose-1-phosphate adenylyltransferase large subunit, chloroplast precursor, putative, expressed
ARB vs. CAR	Starch biosynthesis (GO:0019252)	LOC_Os10g11140	Os10g0189100	5517.12	7302.49	3731.75	0.511024	-0.968536	2.59766e-05	0.000406368		phosphoglucomutase, putative, expressed
ARB vs. CAR	Starch metabolism (GO:0005982)	LOC_Os02g33110	Os02g0534400	43.7032	23.2766	64.1297	2.75512	1.46212	4.13248e-06	8.38246e-05		glycosyl hydrolases, putative, expressed
ARB vs. CAR	Starch metabolism (GO:0005982)	LOC_Os01g65780	Os01g0880200	1936.62	1311.97	2561.27	1.95224	0.965129	1.04831e-08	4.23259e-07	yes	glycosyl transferase, putative, expressed
ARB vs. CAR	Starch metabolism (GO:0005982)	LOC_Os12g20150	Os12g0297500	547.722	391.749	703.695	1.79629	0.84502	1.11309e-06	2.65105e-05		phosphoglucan, water dikinase, chloroplast precursor, putative, expressed
ARB vs. CAR	Starch metabolism (GO:0005982)	LOC_Os02g32660	Os02g0528200	51805.7	38490.2	65121.2	1.69189	0.758636	1.98865e-06	4.38448e-05		1,4-alpha-glucan-branching enzyme, chloroplast precursor, putative, expressed
ARB vs. CAR	Starch metabolism (GO:0005982)	LOC_Os03g22120	Os03g0340500	21741.6	17597.5	25885.7	1.47099	0.556787	0.000482442	0.00477072		sucrose synthase, putative, expressed
ARB vs. CAR	Starch metabolism (GO:0005982)	LOC_Os03g01750	Os03g0107800	654.554	899.737	409.371	0.454989	-1.1361	5.21666e-05	0.000738596		dual specificity protein phosphatase, putative, expressed
ARB vs. CAR	Starch metabolism (GO:0005982)	LOC_Os08g37380	Os08g0478800	81.815	121.515	42.1154	0.346587	-1.52871	5.66445e-09	2.46478e-07		glucose-6-phosphate isomerase, putative, expressed
ARB vs. CAR	Starch metabolism (GO:0005982)	LOC_Os07g42490	Os07g0616800	31005.5	35528.5	26482.5	0.7454	-0.4239	0.00759204	0.0443547	yes	SUS3 - sucrose synthase, putative, expressed
ARB vs. CAR	Starch metabolism (GO:0005982)	LOC_Os08g20660	Os08g0301500	1004.79	824.622	1184.96	1.437	0.523	0.00187374	0.0145525		SUS1 - sucrose-phosphate synthase, putative, expressed
ARB vs. CAR	Starch catabolic process (GO:0005983)	LOC_Os02g52710	Os02g0765600	8.07368	1.56655	14.5808	9.30759	3.21841	0.000190421	0.0021793		alpha-amylase precursor, putative, expressed
ARB vs. CAR	Starch catabolic process (GO:0005983)	LOC_Os03g04770	Os03g0141200	519.285	230.008	808.562	3.51537	1.81368	6.23913e-24	1.36141e-21	yes	beta-amylase, putative, expressed
ARB vs. CAR	Starch catabolic process (GO:0005983)	LOC_Os10g32810	Os10g0465700	407.694	181.127	634.261	3.50175	1.80808	1.35117e-14	1.38266e-12	yes	beta-amylase, putative, expressed
ARB vs. CAR	Starch catabolic process (GO:0005983)	LOC_Os06g49970	Os06g0713800	116.791	55.0994	178.484	3.2393	1.69568	3.18407e-13	2.9074e-11		alpha-amylase precursor, putative, expressed
ARB vs. CAR	Starch catabolic process (GO:0005983)	LOC_Os06g30310	Os06g0498450, Os06g0498400	1629.9	2131.5	1128.3	0.529345	-0.91772	2.10075e-08	7.89137e-07		alpha-glucan water dikinase, chloroplast precursor, putative, expressed
ARB vs. CAR	Grain Storage Proteins (GO:0045735)	LOC_Os01g14670	Os01g0249200	9.3718	3.16648	15.5771	4.91938	2.29848	0.00114367	0.00975273		Cupin domain containing protein, expressed
ARB vs. CAR	Grain Storage Proteins (GO:0045735)	LOC_Os01g55050	Os01g0754500	705.69	539.604	871.777	1.61559	0.692059	5.46771e-05	0.000769003	yes	protein of unknown function DUF1421 domain containing protein, expressed
ARB vs. CAR	Grain Storage Proteins (GO:0045735)	LOC_Os02g14600	Os02g0242600	57860.9	37628.6	78093.3	2.07537	1.05337	5.2293e-11	3.38093e-09		glutelin, putative, expressed
ARB vs. CAR	Grain Storage Proteins (GO:0045735)	LOC_Os02g15090	Os02g0249000	78266	53581.7	102950	1.92137	0.942138	4.0547e-09	1.84268e-07	yes	glutelin, putative, expressed
ARB vs. CAR	Grain Storage Proteins (GO:0045735)	LOC_Os02g15140	Os02g0249500	730.688	969.83	491.546	0.506838	-0.980404	1.63279e-06	3.71585e-05	yes	retrotransposon protein, putative, unclassified, expressed
ARB vs. CAR	Grain Storage Proteins (GO:0045735)	LOC_Os02g25860	Os02g0456100	1397.71	2092.67	702.746	0.335813	-1.57427	8.85483e-06	0.000161311		glutelin, putative, expressed
ARB vs. CAR	Grain Storage Proteins (GO:0045735)	LOC_Os02g29010	Os02g0491700	12.1521	5.48139	18.8228	3.43395	1.77987	0.00434111	0.0284763		retrotransposon protein, putative, unclassified
ARB vs. CAR	Grain Storage Proteins (GO:0045735)	LOC_Os03g25980	Os03g0376900	827.847	500.606	1155.09	2.30738	1.20626	2.30894e-06	5.02347e-05	yes	polypyrimidine tract-binding protein, putative, expressed
ARB vs. CAR	Grain Storage Proteins (GO:0045735)	LOC_Os03g31360	Os03g0427300	543423	446641	640206	1.43338	0.519421	0.0011318	0.009671	yes	glutelin, putative, expressed
ARB vs. CAR	Grain Storage Proteins (GO:0045735)	LOC_Os03g31570	Os03g0430000	276.353	345.264	207.441	0.600817	-0.735004	8.9678e-05	0.00117341	yes	proline-rich family protein, putative, expressed
ARB vs. CAR	Grain Storage Proteins (GO:0045735)	LOC_Os03g55350	Os03g0761500	4037.99	3150.48	4925.5	1.56341	0.644697	0.000283856	0.00305318		OsSub31 - Putative Subtilisin homologue, expressed
ARB vs. CAR	Grain Storage Proteins (GO:0045735)	LOC_Os04g10530	Os04g0184100	24.3227	41.6078	7.03763	0.169142	-2.56369	4.43578e-10	2.46049e-08		amidase, putative, expressed
ARB vs. CAR	Grain Storage Proteins (GO:0045735)	LOC_Os04g49690	Os04g0586500	950.173	1176.85	723.497	0.614775	-0.701869	0.00685177	0.0409946		FERONIA receptor-like kinase, putative, expressed
ARB vs. CAR	Grain Storage Proteins (GO:0045735)	LOC_Os04g52260	Os04g0612500	213.09	49.4361	376.744	7.62083	2.92995	9.10837e-39	4.58135e-36		LTPL124 - Protease inhibitor/seed storage/LTP family protein precursor, expressed
ARB vs. CAR	Grain Storage Proteins (GO:0045735)	LOC_Os05g19670	Os05g0277500	309.173	155.838	462.508	2.96788	1.56943	5.14783e-08	1.7911e-06		Cupin domain containing protein, expressed
ARB vs. CAR	Grain Storage Proteins (GO:0045735)	LOC_Os06g35520	Os06g0547400	34.6684	22.3629	46.9739	2.10053	1.07075	0.0079781	0.0461247		peroxidase precursor, putative, expressed
ARB vs. CAR	Grain Storage Proteins (GO:0045735)	LOC_Os07g11910	Os07g0219300	1522.7	3037.39	8.01603	0.00263912	-8.56573	1.32221e-69	1.63492e-66		PROLM20 - Prolamin precursor, expressed
ARB vs. CAR	Grain Storage Proteins (GO:0045735)	LOC_Os08g01930	Os08g0110800	1282.2	1009.67	1554.73	1.53983	0.622775	0.000153745	0.00182355	yes	KH domain-containing protein, putative, expressed
ARB vs. CAR	Grain Storage Proteins (GO:0045735)	LOC_Os08g08960	Os08g0189100	126581	96748.9	156414	1.6167	0.693053	1.46082e-05	0.000249575		Cupin domain containing protein, expressed
ARB vs. CAR	Grain Storage Proteins (GO:0045735)	LOC_Os08g08970	Os08g0189200	102.076	71.9067	132.246	1.83913	0.879022	0.00204997	0.0156473		Cupin domain containing protein, expressed
ARB vs. CAR	Grain Storage Proteins (GO:0045735)	LOC_Os08g08980	Os08g0189300	404.868	105.562	704.174	6.67072	2.73784	5.5357e-43	3.3526e-40		cupin domain containing protein, expressed
ARB vs. CAR	Grain Storage Proteins (GO:0045735)	LOC_Os10g31440	Os10g0451900	13.6084	3.12403	24.0927	7.71206	2.94712	8.41e-07	2.0885e-05		retrotransposon protein, putative, unclassified, expressed
ARB vs. CAR	Grain Storage Proteins (GO:0045735)	LOC_Os11g33000	Os11g0535525	55945.1	47442.9	64447.2	1.35842	0.441926	0.0055427	0.0346503		SSA5 - 2S albumin seed storage family protein precursor, expressed
ARB vs. CAR	Grain Storage Proteins (GO:0045735)	LOC_Os07g11900	Os07g0219250	1344.75	2687.14	2.3503	0.0009	-10.159	9.54321e-226	2.83204e-221		PROLM19 - Prolamin precursor, putative, expressed
ARB vs. CAR	Grain Storage Proteins (GO:0045735)	LOC_Os12g17010	Os12g0269600	52.4147	75.8519	28.9774	0.382026	-1.38826	3.23882e-08	1.16787e-06		PROLM29 - Prolamin precursor, expressed
ARB vs. CAR	Grain Storage Proteins transporters	LOC_Os01g15010	Os01g0254000	1434.82	1017.75	1851.9	1.8196	0.8636	1.87124e-07	5.43888e-06	yes	Sar1c/miro, putative, expressed
ARB vs. CAR	Grain Storage Proteins transporters	LOC_Os02g02410	Os02g0115900	40381.4	30983.8	49779.1	1.6066	0.684	0.000205977	0.00232949	yes	BiP/DnaK family protein, putative, expressed
ARB vs. CAR	Grain Storage Proteins transporters	LOC_Os07g25960	None	79.3946	115.421	43.3682	0.3757	-1.4122	3.27998e-06	6.82107e-05		RBP-B/cp29/retrotransposon protein, putative, unclassified, expressed
ARB vs. CAR	Grain Storage Proteins transporters	LOC_Os10g33230	Os10g0470900	2543.51	3144.12	1942.9	0.6179	-0.6944	1.9108e-05	0.000309524	yes	RBP-J/hnRNP/RNA recognition motif containing protein, putative, expressed
ARB vs. CAR	Grain Storage Proteins transporters	LOC_Os04g53440	Os04g0625800	1157.87	835.869	1479.87	1.7705	0.8241	7.03234e-07	1.79006e-05	yes	RBP-L/RBP45/RNA recognition motif containing protein, putative, expressed
ARB vs. CAR	Grain Storage Proteins transporters	LOC_Os12g07010	Os12g0167900	3683.63	3017.64	4349.62	1.4414	0.5275	0.00112617	0.00963677		RBP-O/ribosomal protein L3, putative, expressed
ARB vs. CAR	Allergens	LOC_Os12g02310	Os12g0115000, Os12g0115050	1034.04	417.143	1650.93	3.9577	1.9847	1.81515e-26	4.94186e-24		LTPL11 - Protease inhibitor/seed storage/LTP family protein precursor, expressed
ARB vs. CAR	Tocochromanols biosynthesis	LOC_Os02g47310	Os02g0701600	352.224	244.177	460.271	1.885	0.9146	6.61236e-07	1.70189e-05		tocopherol methyltrasferase/Cyclopropane-fatty-acyl-phospholipid synthase, putative, expressed
ARB vs. CAR	Tocochromanols biosynthesis	LOC_Os06g44840	Os06g0658900	554.126	445.039	663.213	1.4902	0.5755	0.000997896	0.0087022	yes	homogenistate phytyltransferase/prenyltransferase, putative, expressed
ARB vs. CAR	Tocochromanols biosynthesis	LOC_Os03g27230	Os03g0389700	1640.06	892.889	2387.22	2.6736	1.4188	1.24558e-10	7.45239e-09	yes	3-deoxy-D-arabino-hptulosonate 7-phosphate synthase/phospho-2-dehydro-3-deoxyheptonate aldolase, chloroplast precursor, putative, expressed
ARB vs. CAR	Tocochromanols biosynthesis	LOC_Os09g36800	Os09g0539100	609.81	291.44	928.18	3.1848	1.6712	8.39247e-12	6.27342e-10		3-dehydroquinate synthase, putative, expressed
ARB vs. CAR	Tocochromanols biosynthesis	LOC_Os01g27750	Os01g0375200	317.04	232.839	401.242	1.7233	0.7851	1.93094e-05	0.000312105		bifunctional 3-dehydroquinate dehydratase/shikimate dehydrogenase,chloroplast precursor, putative, expressed
ARB vs. CAR	Tocochromanols biosynthesis	LOC_Os07g32774	Os07g0512000	39.0232	58.38	19.6665	0.3369	-1.5697	1.93428e-07	5.61113e-06	yes	chorismate mutase/prephenate dehydratase, putative, expressed
ARB vs. CAR	Tocochromanols biosynthesis	LOC_Os06g49505	Os06g0708832	265.828	199.145	332.51	1.6697	0.7396	9.62823e-05	0.00124283		prephenate dehydrogenase/arogenate dehydrogenase 1, chloroplast precursor, putative, expressed
ARB vs. CAR	Tocochromanols biosynthesis	LOC_Os04g55780	Os04g0652200, Os04g0652101	8.22	13.2521	3.1879	0.2406	-2.0555	0.00535987	0.0337491		arogenate dehydratase-ADT3/conserved hypothetical protein
ARB vs. CAR	Tocochromanols biosynthesis	LOC_Os07g49390	Os07g0694600	144.976	110.923	179.028	1.614	0.6906	0.000989628	0.00864534		arogenate dehydratase-ADT2/P-protein, putative, expressed
ARB vs. CAR	Tocochromanols biosynthesis	LOC_Os05g33840	Os05g0408900	101.308	40.5754	162.041	3.9936	1.9977	1.14154e-08	4.5289e-07		1-deoxy-D-xylulose-5-phosphate synthase/transketolase, putative, expressed
ARB vs. CAR	Tocochromanols biosynthesis	LOC_Os02g51080	Os02g0744900	573.866	234.469	913.263	3.895	1.9616	1.05508e-07	3.35239e-06	yes	geranylgeranyl reductase/FAD binding domain containing protein, expressed
ARB vs. CAR	Tocochromanols biosynthesis	LOC_Os10g41780	Os10g0567400	154.707	66.5712	242.843	3.6479	1.8671	2.84106e-07	7.93145e-06		chlorophyllase/chlorophyllide a oxygenase, chloroplast precursor, putative, expressed
ARB vs. CAR	Tocochromanols biosynthesis	LOC_Os12g01480	Os12g0105500	75.8587	39.5602	112.157	2.8351	1.5034	7.13797e-09	3.04604e-07		phytol kinase/phosphatidate cytidylyltransferase, putative, expressed
ARB vs. CAR	Sterols biosynthesis	LOC_Os02g48330	Os02g0713900	63.2016	81.8844	44.5187	0.5437	-0.8792	0.000715826	0.00658898		3-hydroxy-3-methylglutaryl-coenzyme A reductase, putative, expressed
ARB vs. CAR	Sterols biosynthesis	LOC_Os04g52230	Os04g0611800	1162.63	942.819	1382.43	1.4663	0.5522	0.0008769	0.00782038		ent-kaurene synthase, chloroplast precursor, putative, expressed
ARB vs. CAR	Sterols biosynthesis	LOC_Os01g50760	Os01g0703400	2116.04	2605.81	1626.28	0.6241	-0.6802	2.8937e-05	0.000445864	yes	polyprenyl synthetase, putative, expressed
ARB vs. CAR	Sterols biosynthesis	LOC_Os04g56230	Os04g0657300	42.488	55.6326	29.3435	0.5275	-0.9229	0.00309262	0.0218308		polyprenyl synthetase, putative, expressed
ARB vs. CAR	Sterols biosynthesis	LOC_Os07g10130	Os07g0200700	173.694	121.113	226.275	1.8683	0.9017	8.33452e-06	0.000153339		squalene synthetase, putative, expressed
ARB vs. CAR	Grain size	LOC_Os01g52050	Os01g0718300	826.567	556.307	1096.83	1.9716	0.9794	9.39689e-09	3.86771e-07		D61/systemin receptor SR160 precursor, putative, expressed
ARB vs. CAR	Grain size	LOC_Os02g14720	Os02g0244100	2225.18	1696.75	2753.62	1.6229	0.6986	1.8459e-05	0.000301041	yes	GW2/expressed protein
ARB vs. CAR	Grain size	LOC_Os11g14220	Os11g0247300	30692.6	23821.8	37563.4	1.5768	0.657	4.02387e-05	0.000592029	yes	SRS5/tubulin/FtsZ domain containing protein, putative, expressed
ARB vs. CAR	Grain size	LOC_Os03g08330	Os03g0181100	67.9815	41.5971	94.3659	2.2686	1.1818	6.5125e-06	0.000124848		TIFY11b/ZIM domain containing protein, putative, expressed
ARB vs. CAR	Transcription factors (GO:0003700)	LOC_Os06g06320	Os06g0157700	3.83605	0.384063	7.28804	18.9762	4.24612	0.00171164	0.0135375		osFTL2 FT-Like2 homologous to Flowering Locus T gene; contains Pfam profile PF01161: Phosphatidylethanolamine-binding protein, expressed
ARB vs. CAR	Transcription factors (GO:0003700)	LOC_Os05g34050	Os05g0411300	591.537	411.862	771.212	1.8725	0.904965	2.15375e-07	6.17532e-06		bZIP transcription factor domain containing protein, expressed
ARB vs. CAR	Transcription factors (GO:0003700)	LOC_Os08g09900	Os08g0198900	184.116	218.451	149.782	0.685653	-0.54445	0.0069442	0.0413943		transposon protein, putative, unclassified, expressed
ARB vs. CAR	Transcription factors (GO:0003700)	LOC_Os01g48700	Os01g0678700	82.8602	102.7	63.0203	0.613635	-0.704548	0.00459524	0.0298268		transcription factor Dp, putative, expressed
ARB vs. CAR	Transcription factors (GO:0003700)	LOC_Os05g50930	Os05g0586600	68.061	10.9766	125.146	11.4012	3.51111	4.38838e-05	0.000635886		RNA polymerase sigma factor, putative, expressed
ARB vs. CAR	Transcription factors (GO:0003700)	LOC_Os03g58420	Os03g0798500	10.2596	2.34375	18.1754	7.75483	2.95509	0.000160543	0.00188908		OsWRKY6 - Superfamily of TFs having WRKY and zinc finger domains, expressed
ARB vs. CAR	Transcription factors (GO:0003700)	LOC_Os12g02450	Os12g0116700	4.7205	1.17342	8.26759	7.04575	2.81675	0.00573784	0.0356077		OsWRKY64 - Superfamily of TFs having WRKY and zinc finger domains
ARB vs. CAR	Transcription factors (GO:0003700)	LOC_Os02g13800	Os02g0232000	60.7355	15.1769	106.294	7.00366	2.80811	5.61807e-09	2.45445e-07		HSF-type DNA-binding domain containing protein, expressed
ARB vs. CAR	Transcription factors (GO:0003700)	LOC_Os04g56150	Os04g0655700	75.2543	19.6729	130.836	6.65057	2.73348	3.37377e-07	9.2962e-06		AP2 domain containing protein
ARB vs. CAR	Transcription factors (GO:0003700)	LOC_Os03g06630	Os03g0161900	45.6039	14.2279	76.9799	5.41047	2.43575	0.00106138	0.0091589		heat stress transcription factor, putative, expressed
ARB vs. CAR	Transcription factors (GO:0003700)	LOC_Os08g43334	Os08g0546800	209.011	70.4311	347.59	4.93518	2.3031	1.56597e-05	0.000264947		HSF-type DNA-binding domain containing protein, expressed
ARB vs. CAR	Transcription factors (GO:0003700)	LOC_Os03g06920	Os03g0165266, Os03g0165200	79.3129	27.4467	131.179	4.77943	2.25684	1.55604e-16	1.96497e-14		DRD1, putative, expressed
ARB vs. CAR	Transcription factors (GO:0003700)	LOC_Os03g09170	Os03g0191900	13.8013	5.02004	22.5825	4.49848	2.16944	0.00239123	0.0177051		ethylene-responsive transcription factor, putative, expressed
ARB vs. CAR	Transcription factors (GO:0003700)	LOC_Os08g41960	Os08g0531900	18.7804	7.49423	30.0666	4.01197	2.00431	1.62912e-05	0.000272371		OsMADS37 - MADS-box family gene with MIKC* type-box, expressed
ARB vs. CAR	Transcription factors (GO:0003700)	LOC_Os01g66030	Os01g0883100	262.72	115.033	410.408	3.56776	1.83502	5.40173e-21	9.7745e-19		OsMADS2 - MADS-box family gene with MIKCc type-box, expressed
ARB vs. CAR	Transcription factors (GO:0003700)	LOC_Os09g25060	Os09g0417600	365.756	176.764	554.748	3.13835	1.65	3.51603e-06	7.24595e-05		OsWRKY76 - Superfamily of TFs having WRKY and zinc finger domains, expressed
ARB vs. CAR	Transcription factors (GO:0003700)	LOC_Os09g11460	Os09g0286600	61.0878	29.7313	92.4444	3.10933	1.6366	2.54433e-09	1.21587e-07		AP2 domain containing protein, expressed
ARB vs. CAR	Transcription factors (GO:0003700)	LOC_Os08g43210	Os08g0545500	384.872	187.396	582.348	3.10758	1.63579	1.86809e-06	4.15261e-05		AP2 domain containing protein, expressed
ARB vs. CAR	Transcription factors (GO:0003700)	LOC_Os10g28340	Os10g0419300	726.204	357.141	1095.27	3.06677	1.61672	0.000324584	0.00341573		heat stress transcription factor, putative, expressed
ARB vs. CAR	Transcription factors (GO:0003700)	LOC_Os03g03164	Os03g0123500	24.8211	12.2106	37.4316	3.06551	1.61613	3.91739e-05	0.000578082		homeobox protein knotted-1, putative, expressed
ARB vs. CAR	Transcription factors (GO:0003700)	LOC_Os09g21180	Os09g0379600	15.1447	8.1486	22.1407	2.71712	1.44208	0.00554059	0.0346465		homeobox associated leucine zipper, putative, expressed
ARB vs. CAR	Transcription factors (GO:0003700)	LOC_Os07g44950	Os07g0644100	1584.61	892.147	2277.07	2.55235	1.35183	7.75425e-12	5.85535e-10		bZIP transcription factor domain containing protein, expressed
ARB vs. CAR	Transcription factors (GO:0003700)	LOC_Os12g10540	Os12g0207000	669.095	377.208	960.982	2.54762	1.34915	7.96711e-15	8.38411e-13	yes	OsMADS13 - MADS-box family gene with MIKCc type-box, expressed
ARB vs. CAR	Transcription factors (GO:0003700)	LOC_Os03g11614	Os03g0215400	43.5751	24.7642	62.3859	2.5192	1.33296	0.00160645	0.0128498		OsMADS1 - MADS-box family gene with MIKCc type-box, expressed
ARB vs. CAR	Transcription factors (GO:0003700)	LOC_Os09g28354	Os09g0456800	183.867	104.832	262.902	2.50784	1.32644	1.83549e-08	6.96548e-07		CPuORF39 - conserved peptide uORF-containing transcript, expressed
ARB vs. CAR	Transcription factors (GO:0003700)	LOC_Os01g64730	Os01g0867300	405.304	234.946	575.663	2.45019	1.29289	1.57584e-07	4.70942e-06		bZIP transcription factor domain containing protein, expressed
ARB vs. CAR	Transcription factors (GO:0003700)	LOC_Os11g42490	Os11g0644600	25.4859	14.8869	36.0848	2.42394	1.27735	0.00169648	0.0134372		retrotransposon protein, putative, unclassified, expressed
ARB vs. CAR	Transcription factors (GO:0003700)	LOC_Os09g35910	Os09g0528200	174.106	104.19	244.022	2.34209	1.22779	2.55708e-05	0.000400866		homeobox associated leucine zipper, putative, expressed
ARB vs. CAR	Transcription factors (GO:0003700)	LOC_Os05g11414	Os05g0203800	612.138	367.649	856.627	2.33001	1.22034	1.39793e-06	3.25628e-05		OsMADS58 - MADS-box family gene with MIKCc type-box, expressed
ARB vs. CAR	Transcription factors (GO:0003700)	LOC_Os06g35960	Os06g0553100	209.712	126.825	292.6	2.30712	1.20609	2.88437e-05	0.000444888		HSF-type DNA-binding domain containing protein, expressed
ARB vs. CAR	Transcription factors (GO:0003700)	LOC_Os01g66290	Os01g0886200	763.392	469.178	1057.61	2.25417	1.1726	7.94479e-12	5.984e-10		OsMADS21 - MADS-box family gene with MIKCc type-box, expressed
ARB vs. CAR	Transcription factors (GO:0003700)	LOC_Os06g49840	Os06g0712700	28.7837	18.061	39.5064	2.18739	1.12921	0.00105268	0.00909334		OsMADS16 - MADS-box family gene with MIKCc type-box, expressed
ARB vs. CAR	Transcription factors (GO:0003700)	LOC_Os02g51300	Os02g0747600	462.076	299.306	624.847	2.08765	1.06188	2.09498e-09	1.01919e-07		AP2 domain containing protein, expressed
ARB vs. CAR	Transcription factors (GO:0003700)	LOC_Os06g40150	Os06g0604000	185.271	122.31	248.232	2.02954	1.02115	0.00801511	0.0463116		AP2 domain containing protein, expressed
ARB vs. CAR	Transcription factors (GO:0003700)	LOC_Os04g48030	Os04g0568700	128.255	85.7419	170.769	1.99166	0.99397	0.00224516	0.0168039		heat stress transcription factor B-1, putative, expressed
ARB vs. CAR	Transcription factors (GO:0003700)	LOC_Os02g03960	Os02g0132500	764.227	513.577	1014.88	1.9761	0.982655	1.05937e-08	4.25986e-07		CPuORF1 - conserved peptide uORF-containing transcript, expressed
ARB vs. CAR	Transcription factors (GO:0003700)	LOC_Os01g69030	Os01g0919400	627.621	422.109	833.134	1.97374	0.980933	1.47354e-08	5.70126e-07	yes	sucrose-phosphate synthase, putative, expressed
ARB vs. CAR	Transcription factors (GO:0003700)	LOC_Os06g42910	Os06g0635700	172.047	116.9	227.195	1.94351	0.958662	5.90067e-06	0.000114976		expressed protein
ARB vs. CAR	Transcription factors (GO:0003700)	LOC_Os01g46970	Os01g0658900	521.789	358.597	684.98	1.91017	0.9337	1.14563e-07	3.60334e-06		transcription factor, putative, expressed
ARB vs. CAR	Transcription factors (GO:0003700)	LOC_Os12g43950	Os12g0636200	614.06	425.415	802.704	1.88687	0.915998	1.06083e-06	2.54702e-05		homeobox domain containing protein, expressed
ARB vs. CAR	Transcription factors (GO:0003700)	LOC_Os12g41860	Os12g0612700	342.513	237.945	447.081	1.87893	0.909911	6.66865e-07	1.71341e-05		START domain containing protein, expressed
ARB vs. CAR	Transcription factors (GO:0003700)	LOC_Os02g10860	Os02g0203000, Os02g0202950	47.9528	33.6158	62.2899	1.85299	0.889859	0.00179484	0.0140611		bZIP transcription factor domain containing protein
ARB vs. CAR	Transcription factors (GO:0003700)	LOC_Os08g41950	Os08g0531700	2282.15	1612.92	2951.38	1.82984	0.871714	9.99919e-08	3.19414e-06		OsMADS7 - MADS-box family gene with MIKCc type-box, expressed
ARB vs. CAR	Transcription factors (GO:0003700)	LOC_Os08g37580	Os08g0481400	156.526	110.949	202.104	1.82159	0.865196	8.89552e-05	0.00116549	yes	homeobox associated leucine zipper, putative, expressed
ARB vs. CAR	Transcription factors (GO:0003700)	LOC_Os08g06630	Os08g0163400	93.8744	66.6986	121.05	1.81489	0.859878	0.000316538	0.00335138		RNA polymerase sigma factor, putative, expressed
ARB vs. CAR	Transcription factors (GO:0003700)	LOC_Os01g10504	Os01g0201700	917.158	653.657	1180.66	1.80623	0.852985	7.45692e-06	0.000140058		OsMADS3 - MADS-box family gene with MIKCc type-box, expressed
ARB vs. CAR	Transcription factors (GO:0003700)	LOC_Os07g08140	Os07g0178600	141.293	100.847	181.739	1.80212	0.849698	4.83667e-05	0.000690395		heat stress transcription factor, putative, expressed
ARB vs. CAR	Transcription factors (GO:0003700)	LOC_Os06g19630	Os06g0300500	228.572	164.973	292.172	1.77103	0.82459	1.5108e-05	0.000256784		steroid nuclear receptor, ligand-binding, putative, expressed
ARB vs. CAR	Transcription factors (GO:0003700)	LOC_Os11g02480	Os11g0116900	38.0291	27.6165	48.4418	1.75409	0.810724	0.00869649	0.0493455		OsWRKY46 - Superfamily of TFs having WRKY and zinc finger domains, expressed
ARB vs. CAR	Transcription factors (GO:0003700)	LOC_Os02g08540	Os02g0182700	92.8647	67.5681	118.161	1.74877	0.806341	0.000586451	0.0056068		expressed protein
ARB vs. CAR	Transcription factors (GO:0003700)	LOC_Os06g09390	Os06g0194000	4086.91	2974.68	5199.15	1.7478	0.805544	6.55572e-07	1.68878e-05		AP2 domain containing protein, expressed
ARB vs. CAR	Transcription factors (GO:0003700)	LOC_Os03g06930	Os03g0165300	114.819	84.2209	145.417	1.72661	0.787943	0.00301238	0.0213658		homeodomain protein, putative, expressed
ARB vs. CAR	Transcription factors (GO:0003700)	LOC_Os04g38780	Os04g0461300	90.1714	66.2933	114.05	1.72038	0.782725	0.00107784	0.00927956		transcription factor, putative, expressed
ARB vs. CAR	Transcription factors (GO:0003700)	LOC_Os04g46020	Os04g0544500	343	257.404	428.596	1.66507	0.735581	6.83062e-05	0.000929747		GATA zinc finger domain containing protein, expressed
ARB vs. CAR	Transcription factors (GO:0003700)	LOC_Os02g54160	Os02g0782700	4928.73	3748.18	6109.27	1.62993	0.704811	1.29016e-05	0.000224292		AP2 domain containing protein, expressed
ARB vs. CAR	Transcription factors (GO:0003700)	LOC_Os07g48820	Os07g0687700	516.616	392.9	640.331	1.62976	0.704656	5.67202e-05	0.000792481	yes	transcription factor, putative, expressed
ARB vs. CAR	Transcription factors (GO:0003700)	LOC_Os01g59350	Os01g0808100	80.1528	61.2232	99.0824	1.61838	0.694551	0.00535587	0.0337311		transcription factor, putative, expressed
ARB vs. CAR	Transcription factors (GO:0003700)	LOC_Os06g40080	Os06g0603000	712.741	544.683	880.799	1.61708	0.693394	4.67017e-05	0.000668557	yes	heme oxygenase 1, putative, expressed
ARB vs. CAR	Transcription factors (GO:0003700)	LOC_Os08g04190	Os08g0136100	117.924	90.2213	145.627	1.61411	0.690739	0.0021854	0.0164354		homeobox and START domains containing protein, putative, expressed
ARB vs. CAR	Transcription factors (GO:0003700)	LOC_Os09g31390	Os09g0489500	560.568	430.937	690.198	1.60162	0.679532	0.000355452	0.00369989		transcription factor, putative, expressed
ARB vs. CAR	Transcription factors (GO:0003700)	LOC_Os01g64000	Os01g0859300	859.148	663.374	1054.92	1.59024	0.669242	7.5234e-05	0.00100979		bZIP transcription factor, putative, expressed
ARB vs. CAR	Transcription factors (GO:0003700)	LOC_Os02g45770	Os02g0682200	89.2458	69.1287	109.363	1.58202	0.661767	0.00420897	0.0278247		OsMADS6 - MADS-box family gene with MIKCc type-box, expressed
ARB vs. CAR	Transcription factors (GO:0003700)	LOC_Os03g43930	Os03g0640800	239.636	185.757	293.516	1.58011	0.660024	0.000588299	0.00561904		START domain containing protein, expressed
ARB vs. CAR	Transcription factors (GO:0003700)	LOC_Os01g54550	Os01g0749300	143.779	113.376	174.183	1.53633	0.619488	0.00317794	0.0223268		HSF-type DNA-binding domain containing protein, expressed
ARB vs. CAR	Transcription factors (GO:0003700)	LOC_Os07g41720	Os07g0608200	606.354	482.499	730.21	1.51339	0.597784	0.000573955	0.00550657		nuclear transcription factor Y subunit, putative, expressed
ARB vs. CAR	Transcription factors (GO:0003700)	LOC_Os03g47740	Os03g0680800	1037.75	827.326	1248.17	1.50868	0.593289	0.000425013	0.00429441	yes	homeodomain protein, putative, expressed
ARB vs. CAR	Transcription factors (GO:0003700)	LOC_Os08g36790	Os08g0472000, Os08g0471950	326.013	260.164	391.862	1.50621	0.590927	0.00126527	0.0106248		bZIP transcription factor, putative, expressed
ARB vs. CAR	Transcription factors (GO:0003700)	LOC_Os06g14190	Os06g0252300	473.216	378.309	568.124	1.50175	0.586641	0.000976162	0.00856299		NF-X1-type zinc finger protein, putative, expressed
ARB vs. CAR	Transcription factors (GO:0003700)	LOC_Os09g32948	Os09g0507200	2487.1	1992.71	2981.5	1.49621	0.581309	0.000353078	0.00367905	yes	OsMADS8 - MADS-box family gene with MIKCc type-box, expressed
ARB vs. CAR	Transcription factors (GO:0003700)	LOC_Os07g12510	Os07g0227600	254.626	207.186	302.065	1.45794	0.543933	0.0088004	0.0498494		AP2 domain containing protein, expressed
ARB vs. CAR	Transcription factors (GO:0003700)	LOC_Os04g52090	Os04g0610400	300.051	244.755	355.348	1.45185	0.537896	0.00358843	0.0245143		AP2 domain containing protein, expressed
ARB vs. CAR	Transcription factors (GO:0003700)	LOC_Os02g52340	Os02g0761000	1004.8	850.109	1159.49	1.36393	0.44777	0.00687853	0.0411133	yes	OsMADS22 - MADS-box family gene with MIKCc type-box, expressed
ARB vs. CAR	Transcription factors (GO:0003700)	LOC_Os01g06550	Os01g0158900	440.484	514.102	366.866	0.713605	-0.486803	0.00684053	0.0409356		NF-X1-type zinc finger protein, putative, expressed
ARB vs. CAR	Transcription factors (GO:0003700)	LOC_Os03g21800	Os03g0336200	286.86	338.693	235.027	0.693923	-0.527152	0.00509647	0.0324572		bZIP transcription factor family protein, putative, expressed
ARB vs. CAR	Transcription factors (GO:0003700)	LOC_Os03g48970	Os03g0696300	659.296	783.559	535.034	0.682825	-0.550412	0.00136184	0.0112636	yes	nuclear transcription factor Y subunit, putative, expressed
ARB vs. CAR	Transcription factors (GO:0003700)	LOC_Os01g54210	Os01g0745700	284.889	339.484	230.294	0.678364	-0.559869	0.0028064	0.0201604		GATA zinc finger domain containing protein, expressed
ARB vs. CAR	Transcription factors (GO:0003700)	LOC_Os05g03860	Os05g0129300	905.349	1084.52	726.178	0.669585	-0.57866	0.00060305	0.00574145		CPuORF3 - conserved peptide uORF-containing transcript, expressed
ARB vs. CAR	Transcription factors (GO:0003700)	LOC_Os05g27930	Os05g0346200	659.842	794.61	525.073	0.660794	-0.597727	0.00479809	0.0308793		AP2 domain containing protein, expressed
ARB vs. CAR	Transcription factors (GO:0003700)	LOC_Os06g15480	Os06g0265400	119.919	144.666	95.1713	0.657869	-0.604129	0.00706349	0.0419736		transcription factor, putative, expressed
ARB vs. CAR	Transcription factors (GO:0003700)	LOC_Os12g37410	Os12g0560900	1083.76	1323.71	843.803	0.637451	-0.649613	9.90484e-05	0.00126761		CPuORF5 - conserved peptide uORF-containing transcript, expressed
ARB vs. CAR	Transcription factors (GO:0003700)	LOC_Os04g21950	Os04g0287400	118.516	145.316	91.7164	0.631151	-0.663943	0.00347357	0.0238725		OsWRKY51 - Superfamily of TFs having WRKY and zinc finger domains, expressed
ARB vs. CAR	Transcription factors (GO:0003700)	LOC_Os04g54474	Os04g0637000	77.9458	95.6996	60.192	0.628968	-0.668942	0.00752406	0.0441084		transcription factor, putative, expressed
ARB vs. CAR	Transcription factors (GO:0003700)	LOC_Os10g01470	Os10g0103700	80.6357	99.8817	61.3896	0.614623	-0.702226	0.00393907	0.0263754		homeobox associated leucine zipper, putative, expressed
ARB vs. CAR	Transcription factors (GO:0003700)	LOC_Os08g42550	Os08g0537900	138.799	173.124	104.475	0.603467	-0.728653	0.0020937	0.0158948		AP2 domain containing protein, expressed
ARB vs. CAR	Transcription factors (GO:0003700)	LOC_Os05g25260	Os05g0316800	171.719	214.434	129.003	0.601598	-0.733128	0.00033222	0.00348866		AP2 domain containing protein, expressed
ARB vs. CAR	Transcription factors (GO:0003700)	LOC_Os05g27730	Os05g0343400	75.0973	94.5852	55.6094	0.58793	-0.766285	0.00250326	0.0183002		OsWRKY53 - Superfamily of TFs having WRKY and zinc finger domains, expressed
ARB vs. CAR	Transcription factors (GO:0003700)	LOC_Os06g04870	Os06g0140700	75.9511	96.3662	55.5361	0.576303	-0.795102	0.00203972	0.0155933		homeobox associated leucine zipper, putative, expressed
ARB vs. CAR	Transcription factors (GO:0003700)	LOC_Os05g03020	Os05g0121400	214.281	271.936	156.626	0.575967	-0.795942	4.84228e-05	0.000690697		ZOS5-03 - C2H2 zinc finger protein, expressed
ARB vs. CAR	Transcription factors (GO:0003700)	LOC_Os12g42970	Os12g0624900	214.798	272.94	156.656	0.573958	-0.800984	3.19766e-05	0.000484152		GATA zinc finger domain containing protein, expressed
ARB vs. CAR	Transcription factors (GO:0003700)	LOC_Os12g40920	Os12g0601800	65.7745	83.9746	47.5743	0.566533	-0.819768	0.00215739	0.0162701		bZIP transcription factor domain containing protein, expressed
ARB vs. CAR	Transcription factors (GO:0003700)	LOC_Os04g55520	Os04g0648900	96.9485	123.818	70.0787	0.565981	-0.821175	0.000580889	0.0055608		AP2 domain containing protein, expressed
ARB vs. CAR	Transcription factors (GO:0003700)	LOC_Os09g13940	Os09g0309700	423.718	546.064	301.371	0.551897	-0.857528	1.83507e-06	4.09147e-05	yes	AP2 domain containing protein, expressed
ARB vs. CAR	Transcription factors (GO:0003700)	LOC_Os08g09840	Os08g0198400	34.4063	46.4167	22.3959	0.482496	-1.05141	0.00115586	0.00983973		transposon protein, putative, unclassified
ARB vs. CAR	Transcription factors (GO:0003700)	LOC_Os06g45140	Os06g0662200	1368.88	1865.77	871.985	0.467361	-1.09739	6.34469e-11	4.04914e-09	yes	bZIP transcription factor domain containing protein, expressed
ARB vs. CAR	Transcription factors (GO:0003700)	LOC_Os01g04800	Os01g0141000	24.6616	34.1575	15.1658	0.443995	-1.17139	0.00523807	0.0331793		B3 DNA binding domain containing protein, expressed
ARB vs. CAR	Transcription factors (GO:0003700)	LOC_Os09g28200	Os09g0455200	22.7412	31.6909	13.7915	0.435186	-1.2003	0.00351708	0.0241157		HSF-type DNA-binding domain containing protein, expressed
ARB vs. CAR	Transcription factors (GO:0003700)	LOC_Os04g32620	Os04g0398000	140.078	195.682	84.4736	0.431687	-1.21194	1.81416e-05	0.000296786		ethylene-responsive transcription factor ERF114, putative, expressed
ARB vs. CAR	Transcription factors (GO:0003700)	LOC_Os10g38820	Os10g0531900	29.4298	41.151	17.7085	0.43033	-1.21648	0.00145631	0.0118566		bZIP family transcription factor, putative, expressed
ARB vs. CAR	Transcription factors (GO:0003700)	LOC_Os12g42400	Os12g0618600	28.1745	39.6057	16.7433	0.42275	-1.24212	0.000593182	0.00566022		nuclear transcription factor Y subunit, putative, expressed
ARB vs. CAR	Transcription factors (GO:0003700)	LOC_Os01g12440	Os01g0224100	85.545	122.729	48.3614	0.394051	-1.34354	1.52149e-07	4.57927e-06		AP2 domain containing protein, expressed
ARB vs. CAR	Transcription factors (GO:0003700)	LOC_Os07g42750	Os07g0619600	122.365	176.733	67.9975	0.384748	-1.37802	4.72207e-09	2.10093e-07		DDT domain containing protein, putative, expressed
ARB vs. CAR	Transcription factors (GO:0003700)	LOC_Os08g26880	Os08g0357300	62.7683	90.7767	34.76	0.382918	-1.38489	0.000331728	0.00348473		bZIP transcription factor domain containing protein, expressed
ARB vs. CAR	Transcription factors (GO:0003700)	LOC_Os02g42585	Os02g0638650	35.2595	51.317	19.2021	0.374186	-1.41817	0.000776077	0.00706902		AP2 domain containing protein, expressed
ARB vs. CAR	Transcription factors (GO:0003700)	LOC_Os12g07120	Os12g0168800	500.055	744.689	255.421	0.34299	-1.54376	4.45483e-17	5.79831e-15		GATA zinc finger domain containing protein, expressed
ARB vs. CAR	Transcription factors (GO:0003700)	LOC_Os06g39906	Os06g0601000	216.227	322.823	109.63	0.3396	-1.55809	7.96193e-07	1.99055e-05		homeobox domain containing protein, expressed
ARB vs. CAR	Transcription factors (GO:0003700)	LOC_Os06g45650	Os06g0667200, Os06g0667266	51.6076	77.7024	25.5129	0.328341	-1.60673	2.75307e-08	1.00864e-06	yes	OsMADS30 - MADS-box family gene with MIKCc type-box, expressed
ARB vs. CAR	Transcription factors (GO:0003700)	LOC_Os04g39570	Os04g0471700	50.5806	79.1552	22.006	0.278011	-1.84679	1.42524e-08	5.54331e-07		OsWRKY35v2 - Superfamily of TFs having WRKY and zinc finger domains, expressed
ARB vs. CAR	Transcription factors (GO:0003700)	LOC_Os07g17230	Os07g0273700	64.0696	104.759	23.3802	0.223181	-2.16372	5.88699e-15	6.28426e-13		disease resistance protein, putative, expressed
ARB vs. CAR	Transcription factors (GO:0003700)	LOC_Os05g51150	Os05g0589200	290.531	477.23	103.831	0.217571	-2.20044	9.02506e-09	3.75635e-07		RNA polymerase sigma factor, putative, expressed
ARB vs. CAR	Transcription factors (GO:0003700)	LOC_Os05g49010	Os05g0564700	6.85234	11.3652	2.33952	0.20585	-2.28033	0.00377307	0.025465		AP2 domain containing protein, expressed
ARB vs. CAR	Transcription factors (GO:0003700)	LOC_Os07g39320	Os07g0581700	10.8348	18.0185	3.65118	0.202635	-2.30304	0.000573952	0.00550657		homeobox domain containing protein, expressed
ARB vs. CAR	Transcription factors (GO:0003700)	LOC_Os05g45410	Os05g0530400	6.33114	10.5803	2.08195	0.196775	-2.34538	0.00409472	0.0272052		HSF-type DNA-binding domain containing protein, expressed
ARB vs. CAR	Transcription factors (GO:0003700)	LOC_Os02g52670	Os02g0764700	8.30532	14.14	2.47068	0.17473	-2.5168	0.00283109	0.020323		AP2 domain containing protein, expressed
ARB vs. CAR	Transcription factors (GO:0003700)	LOC_Os06g10780	None	11.0174	18.7866	3.24813	0.172896	-2.53203	0.000515957	0.00503173		AP2 domain containing protein, expressed
ARB vs. CAR	Transcription factors (GO:0003700)	LOC_Os11g32880	Os11g0533100	124.172	211.799	36.5445	0.172543	-2.53497	6.28758e-05	0.000863044		DEAD-box ATP-dependent RNA helicase, putative, expressed
ARB vs. CAR	Transcription factors (GO:0003700)	LOC_Os06g16370	Os06g0275000	6.87576	12.1257	1.62586	0.134084	-2.89879	0.000150627	0.00179518		CCT/B-box zinc finger protein, putative, expressed
ARB vs. CAR	Transcription factors (GO:0003700)	LOC_Os03g12860	Os03g0231150, Os03g0231000	5.29109	9.416	1.16618	0.123851	-3.01332	0.00314366	0.0221331		homeobox associated leucine zipper, putative, expressed
ARB vs. CAR	Transcription factors (GO:0003700)	LOC_Os01g53220	Os01g0733200	62.2712	111.51	13.0319	0.116867	-3.09706	0.000494548	0.00486935		HSF-type DNA-binding domain containing protein, expressed
ARB vs. CAR	Transcription factors (GO:0003700)	LOC_Os07g42510	Os07g0617000	11.7503	21.1576	2.3431	0.110745	-3.17468	0.000216611	0.00242939		AP2 domain containing protein, expressed
ARB vs. CAR	Transcription factors (GO:0003700)	LOC_Os02g32590	Os02g0527300	504.044	920.387	87.7003	0.0952862	-3.39159	2.57904e-51	2.25104e-48		HSF-type DNA-binding domain containing protein, expressed
ARB vs. CAR	Transcription factors (GO:0003700)	LOC_Os03g38610	None	23.1631	43.9122	2.41405	0.0549745	-4.18509	4.47397e-12	3.50316e-10		OsMADS87 - MADS-box family gene with M-gamma type-box
ARB vs. CAR	Transcription factors (GO:0003700)	LOC_Os03g55590	Os03g0764600	330.777	156.898	504.656	3.2165	1.6855	3.89589e-18	5.63972e-16		MYB family transcription factor, putative, expressed
ARB vs. CAR	Transcription factors (GO:0003700)	LOC_Os08g09880	Os08g0198750	2.9198	5.8397	0	0	-Inf	0.00114899	0.00978682		transposon protein, putative, unclassified
ARB vs. CAR	Transcription factors (GO:0003700)	LOC_Os04g55230	Os04g0645100	16725.3	11654.6	21796	1.8702	0.9032	2.4646e-06	5.3231e-05		flo2/tetratricopeptide repeat domain containing protein, putative, expressed
ARB vs. CAR	Transcription factors (GO:0003700)	LOC_Os07g08420	Os07g0182000	3408.67	2621.28	4196.07	1.6008	0.6788	2.49467e-05	0.000392951	yes	RISBZ1/bZIP transcription factor domain containing protein, expressed
ARB vs. CAR	Essential aminoacids biosynthesis	LOC_Os01g18860	Os01g0293000	119.106	220.96	17.2524	0.0781	-3.6789	2.87639e-44	1.81617e-41		S-adenosylmethionine synthetase, putative, expressed
ARB vs. CAR	Essential aminoacids biosynthesis	LOC_Os01g22010	Os01g0323600	3898.23	2934.8	4861.66	1.6566	0.7282	4.84345e-05	0.000690697	yes	S-adenosylmethionine synthetase, putative, expressed
ARB vs. CAR	Essential aminoacids biosynthesis	LOC_Os03g18130	Os03g0291500	50.7412	28.3617	73.1206	2.5781	1.3663	1.68428e-06	3.80676e-05		asparagine synthetase, putative, expressed
ARB vs. CAR	Essential aminoacids biosynthesis	LOC_Os03g25940	Os03g0376100	875.209	648.724	1101.69	1.6983	0.764	0.000530395	0.00515212		cystathionine gamma-synthase, putative, expressed
ARB vs. CAR	Essential aminoacids biosynthesis	LOC_Os03g63330	Os03g0850400	381.212	165.565	596.86	3.605	1.85	1.09494e-18	1.67492e-16		aspartokinase, chloroplast precursor, putative, expressed
ARB vs. CAR	Essential aminoacids biosynthesis	LOC_Os05g47640	Os05g0549700	1165.92	855.076	1476.76	1.727	0.7883	6.76304e-06	0.000129151		threonine synthase, chloroplast precursor, putative, expressed
ARB vs. CAR	Essential aminoacids biosynthesis	LOC_Os06g06040	Os06g0153900	129.806	95.3065	164.306	1.724	0.7857	0.000327287	0.00344173		expressed protein
ARB vs. CAR	Essential aminoacids biosynthesis	LOC_Os12g41390	Os12g0607000	9122.66	7320.54	10924.8	1.4923	0.5776	0.000321362	0.00338783	yes	homocysteine S-methyltransferase protein, putative, expressed
ARB vs. CAR	Essential aminoacids biosynthesis	LOC_Os12g42876	Os12g0623900	4716.56	2587.15	6845.96	2.6461	1.4039	3.54325e-07	9.70012e-06	yes	5-methyltetrahydropteroyltriglutamate--homocysteine methyltransferase, putative, expressed
ARB vs. CAR	Essential aminoacids biosynthesis	LOC_Os03g50880	Os03g0718000	161.876	105.811	217.941	2.0597	1.0424	5.08732e-07	1.34796e-05		class I glutamine amidotransferase, putative, expressed
ARB vs. CAR	Essential aminoacids biosynthesis	LOC_Os03g61120	Os03g0826500	2059.74	1495.31	2624.16	1.7549	0.8114	7.03512e-07	1.79006e-05	yes	anthranilate synthase component I-1, chloroplast precursor, putative, expressed
ARB vs. CAR	Essential aminoacids biosynthesis	LOC_Os06g42560	Os06g0632200	148.069	63.9584	232.18	3.6302	1.86	7.41273e-18	1.02795e-15		tryptophan synthase beta chain 2, putative, expressed
ARB vs. CAR	Essential aminoacids biosynthesis	LOC_Os08g09200	Os08g0191100	7849.72	6562.43	9137.02	1.3923	0.4775	0.0028504	0.0204468	yes	aconitate hydratase protein, putative, expressed
ARB vs. CAR	Essential aminoacids biosynthesis	LOC_Os04g40310	Os04g0479200	108.872	85.2207	132.522	1.555	0.637	0.00476398	0.0307072		dehydrogenase, putative, expressed
ARB vs. CAR	Essential aminoacids biosynthesis	LOC_Os05g33260	Os05g0400800	425.293	715.026	135.56	0.1896	-2.3991	2.89646e-18	4.23425e-16	yes	1-5-phosphoribosyl-5-5-phosphoribosylaminomethylideneaminoimidazole-4-carboxamide isomerase, chloroplast precursor, putative, expressed
ARB vs. CAR	Essential aminoacids biosynthesis	LOC_Os11g35040	Os11g0552000	57.0475	74.2458	39.8493	0.5367	-0.8978	0.00104337	0.00903243		aminotransferase, classes I and II, domain containing protein, expressed
ARB vs. CAR	Essential aminoacids biosynthesis	LOC_Os10g37340	Os10g0517500	341.695	276.382	407.007	1.4726	0.5584	0.00207347	0.0157841	yes	cystathionine gamma-synthase, putative, expressed
ARB vs. CAR	Essential aminoacids biosynthesis	LOC_Os03g50510	Os03g0713000	1119.76	1314.95	924.567	0.7031	-0.5082	0.00223395	0.0167327		threonine dehydratase biosynthetic, chloroplast precursor, putative, expressed
ARB vs. CAR	Essential aminoacids biosynthesis	LOC_Os05g39320	Os05g0469800	50.0221	34.0924	65.9518	1.9345	0.952	0.00330859	0.0229997		thiamine pyrophosphate enzyme, C-terminal TPP binding domain containing protein, expressed
ARB vs. CAR	Essential aminoacids biosynthesis	LOC_Os05g48450	Os05g0558400	575.193	484.836	665.55	1.3727	0.4571	0.00808527	0.0465991	yes	aminotransferase domain containing protein, putative, expressed
ARB vs. CAR	Essential aminoacids biosynthesis	LOC_Os04g48540	Os04g0574800	8.1312	13.3248	2.9375	0.2205	-2.1815	0.00164966	0.0131389		dihydrodipicolinate synthase, chloroplast precursor, putative
ARB vs. CAR	Essential aminoacids degradation	LOC_Os02g54254	Os02g0783625, Os02g0783700	12967	16801.3	9132.69	0.5436	-0.8795	6.98945e-06	0.000132706		saccharopine dehydrogenase, putative, expressed
ARB vs. CAR	Essential aminoacids degradation	LOC_Os03g50510	Os03g0713000	1119.76	1314.95	924.567	0.7031	-0.5082	0.00223395	0.0167327		threonine dehydratase biosynthetic, chloroplast precursor, putative, expressed
ARB vs. CAR	Essential aminoacids degradation	LOC_Os05g51390	Os05g0591600	285.728	421.045	150.41	0.3572	-1.4851	0.0014245	0.0116552		uncharacterized protein PA4923, putative, expressed
ARB vs. CAR	Nutraceutical compounds	LOC_Os05g03640	Os05g0127500	107.543	53.975	161.111	2.9849	1.5777	1.60216e-10	9.35938e-09		flavonol synthase/flavanone 3-hydroxylase, putative, expressed
ARB vs. CAR	Nutraceutical compounds	LOC_Os06g32350	None	268.057	202.944	333.171	1.6417	0.7152	0.000618708	0.00585671		THION12 - Plant thionin family protein precursor
ARB vs. CAR	Nutraceutical compounds	LOC_Os02g07628	None	36.1691	60.5505	11.7876	0.1947	-2.3609	0.00385696	0.025931		gamma-thionin family domain containing protein
ARB vs. CAR	Nutraceutical compounds	LOC_Os02g52930	Os02g0768300	106.632	32.1372	181.127	5.6361	2.4947	3.4797e-21	6.45397e-19		integral membrane protein DUF6 containing protein, expressed
ARB vs. GV	Starch biosynthesis (GO:0019252)	LOC_Os06g04200	Os06g0133000	112915	34703.5	191127	5.50743	2.46138	4.88409e-49	1.74449e-46	yes	starch synthase, putative, expressed
ARB vs. GV	Starch biosynthesis (GO:0019252)	LOC_Os05g50380	Os05g0580000	3394.87	2852.13	3937.62	1.38059	0.465284	0.0037921	0.029621		glucose-1-phosphate adenylyltransferase large subunit, chloroplast precursor, putative, expressed
ARB vs. GV	Starch biosynthesis (GO:0019252)	LOC_Os02g51070	Os02g0744700	49.0529	33.2909	64.8149	1.94693	0.961199	0.000596637	0.00674996		starch synthase, putative, expressed
ARB vs. GV	Starch biosynthesis (GO:0019252)	LOC_Os07g13980	Os07g0243200	115.166	82.2868	148.044	1.79913	0.847296	0.000131928	0.00191683		glucose-1-phosphate adenylyltransferase large subunit, putative, expressed
ARB vs. GV	Starch biosynthesis (GO:0019252)	LOC_Os08g25734	Os08g0345800	51794.8	41436.7	62152.9	1.49995	0.584911	0.00289613	0.023852	yes	glucose-1-phosphate adenylyltransferase large subunit, chloroplast precursor, putative, expressed
ARB vs. GV	Starch biosynthesis (GO:0019252)	LOC_Os06g12450	Os06g0229800	6978.14	5854.67	8101.61	1.38379	0.46862	0.00356743	0.0282411	yes	soluble starch synthase 2-3, chloroplast precursor, putative, expressed
ARB vs. GV	Starch biosynthesis (GO:0019252)	LOC_Os03g52460	Os03g0735000	1406.95	1190.27	1623.64	1.36409	0.447942	0.00646814	0.0446431	yes	glucose-1-phosphate adenylyltransferase large subunit, putative, expressed
ARB vs. GV	Starch biosynthesis (GO:0019252)	LOC_Os01g44220	Os01g0633100	76056.3	64719.4	87393.1	1.35034	0.433322	0.00635083	0.0440666		glucose-1-phosphate adenylyltransferase large subunit, chloroplast precursor, putative, expressed
ARB vs. GV	Starch biosynthesis (GO:0019252)	LOC_Os10g11140	Os10g0189100	5585.07	7302.49	3867.65	0.529634	-0.916932	6.65382e-05	0.00106472		phosphoglucomutase, putative, expressed
ARB vs. GV	Starch metabolism (GO:0005982)	LOC_Os04g33740	Os04g0413500	754.301	470.079	1038.52	2.20925	1.14356	4.47796e-11	2.45616e-09	yes	glycosyl hydrolases, putative, expressed
ARB vs. GV	Starch metabolism (GO:0005982)	LOC_Os02g32660	Os02g0528200	52059.5	38490.2	65628.8	1.70508	0.769838	1.40968e-06	3.58734e-05		1,4-alpha-glucan-branching enzyme, chloroplast precursor, putative, expressed
ARB vs. GV	Starch metabolism (GO:0005982)	LOC_Os01g52250	Os01g0720600	224.014	179.685	268.342	1.49341	0.578607	0.00275942	0.0229783		starch synthase, putative, expressed
ARB vs. GV	Starch metabolism (GO:0005982)	LOC_Os12g20150	Os12g0297500	487.795	391.749	583.842	1.49035	0.575648	0.000927519	0.00962919		phosphoglucan, water dikinase, chloroplast precursor, putative, expressed
ARB vs. GV	Starch metabolism (GO:0005982)	LOC_Os03g22120	Os03g0340500	21483.8	17597.5	25370.2	1.4417	0.527766	0.000917205	0.00956181		sucrose synthase, putative, expressed
ARB vs. GV	Starch metabolism (GO:0005982)	LOC_Os08g37380	Os08g0478800	85.3079	121.515	49.1012	0.404076	-1.3073	2.93811e-07	8.91325e-06		glucose-6-phosphate isomerase, putative, expressed
ARB vs. GV	Starch catabolic process (GO:0005983)	LOC_Os03g04770	Os03g0141200	459.21	230.008	688.413	2.993	1.58159	1.1676e-18	1.26925e-16	yes	beta-amylase, putative, expressed
ARB vs. GV	Starch catabolic process (GO:0005983)	LOC_Os10g32810	Os10g0465700	308.206	181.127	435.285	2.40321	1.26496	6.1592e-08	2.15277e-06	yes	beta-amylase, putative, expressed
ARB vs. GV	Starch catabolic process (GO:0005983)	LOC_Os06g49970	Os06g0713800	75.8902	55.0994	96.681	1.75467	0.811196	0.000707228	0.00773004		alpha-amylase precursor, putative, expressed
ARB vs. GV	Starch catabolic process (GO:0005983)	LOC_Os09g28420	Os09g0457800, Os09g0457600	78.112	96.352	59.8719	0.621387	-0.686436	0.00621192	0.0433232	yes	alpha-amylase precursor, putative, expressed
ARB vs. GV	Starch catabolic process (GO:0005983)	LOC_Os07g35940	Os07g0543300	29.5564	43.663	15.4499	0.353845	-1.49881	2.16716e-05	0.000402859		beta-amylase, putative
ARB vs. GV	Grain Storage Proteins (GO:0045735)	LOC_Os01g14670	Os01g0249200	8.92187	3.16648	14.6773	4.6352	2.21263	0.00168541	0.0156313		Cupin domain containing protein, expressed
ARB vs. GV	Grain Storage Proteins (GO:0045735)	LOC_Os02g14600	Os02g0242600	44214.3	37628.6	50800.1	1.35004	0.433004	0.00652266	0.0449161		glutelin, putative, expressed
ARB vs. GV	Grain Storage Proteins (GO:0045735)	LOC_Os02g15140	Os02g0249500	749.751	969.83	529.673	0.54615	-0.87263	1.79143e-05	0.000341693	yes	retrotransposon protein, putative, unclassified, expressed
ARB vs. GV	Grain Storage Proteins (GO:0045735)	LOC_Os02g16830	Os02g0268300	60422.9	19407	101439	5.22693	2.38596	2.00845e-46	6.27704e-44		glutelin, putative, expressed
ARB vs. GV	Grain Storage Proteins (GO:0045735)	LOC_Os02g25640	Os02g0453600	431967	509328	354606	0.696223	-0.522378	0.00586087	0.0413616	yes	glutelin, putative, expressed
ARB vs. GV	Grain Storage Proteins (GO:0045735)	LOC_Os02g25860	Os02g0456100	1531.47	2092.67	970.271	0.463652	-1.10889	0.00151907	0.0143865		glutelin, putative, expressed
ARB vs. GV	Grain Storage Proteins (GO:0045735)	LOC_Os02g29010	Os02g0491700	41.8277	5.48139	78.1739	14.2617	3.83407	6.93389e-12	4.23625e-10		retrotransposon protein, putative, unclassified
ARB vs. GV	Grain Storage Proteins (GO:0045735)	LOC_Os03g25980	Os03g0376900	680.561	500.606	860.515	1.71895	0.781525	0.00214952	0.0188849	yes	polypyrimidine tract-binding protein, putative, expressed
ARB vs. GV	Grain Storage Proteins (GO:0045735)	LOC_Os03g55350	Os03g0761500	3814.3	3150.48	4478.11	1.42141	0.507319	0.00429702	0.0326306		OsSub31 - Putative Subtilisin homologue, expressed
ARB vs. GV	Grain Storage Proteins (GO:0045735)	LOC_Os03g55740	Os03g0766350	1351.12	899.927	1802.31	2.00273	1.00197	2.3833e-09	1.05156e-07		SSA4 - 2S albumin seed storage family protein precursor, expressed
ARB vs. GV	Grain Storage Proteins (GO:0045735)	LOC_Os04g10530	Os04g0184100	27.7759	41.6078	13.9439	0.335127	-1.57722	9.90789e-06	0.000202101		amidase, putative, expressed
ARB vs. GV	Grain Storage Proteins (GO:0045735)	LOC_Os04g49690	Os04g0586500	842.72	1176.85	508.591	0.432164	-1.21035	3.27893e-06	7.61437e-05		FERONIA receptor-like kinase, putative, expressed
ARB vs. GV	Grain Storage Proteins (GO:0045735)	LOC_Os04g52260	Os04g0612500	72.3746	49.4361	95.3132	1.92801	0.947113	6.95747e-05	0.0011074		LTPL124 - Protease inhibitor/seed storage/LTP family protein precursor, expressed
ARB vs. GV	Grain Storage Proteins (GO:0045735)	LOC_Os05g02510	Os05g0115900	288.734	235.49	341.978	1.4522	0.538239	0.00352517	0.0279655		beta-hexosaminidase precursor, putative, expressed
ARB vs. GV	Grain Storage Proteins (GO:0045735)	LOC_Os05g02520	Os05g0116000	2399.15	1989.78	2808.52	1.41147	0.497201	0.00222746	0.0193768	yes	cupin domain containing protein, expressed
ARB vs. GV	Grain Storage Proteins (GO:0045735)	LOC_Os05g10830	Os05g0197200	3.59818	0.772662	6.42369	8.31372	3.05549	0.00248029	0.0210632		proteophosphoglycan ppg4, putative, expressed
ARB vs. GV	Grain Storage Proteins (GO:0045735)	LOC_Os05g19670	Os05g0277500	237.525	155.838	319.213	2.04837	1.03447	0.000327912	0.0041381		Cupin domain containing protein, expressed
ARB vs. GV	Grain Storage Proteins (GO:0045735)	LOC_Os08g08980	Os08g0189300	166.247	105.562	226.931	2.14975	1.10417	3.63062e-08	1.31716e-06		cupin domain containing protein, expressed
ARB vs. GV	Grain Storage Proteins (GO:0045735)	LOC_Os12g16890	Os12g0269200	36076.1	29495.8	42656.4	1.44619	0.532255	0.00425391	0.032336		PROLM28 - Prolamin precursor, expressed
ARB vs. GV	Grain Storage Proteins (GO:0045735)	LOC_Os06g36400	Os06g0559500	1355.2	1068.62	1641.77	1.53635	0.619504	0.000178012	0.00247488	yes	HAD superfamily phosphatase, putative, expressed
ARB vs. GV	Grain Storage Proteins (GO:0045735)	LOC_Os08g08960	Os08g0189100, Os08g0189300	129978	96748.9	163208	1.68692	0.754391	2.21473e-06	5.37609e-05		Cupin domain containing protein, expressed
ARB vs. GV	Grain Storage Proteins (GO:0045735)	LOC_Os12g16880	Os12g0269100, Os12g0269200	1148.68	36.6166	2260.75	61.7409	5.94816	1.31256e-149	7.87617e-146		PROLM27 - Prolamin precursor, expressed
ARB vs. GV	Grain Storage Proteins (GO:0045735)	LOC_Os12g17010	Os12g0269600	22808.8	75.8519	45541.8	600.404	9.22979	0	0		PROLM29 - Prolamin precursor, expressed
ARB vs. GV	Grain Storage Proteins transporters	LOC_Os01g15010	Os01g0254000	1372.87	1017.75	1728	1.6979	0.7637	3.75956e-06	8.62371e-05	yes	Sar1c/miro, putative, expressed
ARB vs. GV	Grain Storage Proteins transporters	LOC_Os02g02410	Os02g0115900	25896.5	30983.8	20809.2	0.6716	-0.5743	0.00169793	0.0157167	yes	BiP/DnaK family protein, putative, expressed
ARB vs. GV	Grain Storage Proteins transporters	LOC_Os07g25960	None	87.8125	115.421	60.2041	0.5216	-0.939	0.00111473	0.0112346		RBP-B/cp29/retrotransposon protein, putative, unclassified, expressed
ARB vs. GV	Grain Storage Proteins transporters	LOC_Os04g53440	Os04g0625800	1130.25	835.869	1424.64	1.7044	0.7692	3.88674e-06	8.86797e-05	yes	RBP-L/RBP45/RNA recognition motif containing protein, putative, expressed
ARB vs. GV	Allergens	LOC_Os04g52260	Os04g0612500	72.3746	49.4361	95.3132	1.928	0.9471	6.95747e-05	0.0011074		LTPL124 - Protease inhibitor/seed storage/LTP family protein precursor, expressed
ARB vs. GV	Allergens	LOC_Os12g02310	Os12g0115000, Os12g0115050	659.052	417.143	900.961	2.1598	1.1109	1.57039e-09	7.17144e-08		LTPL11 - Protease inhibitor/seed storage/LTP family protein precursor, expressed
ARB vs. GV	Tocochromanols biosynthesis	LOC_Os06g43880	Os06g0646900	920.003	1106.19	733.818	0.6634	-0.5921	0.000413793	0.00500001	yes	homogenistate phytyltransferase/prenyltransferase, putative, expressed
ARB vs. GV	Tocochromanols biosynthesis	LOC_Os03g27230	Os03g0389700	1508.49	892.889	2124.09	2.3789	1.2503	1.16806e-08	4.57511e-07	yes	3-deoxy-D-arabino-hptulosonate 7-phosphate synthase/phospho-2-dehydro-3-deoxyheptonate aldolase, chloroplast precursor, putative, expressed
ARB vs. GV	Tocochromanols biosynthesis	LOC_Os09g36800	Os09g0539100	533.972	291.44	776.503	2.6644	1.4138	6.34267e-09	2.60871e-07		3-dehydroquinate synthase, putative, expressed
ARB vs. GV	Tocochromanols biosynthesis	LOC_Os01g27750	Os01g0375200	331.98	232.839	431.12	1.8516	0.8888	1.22257e-06	3.17858e-05		bifunctional 3-dehydroquinate dehydratase/shikimate dehydrogenase,chloroplast precursor, putative, expressed
ARB vs. GV	Tocochromanols biosynthesis	LOC_Os07g32774	Os07g0512000	125.942	58.38	193.504	3.3146	1.7288	1.45491e-13	1.06728e-11	yes	chorismate mutase/prephenate dehydratase, putative, expressed
ARB vs. GV	Tocochromanols biosynthesis	LOC_Os06g49505	Os06g0708832	251.733	199.145	304.321	1.5281	0.6118	0.0014168	0.0135766		prephenate dehydrogenase/arogenate dehydrogenase 1, chloroplast precursor, putative, expressed
ARB vs. GV	Tocochromanols biosynthesis	LOC_Os04g55780	Os04g0652101, Os04g0652200	6.8012	13.2521	0.3504	0.0264	-5.2411	1.06818e-06	2.81375e-05		arogenate dehydratase-ADT3/conserved hypothetical protein
ARB vs. GV	Tocochromanols biosynthesis	LOC_Os07g49390	Os07g0694600	140.243	110.923	169.563	1.5286	0.6123	0.00335446	0.0269101		arogenate dehydratase-ADT2/P-protein, putative, expressed
ARB vs. GV	Tocochromanols biosynthesis	LOC_Os01g01710	Os01g0106900	167.528	127.503	207.553	1.6278	0.7029	0.000533829	0.00618635		1-deoxy-D-xylulose 5-phosphate reductoisomerase, chloroplast precursor, putative, expressed
ARB vs. GV	Tocochromanols biosynthesis	LOC_Os02g51080	Os02g0744900	389.702	234.469	544.934	2.3241	1.2167	0.000838801	0.00889278	yes	geranylgeranyl reductase/FAD binding domain containing protein, expressed
ARB vs. GV	Tocochromanols biosynthesis	LOC_Os10g41780	Os10g0567400	112.402	66.5712	158.232	2.3769	1.2491	0.000582467	0.00662882		chlorophyllase/chlorophyllide a oxygenase, chloroplast precursor, putative, expressed
ARB vs. GV	Sterols biosynthesis	LOC_Os07g10130	Os07g0200700	171.374	121.113	221.634	1.83	0.8718	1.15294e-05	0.000229998		squalene synthetase, putative, expressed
ARB vs. GV	Sterols biosynthesis	LOC_Os04g52210	Os04g0611700	221.586	441.014	2.157	0.0049	-7.6757	1.68884e-114	3.61931e-111		terpene synthase, putative, expressed
ARB vs. GV	Sterols biosynthesis	LOC_Os04g52230	Os04g0611800	729.833	942.819	516.847	0.5482	-0.8672	2.92055e-07	8.86895e-06		ent-kaurene synthase, chloroplast precursor, putative, expressed
ARB vs. GV	Sterols biosynthesis	LOC_Os03g59290	Os03g0807600	83.2202	38.7949	127.645	3.2903	1.7182	8.26837e-12	4.99147e-10		C-methyltransferase, putative, expressed
ARB vs. GV	Sterols biosynthesis	LOC_Os03g04340	Os03g0136200	1031.7	1196.66	866.742	0.7243	-0.4653	0.00529224	0.0383071		C-methyltransferase, putative, expressed
ARB vs. GV	Sterols biosynthesis	LOC_Os04g52210	Os04g0611700	221.586	441.014	2.157	0.0049	-7.6757	1.68884e-114	3.61931e-111		terpene synthase, putative, expressed
ARB vs. GV	Grain size	LOC_Os01g52050	Os01g0718300	698.219	556.307	840.131	1.5102	0.5947	0.000499709	0.0058497		D61/systemin receptor SR160 precursor, putative, expressed
ARB vs. GV	Grain size	LOC_Os02g14720	Os02g0244100	2277.54	1696.75	2858.34	1.6846	0.7524	3.92306e-06	8.93724e-05	yes	GW2/expressed protein
ARB vs. GV	Grain size	LOC_Os05g06660	Os05g0158500	18.034	10.6273	25.4407	2.3939	1.2594	0.0044501	0.0335047		GS5/OsSCP26 - Putative Serine Carboxypeptidase homologue, expressed
ARB vs. GV	Grain size	LOC_Os07g42410	Os07g0616000	1407.99	1693.62	1122.36	0.6627	-0.5936	0.00031947	0.00404945	yes	SRS1-DEP2/expressed protein
ARB vs. GV	Grain size	LOC_Os03g08330	Os03g0181100	58.5586	41.5971	75.52	1.8155	0.8604	0.00121181	0.0119597		TIFY11b/ZIM domain containing protein, putative, expressed
ARB vs. GV	Transcription factors (GO:0003700)	LOC_Os03g06630	Os03g0161900	74.4534	14.2279	134.679	9.4658	3.24273	1.99654e-05	0.000376412		heat stress transcription factor, putative, expressed
ARB vs. GV	Transcription factors (GO:0003700)	LOC_Os03g11614	Os03g0215400	100.765	24.7642	176.766	7.13795	2.83551	1.10586e-11	6.55713e-10		OsMADS1 - MADS-box family gene with MIKCc type-box, expressed
ARB vs. GV	Transcription factors (GO:0003700)	LOC_Os11g45840	Os11g0685600	6.85479	1.92939	11.7802	6.10567	2.61015	0.00117018	0.0116293		expressed protein
ARB vs. GV	Transcription factors (GO:0003700)	LOC_Os04g56150	Os04g0655700	69.5526	19.6729	119.432	6.07092	2.60192	1.02791e-06	2.71722e-05		AP2 domain containing protein
ARB vs. GV	Transcription factors (GO:0003700)	LOC_Os08g43334	Os08g0546800	237.522	70.4311	404.613	5.7448	2.52226	3.00033e-06	7.04372e-05		HSF-type DNA-binding domain containing protein, expressed
ARB vs. GV	Transcription factors (GO:0003700)	LOC_Os03g58420	Os03g0798500	7.25066	2.34375	12.1576	5.18723	2.37497	0.00334382	0.0268535		OsWRKY6 - Superfamily of TFs having WRKY and zinc finger domains, expressed
ARB vs. GV	Transcription factors (GO:0003700)	LOC_Os06g49840	Os06g0712700	48.0863	18.061	78.1116	4.32489	2.11266	1.96227e-11	1.11928e-09		OsMADS16 - MADS-box family gene with MIKCc type-box, expressed
ARB vs. GV	Transcription factors (GO:0003700)	LOC_Os01g66030	Os01g0883100	283.609	115.033	452.185	3.93093	1.97487	2.73672e-24	4.12612e-22		OsMADS2 - MADS-box family gene with MIKCc type-box, expressed
ARB vs. GV	Transcription factors (GO:0003700)	LOC_Os08g41960	Os08g0531900	17.3575	7.49423	27.2208	3.63224	1.86086	4.85002e-05	0.000811574		OsMADS37 - MADS-box family gene with MIKC* type-box, expressed
ARB vs. GV	Transcription factors (GO:0003700)	LOC_Os11g45924	Os11g0686400	37.0922	16.4565	57.7279	3.50791	1.81061	9.97508e-06	0.000203179		OsWRKY41 - Superfamily of TFs having WRKY and zinc finger domains
ARB vs. GV	Transcription factors (GO:0003700)	LOC_Os10g28340	Os10g0419300	790.564	357.141	1223.99	3.42719	1.77702	8.5071e-05	0.00131634		heat stress transcription factor, putative, expressed
ARB vs. GV	Transcription factors (GO:0003700)	LOC_Os12g06010	Os12g0156200	137.455	62.7761	212.133	3.3792	1.75668	7.14593e-05	0.00113319		retrotransposon protein, putative, unclassified, expressed
ARB vs. GV	Transcription factors (GO:0003700)	LOC_Os02g49840	Os02g0731200	78.4472	36.0446	120.85	3.35278	1.74536	0.00221658	0.0193269		OsMADS57 - MADS-box family gene with MIKCc type-box, expressed
ARB vs. GV	Transcription factors (GO:0003700)	LOC_Os02g13800	Os02g0232000	32.6076	15.1769	50.0383	3.297	1.72115	0.000417831	0.00503664		HSF-type DNA-binding domain containing protein, expressed
ARB vs. GV	Transcription factors (GO:0003700)	LOC_Os12g10540	Os12g0207000	703.187	377.208	1029.17	2.72838	1.44804	7.971e-17	7.86691e-15	yes	OsMADS13 - MADS-box family gene with MIKCc type-box, expressed
ARB vs. GV	Transcription factors (GO:0003700)	LOC_Os01g66290	Os01g0886200	864.171	469.178	1259.16	2.68377	1.42426	9.23869e-17	9.02894e-15		OsMADS21 - MADS-box family gene with MIKCc type-box, expressed
ARB vs. GV	Transcription factors (GO:0003700)	LOC_Os03g06920	Os03g0165266, Os03g0165200	49.5132	27.4467	71.5797	2.60796	1.38292	1.08587e-06	2.85784e-05		DRD1, putative, expressed
ARB vs. GV	Transcription factors (GO:0003700)	LOC_Os07g44950	Os07g0644100	1482.02	892.147	2071.89	2.32236	1.21559	7.28936e-10	3.46048e-08		bZIP transcription factor domain containing protein, expressed
ARB vs. GV	Transcription factors (GO:0003700)	LOC_Os04g48030	Os04g0568700	137.331	85.7419	188.92	2.20336	1.1397	0.000486787	0.00571627		heat stress transcription factor B-1, putative, expressed
ARB vs. GV	Transcription factors (GO:0003700)	LOC_Os06g11330	Os06g0217300	53.2015	34.0605	72.3426	2.12395	1.08675	0.000113435	0.00168568		OsMADS55 - MADS-box family gene with MIKCc type-box, expressed
ARB vs. GV	Transcription factors (GO:0003700)	LOC_Os07g08140	Os07g0178600	153.792	100.847	206.738	2.05001	1.03563	5.10681e-07	1.45785e-05		heat stress transcription factor, putative, expressed
ARB vs. GV	Transcription factors (GO:0003700)	LOC_Os02g51300	Os02g0747600	447.104	299.306	594.903	1.98761	0.991032	2.07064e-08	7.82435e-07		AP2 domain containing protein, expressed
ARB vs. GV	Transcription factors (GO:0003700)	LOC_Os06g35960	Os06g0553100	189.144	126.825	251.464	1.98277	0.987518	0.000573414	0.00654648		HSF-type DNA-binding domain containing protein, expressed
ARB vs. GV	Transcription factors (GO:0003700)	LOC_Os06g19630	Os06g0300500	245.111	164.973	325.249	1.97153	0.979318	2.41743e-07	7.56309e-06		steroid nuclear receptor, ligand-binding, putative, expressed
ARB vs. GV	Transcription factors (GO:0003700)	LOC_Os05g11414	Os05g0203800	523.993	367.649	680.337	1.85051	0.887921	0.000403115	0.00489861		OsMADS58 - MADS-box family gene with MIKCc type-box, expressed
ARB vs. GV	Transcription factors (GO:0003700)	LOC_Os09g28354	Os09g0456800	144.828	104.832	184.823	1.76304	0.818068	0.000619949	0.00696121		CPuORF39 - conserved peptide uORF-containing transcript, expressed
ARB vs. GV	Transcription factors (GO:0003700)	LOC_Os01g64000	Os01g0859300	913.871	663.374	1164.37	1.75522	0.811651	1.31466e-06	3.38283e-05		bZIP transcription factor, putative, expressed
ARB vs. GV	Transcription factors (GO:0003700)	LOC_Os01g69030	Os01g0919400	570.816	422.109	719.523	1.70459	0.769425	8.45867e-06	0.000176485	yes	sucrose-phosphate synthase, putative, expressed
ARB vs. GV	Transcription factors (GO:0003700)	LOC_Os02g03960	Os02g0132500	692.998	513.577	872.419	1.69871	0.764441	7.6137e-06	0.000160482		CPuORF1 - conserved peptide uORF-containing transcript, expressed
ARB vs. GV	Transcription factors (GO:0003700)	LOC_Os08g37580	Os08g0481400	149.529	110.949	188.109	1.69545	0.761671	0.000687884	0.00755715	yes	homeobox associated leucine zipper, putative, expressed
ARB vs. GV	Transcription factors (GO:0003700)	LOC_Os08g41950	Os08g0531700	2171.15	1612.92	2729.37	1.69219	0.758891	3.30453e-06	7.66789e-05		OsMADS7 - MADS-box family gene with MIKCc type-box, expressed
ARB vs. GV	Transcription factors (GO:0003700)	LOC_Os03g58160	Os03g0795900	380.267	283.862	476.671	1.67924	0.747805	2.96123e-05	0.000530107		heat stress transcription factor, putative, expressed
ARB vs. GV	Transcription factors (GO:0003700)	LOC_Os02g49700	Os02g0729700	407.227	305.828	508.626	1.66311	0.733885	9.68769e-05	0.0014665		homeobox associated leucine zipper, putative, expressed
ARB vs. GV	Transcription factors (GO:0003700)	LOC_Os07g48820	Os07g0687700	514.802	392.9	636.705	1.62053	0.696462	6.14669e-05	0.000993638	yes	transcription factor, putative, expressed
ARB vs. GV	Transcription factors (GO:0003700)	LOC_Os02g54160	Os02g0782700	4837.73	3748.18	5927.29	1.58138	0.661183	3.82394e-05	0.000658987		AP2 domain containing protein, expressed
ARB vs. GV	Transcription factors (GO:0003700)	LOC_Os09g31390	Os09g0489500	547.299	430.937	663.661	1.54004	0.622968	0.00104387	0.0106095		transcription factor, putative, expressed
ARB vs. GV	Transcription factors (GO:0003700)	LOC_Os07g15440	Os07g0258100	882.295	699.239	1065.35	1.52358	0.607469	0.00372414	0.0292195		alanyl-tRNA synthetase family protein, expressed
ARB vs. GV	Transcription factors (GO:0003700)	LOC_Os12g41860	Os12g0612700	299.772	237.945	361.599	1.51968	0.603766	0.000995629	0.0101917		START domain containing protein, expressed
ARB vs. GV	Transcription factors (GO:0003700)	LOC_Os12g43950	Os12g0636200	533.664	425.415	641.913	1.50891	0.593507	0.00145853	0.0139098		homeobox domain containing protein, expressed
ARB vs. GV	Transcription factors (GO:0003700)	LOC_Os09g32948	Os09g0507200	2494.76	1992.71	2996.81	1.50389	0.588696	0.000279073	0.00362469	yes	OsMADS8 - MADS-box family gene with MIKCc type-box, expressed
ARB vs. GV	Transcription factors (GO:0003700)	LOC_Os05g29810	Os05g0361700	729.299	588.712	869.887	1.47761	0.563265	0.00112346	0.0112847		AP2 domain containing protein, expressed
ARB vs. GV	Transcription factors (GO:0003700)	LOC_Os05g34050	Os05g0411300	508.534	411.862	605.207	1.46944	0.555265	0.00141673	0.0135766		bZIP transcription factor domain containing protein, expressed
ARB vs. GV	Transcription factors (GO:0003700)	LOC_Os06g40080	Os06g0603000	666.785	544.683	788.887	1.44834	0.5344	0.00164405	0.0153331	yes	heme oxygenase 1, putative, expressed
ARB vs. GV	Transcription factors (GO:0003700)	LOC_Os06g09390	Os06g0194000	3634.42	2974.68	4294.16	1.44357	0.529643	0.000998689	0.010216		AP2 domain containing protein, expressed
ARB vs. GV	Transcription factors (GO:0003700)	LOC_Os08g41030	Os08g0521600	1157.09	960.287	1353.89	1.40989	0.495578	0.00641158	0.0443564		AP2 domain containing protein, expressed
ARB vs. GV	Transcription factors (GO:0003700)	LOC_Os01g04020	Os01g0131600	3323.61	3879.02	2768.19	0.713631	-0.486749	0.00254549	0.0214951		AP2 domain containing protein, expressed
ARB vs. GV	Transcription factors (GO:0003700)	LOC_Os11g11100	Os11g0218000	338.795	396.571	281.02	0.708625	-0.496906	0.00653784	0.0449793		bZIP transcription factor domain containing protein, expressed
ARB vs. GV	Transcription factors (GO:0003700)	LOC_Os04g45650	Os04g0539500	452.815	531.672	373.958	0.703361	-0.507663	0.00399144	0.0308012		expressed protein
ARB vs. GV	Transcription factors (GO:0003700)	LOC_Os05g25260	Os05g0316800	179.457	214.434	144.479	0.673769	-0.569674	0.00486901	0.0359372		AP2 domain containing protein, expressed
ARB vs. GV	Transcription factors (GO:0003700)	LOC_Os05g41780	Os05g0497300	479.821	582.531	377.111	0.647367	-0.627345	0.000339717	0.00425931		AP2 domain containing protein, expressed
ARB vs. GV	Transcription factors (GO:0003700)	LOC_Os05g03040	Os05g0121600	167.117	204.174	130.059	0.636999	-0.650637	0.00166793	0.0155028	yes	AP2 domain containing protein, expressed
ARB vs. GV	Transcription factors (GO:0003700)	LOC_Os01g54210	Os01g0745700	274.961	339.484	210.438	0.619877	-0.689946	0.000226301	0.00303519		GATA zinc finger domain containing protein, expressed
ARB vs. GV	Transcription factors (GO:0003700)	LOC_Os01g21120	Os01g0313300	1078.42	1331.91	824.928	0.619356	-0.69116	0.00114517	0.0114528	yes	AP2 domain containing protein, expressed
ARB vs. GV	Transcription factors (GO:0003700)	LOC_Os01g62920	Os01g0848400	85.5138	107.925	63.1023	0.584685	-0.774268	0.00126476	0.0123726		homeodomain protein, putative, expressed
ARB vs. GV	Transcription factors (GO:0003700)	LOC_Os06g48534	Os06g0698900	331.982	421.446	242.518	0.575443	-0.797255	1.15629e-05	0.000230512		GATA transcription factor 25, putative, expressed
ARB vs. GV	Transcription factors (GO:0003700)	LOC_Os04g57340	Os04g0669200	87.5047	111.125	63.8841	0.574883	-0.798659	0.00300079	0.024549		AP2 domain containing protein, expressed
ARB vs. GV	Transcription factors (GO:0003700)	LOC_Os02g33430	Os02g0537500	100.224	127.461	72.9868	0.572619	-0.804352	0.000536665	0.00620788		E2F family transcription factor protein, putative, expressed
ARB vs. GV	Transcription factors (GO:0003700)	LOC_Os02g56250	Os02g0806400, Os02g0806300	1517.48	1950.7	1084.26	0.55583	-0.847283	2.83467e-07	8.6873e-06		GATA zinc finger domain containing protein, expressed
ARB vs. GV	Transcription factors (GO:0003700)	LOC_Os10g41130	Os10g0560700	36.2895	46.7204	25.8586	0.553476	-0.853408	0.00662289	0.0453875		AP2 domain containing protein, expressed
ARB vs. GV	Transcription factors (GO:0003700)	LOC_Os06g04870	Os06g0140700	74.0285	96.3662	51.6909	0.536401	-0.898616	0.000454101	0.00540436		homeobox associated leucine zipper, putative, expressed
ARB vs. GV	Transcription factors (GO:0003700)	LOC_Os04g55520	Os04g0648900	94.7374	123.818	65.6564	0.530264	-0.915216	8.90242e-05	0.00136275		AP2 domain containing protein, expressed
ARB vs. GV	Transcription factors (GO:0003700)	LOC_Os06g15480	Os06g0265400	109.977	144.666	75.2888	0.520431	-0.942221	2.40553e-05	0.000441214		transcription factor, putative, expressed
ARB vs. GV	Transcription factors (GO:0003700)	LOC_Os03g21800	Os03g0336200	255.155	338.693	171.618	0.506705	-0.980782	2.8807e-07	8.7846e-06		bZIP transcription factor family protein, putative, expressed
ARB vs. GV	Transcription factors (GO:0003700)	LOC_Os04g33950	Os04g0416100	74.9323	100.064	49.8008	0.49769	-1.00668	6.17902e-05	0.000997789		E2F family transcription factor protein, putative, expressed
ARB vs. GV	Transcription factors (GO:0003700)	LOC_Os09g25060	Os09g0417600	132.159	176.764	87.5539	0.495314	-1.01358	0.00494191	0.036368		OsWRKY76 - Superfamily of TFs having WRKY and zinc finger domains, expressed
ARB vs. GV	Transcription factors (GO:0003700)	LOC_Os04g32620	Os04g0398000	146.298	195.682	96.9142	0.495262	-1.01373	0.000274479	0.00357712		ethylene-responsive transcription factor ERF114, putative, expressed
ARB vs. GV	Transcription factors (GO:0003700)	LOC_Os01g12440	Os01g0224100	91.6459	122.729	60.5631	0.493471	-1.01896	2.47183e-05	0.000451934		AP2 domain containing protein, expressed
ARB vs. GV	Transcription factors (GO:0003700)	LOC_Os05g46020	Os05g0537100	23.0552	31.0397	15.0707	0.48553	-1.04237	0.00687937	0.0468562		OsWRKY7 - Superfamily of TFs having WRKY and zinc finger domains, expressed
ARB vs. GV	Transcription factors (GO:0003700)	LOC_Os06g45140	Os06g0662200	1353.94	1865.77	842.105	0.451346	-1.1477	7.25085e-12	4.41273e-10	yes	bZIP transcription factor domain containing protein, expressed
ARB vs. GV	Transcription factors (GO:0003700)	LOC_Os12g07120	Os12g0168800	539.571	744.689	334.452	0.449117	-1.15484	1.01701e-10	5.39105e-09		GATA zinc finger domain containing protein, expressed
ARB vs. GV	Transcription factors (GO:0003700)	LOC_Os01g49830	Os01g0693400	289.402	413.202	165.602	0.400777	-1.31913	3.02848e-12	1.91695e-10		B3 DNA binding domain containing protein, expressed
ARB vs. GV	Transcription factors (GO:0003700)	LOC_Os05g51150	Os05g0589200	333.592	477.23	189.953	0.398033	-1.32904	0.000319264	0.00404856		RNA polymerase sigma factor, putative, expressed
ARB vs. GV	Transcription factors (GO:0003700)	LOC_Os05g48260	Os05g0556300	15.7126	22.8243	8.60092	0.376832	-1.40801	0.00470164	0.034986		wax synthase, putative, expressed
ARB vs. GV	Transcription factors (GO:0003700)	LOC_Os01g04800	Os01g0141000	22.2748	34.1575	10.3922	0.304242	-1.71671	4.14564e-05	0.000705911		B3 DNA binding domain containing protein, expressed
ARB vs. GV	Transcription factors (GO:0003700)	LOC_Os02g43790	Os02g0654700	9.36775	14.4436	4.29185	0.297145	-1.75076	0.00531262	0.0384083		ethylene-responsive transcription factor, putative, expressed
ARB vs. GV	Transcription factors (GO:0003700)	LOC_Os10g38820	Os10g0531900	26.492	41.151	11.833	0.287551	-1.79811	5.84209e-06	0.000127942		bZIP family transcription factor, putative, expressed
ARB vs. GV	Transcription factors (GO:0003700)	LOC_Os05g25770	Os05g0322900	26.0345	40.5133	11.5557	0.285232	-1.80979	1.64151e-06	4.12136e-05		OsWRKY45 - Superfamily of TFs having WRKY and zinc finger domains, expressed
ARB vs. GV	Transcription factors (GO:0003700)	LOC_Os09g11460	Os09g0286600	81.8422	29.7313	133.953	4.50546	2.17168	6.87703e-16	6.30983e-14		AP2 domain containing protein, expressed
ARB vs. GV	Transcription factors (GO:0003700)	LOC_Os02g05450	Os02g0147800	1217.72	1403.12	1032.32	0.73573	-0.442753	0.00744269	0.0497002		Homeobox domain containing protein, expressed
ARB vs. GV	Transcription factors (GO:0003700)	LOC_Os02g32590	Os02g0527300	570.513	920.387	220.638	0.239723	-2.06056	1.42387e-23	2.02466e-21		HSF-type DNA-binding domain containing protein, expressed
ARB vs. GV	Transcription factors (GO:0003700)	LOC_Os07g39320	Os07g0581700	11.3332	18.0185	4.64781	0.257947	-1.95486	0.00171959	0.0158699		homeobox domain containing protein, expressed
ARB vs. GV	Transcription factors (GO:0003700)	LOC_Os04g39570	Os04g0471700	49.0621	79.1552	18.9691	0.239645	-2.06103	2.16198e-10	1.09202e-08		OsWRKY35v2 - Superfamily of TFs having WRKY and zinc finger domains, expressed
ARB vs. GV	Transcription factors (GO:0003700)	LOC_Os06g16370	Os06g0275000	6.96275	12.1257	1.79985	0.148433	-2.75212	0.000124607	0.00182995		CCT/B-box zinc finger protein, putative, expressed
ARB vs. GV	Transcription factors (GO:0003700)	LOC_Os06g06970	Os06g0165600	4.26749	7.46846	1.06651	0.142802	-2.80792	0.00712252	0.0480268		AP2 domain containing protein, expressed
ARB vs. GV	Transcription factors (GO:0003700)	LOC_Os05g45410	Os05g0530400	6.01153	10.5803	1.44271	0.136358	-2.87453	0.000698562	0.00765205		HSF-type DNA-binding domain containing protein, expressed
ARB vs. GV	Transcription factors (GO:0003700)	LOC_Os06g10780	None	10.0984	18.7866	1.41014	0.0750611	-3.73579	4.80247e-06	0.000106732		AP2 domain containing protein, expressed
ARB vs. GV	Transcription factors (GO:0003700)	LOC_Os03g38610	None	23.0346	43.9122	2.15698	0.0491202	-4.34754	3.1444e-13	2.1991e-11		OsMADS87 - MADS-box family gene with M-gamma type-box
ARB vs. GV	Transcription factors (GO:0003700)	LOC_Os04g04300	None	3.1688	6.3375	0	0	-Inf	0.000348093	0.00434075		retrotransposon protein, putative, unclassified
ARB vs. GV	Transcription factors (GO:0003700)	LOC_Os07g08420	Os07g0182000	3109.85	2621.28	3598.42	1.3728	0.4571	0.00478588	0.0354741	yes	RISBZ1/bZIP transcription factor domain containing protein, expressed
ARB vs. GV	Essential aminoacids biosynthesis	LOC_Os01g18860	Os01g0293000	349.214	220.96	477.469	2.1609	1.1116	5.44095e-09	2.26414e-07		S-adenosylmethionine synthetase, putative, expressed
ARB vs. GV	Essential aminoacids biosynthesis	LOC_Os03g63330	Os03g0850400	229.02	165.565	292.475	1.7665	0.8209	9.36991e-05	0.00142776		aspartokinase, chloroplast precursor, putative, expressed
ARB vs. GV	Essential aminoacids biosynthesis	LOC_Os05g47640	Os05g0549700	1169.5	855.076	1483.92	1.7354	0.7953	5.24632e-06	0.000116081		threonine synthase, chloroplast precursor, putative, expressed
ARB vs. GV	Essential aminoacids biosynthesis	LOC_Os06g15420	Os06g0265000	3686.44	3034.59	4338.28	1.4296	0.5156	0.00132832	0.0128976	yes	asparagine synthetase, putative, expressed
ARB vs. GV	Essential aminoacids biosynthesis	LOC_Os08g25390	Os08g0342400	1465.71	1196.44	1734.98	1.4501	0.5362	0.00108984	0.011017	yes	bifunctional aspartokinase/homoserine dehydrogenase, chloroplast precursor, putative, expressed
ARB vs. GV	Essential aminoacids biosynthesis	LOC_Os12g42876	Os12g0623900	3827.72	2587.15	5068.29	1.959	0.9701	0.000391007	0.00477662	yes	5-methyltetrahydropteroyltriglutamate--homocysteine methyltransferase, putative, expressed
ARB vs. GV	Essential aminoacids biosynthesis	LOC_Os03g50880	Os03g0718000	154.807	105.811	203.804	1.9261	0.9457	4.44455e-06	0.000100037		class I glutamine amidotransferase, putative, expressed
ARB vs. GV	Essential aminoacids biosynthesis	LOC_Os09g08130	Os09g0255400	7.7007	12.54	2.8615	0.2282	-2.1317	0.0018419	0.0167259		indole-3-glycerol phosphate synthase, chloroplast precursor, putative, expressed
ARB vs. GV	Essential aminoacids biosynthesis	LOC_Os06g42560	Os06g0632200	139.065	63.9584	214.172	3.3486	1.7436	7.02381e-16	6.40533e-14		tryptophan synthase beta chain 2, putative, expressed
ARB vs. GV	Essential aminoacids biosynthesis	LOC_Os03g15120	Os03g0256400	688.98	527.713	850.246	1.6112	0.6881	5.699e-05	0.000934356	yes	imidazole glycerol phosphate synthase hisHF, chloroplast precursor, putative, expressed
ARB vs. GV	Essential aminoacids biosynthesis	LOC_Os06g42000	Os06g0625500	1161.74	947.767	1375.71	1.4515	0.5376	0.00126299	0.0123633		peroxiredoxin, putative, expressed
ARB vs. GV	Essential aminoacids degradation	LOC_Os02g54254	Os02g0783700, Os02g0783625	13280.5	16801.3	9759.65	0.5809	-0.7837	5.77249e-05	0.00094434		saccharopine dehydrogenase, putative, expressed
ARB vs. GV	Essential aminoacids degradation	LOC_Os04g55710	Os04g0650700	1548.17	1879.38	1216.96	0.6475	-0.627	0.000118956	0.00175469	yes	transposon protein, putative, unclassified, expressed
ARB vs. GV	Essential aminoacids degradation	LOC_Os05g22970	Os05g0295800	1690.42	1419.02	1961.82	1.3825	0.4673	0.00439364	0.0332046	yes	glyoxalase family protein, putative, expressed
ARB vs. GV	Nutraceutical compounds	LOC_Os02g07628	None	177.342	60.5505	294.134	4.8577	2.2803	0.00280812	0.0233062		gamma-thionin family domain containing protein
ARB vs. GV	Nutraceutical compounds	LOC_Os02g52930	Os02g0768300	53.1171	32.1372	74.0969	2.3056	1.2052	1.36798e-05	0.000268434		integral membrane protein DUF6 containing protein, expressed
ARB vs. VN	Starch biosynthesis (GO:0019252)	LOC_Os06g04200	Os06g0133000	103630	34703.5	172557	4.97232	2.31392	5.09805e-41	1.75419e-38	yes	starch synthase, putative, expressed
ARB vs. VN	Starch biosynthesis (GO:0019252)	LOC_Os02g51070	Os02g0744700	50.8013	33.2909	68.3117	2.05197	1.03701	0.000145234	0.00173822		starch synthase, putative, expressed
ARB vs. VN	Starch biosynthesis (GO:0019252)	LOC_Os10g30156	Os10g0437600	831.284	1010.03	652.533	0.64605	-0.630283	0.000509404	0.00489519	yes	starch synthase, putative, expressed
ARB vs. VN	Starch biosynthesis (GO:0019252)	LOC_Os10g11140	Os10g0189100	5208.1	7302.49	3113.71	0.426391	-1.22975	5.53162e-07	1.32514e-05		phosphoglucomutase, putative, expressed
ARB vs. VN	Starch biosynthesis (GO:0019252)	LOC_Os06g06560	Os06g0160700	14127.1	21103.6	7150.55	0.338831	-1.56136	2.55824e-08	8.23203e-07	yes	starch synthase, putative, expressed
ARB vs. VN	Starch metabolism (GO:0005982)	LOC_Os02g33110	Os02g0534400	45.9157	23.2766	68.5548	2.94523	1.55838	1.23058e-06	2.70603e-05		glycosyl hydrolases, putative, expressed
ARB vs. VN	Starch metabolism (GO:0005982)	LOC_Os09g29070	Os09g0465600	2743.26	3339.14	2147.37	0.643089	-0.636909	0.000146593	0.00175171	yes	glucose-6-phosphate isomerase, putative, expressed
ARB vs. VN	Starch metabolism (GO:0005982)	LOC_Os02g32730	Os02g0529400	523.726	639.152	408.301	0.638818	-0.646524	0.000380873	0.00387658		neutral/alkaline invertase, putative, expressed
ARB vs. VN	Starch metabolism (GO:0005982)	LOC_Os04g33740	Os04g0413500	383.536	470.079	296.993	0.631793	-0.662477	0.000218498	0.00242794	yes	glycosyl hydrolases, putative, expressed
ARB vs. VN	Starch metabolism (GO:0005982)	LOC_Os06g09450	Os06g0194900, Os06g0195150	16697.9	22287.9	11108	0.4984	-1.0047	1.38007e-07	3.8338e-06		SUS2 - sucrose synthase, putative, expressed
ARB vs. VN	Starch metabolism (GO:0005982)	LOC_Os07g42490	Os07g0616800	29014.5	35528.5	22500.4	0.6333	-0.659	0.000149737	0.00178085	yes	SUS3 - sucrose synthase, putative, expressed
ARB vs. VN	Starch catabolic process (GO:0005983)	LOC_Os02g52710	Os02g0765600	22.07	1.56655	42.5734	27.1765	4.76429	1.68049e-09	6.95155e-08		alpha-amylase precursor, putative, expressed
ARB vs. VN	Starch catabolic process (GO:0005983)	LOC_Os03g04770	Os03g0141200	538.451	230.008	846.895	3.68203	1.8805	7.36038e-24	1.28828e-21	yes	beta-amylase, putative, expressed
ARB vs. VN	Starch catabolic process (GO:0005983)	LOC_Os06g49970	Os06g0713800	79.2876	55.0994	103.476	1.87798	0.909185	0.000201311	0.00226795		alpha-amylase precursor, putative, expressed
ARB vs. VN	Starch catabolic process (GO:0005983)	LOC_Os08g29160	Os08g0379300	977.922	1132.87	822.976	0.726453	-0.461058	0.00857773	0.0465139		5-AMP-activated protein kinase beta-1 subunit-related, putative, expressed
ARB vs. VN	Starch catabolic process (GO:0005983)	LOC_Os09g28420	Os09g0457600, Os09g0457800	76.231	96.352	56.1099	0.582343	-0.780059	0.00312924	0.021239	yes	alpha-amylase precursor, putative, expressed
ARB vs. VN	Starch catabolic process (GO:0005983)	LOC_Os07g35940	Os07g0543300	31.0851	43.663	18.5073	0.423866	-1.23832	8.74529e-05	0.00112445		beta-amylase, putative
ARB vs. VN	Starch catabolic process (GO:0005983)	LOC_Os07g35880	Os07g0543100	3.65172	6.29505	1.0084	0.160189	-2.64215	0.0054666	0.0327261		beta-amylase, putative, expressed
ARB vs. VN	Grain Storage Proteins (GO:0045735)	LOC_Os01g14670	Os01g0249200	8.66671	3.16648	14.1669	4.47403	2.16158	0.00189985	0.0143103		Cupin domain containing protein, expressed
ARB vs. VN	Grain Storage Proteins (GO:0045735)	LOC_Os02g11820	Os02g0208900	1720.69	2144.72	1296.67	0.604586	-0.72598	2.90271e-05	0.000438374		GTPase-activating protein, putative, expressed
ARB vs. VN	Grain Storage Proteins (GO:0045735)	LOC_Os02g15140	Os02g0249500	778.45	969.83	587.069	0.605332	-0.724201	0.000292567	0.00311824	yes	retrotransposon protein, putative, unclassified, expressed
ARB vs. VN	Grain Storage Proteins (GO:0045735)	LOC_Os02g15150	Os02g0249600	276509	325284	227734	0.700108	-0.514351	0.00126406	0.010356	yes	glutelin, putative, expressed
ARB vs. VN	Grain Storage Proteins (GO:0045735)	LOC_Os02g25640	Os02g0453600	371531	509328	233734	0.458906	-1.12373	5.92572e-08	1.79252e-06	yes	glutelin, putative, expressed
ARB vs. VN	Grain Storage Proteins (GO:0045735)	LOC_Os02g25860	Os02g0456100	1543.76	2092.67	994.856	0.4754	-1.07279	0.00136748	0.0110068		glutelin, putative, expressed
ARB vs. VN	Grain Storage Proteins (GO:0045735)	LOC_Os02g29010	Os02g0491700	86.2283	5.48139	166.975	30.4622	4.92895	6.73811e-18	7.84731e-16		retrotransposon protein, putative, unclassified
ARB vs. VN	Grain Storage Proteins (GO:0045735)	LOC_Os03g31360	Os03g0427300	384368	446641	322095	0.72115	-0.471629	0.00552807	0.0330614	yes	glutelin, putative, expressed
ARB vs. VN	Grain Storage Proteins (GO:0045735)	LOC_Os03g55350	Os03g0761500	5421.52	3150.48	7692.56	2.44171	1.28789	4.16443e-12	2.6216e-10		OsSub31 - Putative Subtilisin homologue, expressed
ARB vs. VN	Grain Storage Proteins (GO:0045735)	LOC_Os03g55740	Os03g0766350	672.763	899.927	445.599	0.495151	-1.01406	1.29453e-08	4.4192e-07		SSA4 - 2S albumin seed storage family protein precursor, expressed
ARB vs. VN	Grain Storage Proteins (GO:0045735)	LOC_Os04g10530	Os04g0184100	79.4055	41.6078	117.203	2.81685	1.49408	3.52696e-07	8.79706e-06		amidase, putative, expressed
ARB vs. VN	Grain Storage Proteins (GO:0045735)	LOC_Os04g49690	Os04g0586500	791.946	1176.85	407.043	0.345875	-1.53168	7.26111e-08	2.15133e-06		FERONIA receptor-like kinase, putative, expressed
ARB vs. VN	Grain Storage Proteins (GO:0045735)	LOC_Os04g52260	Os04g0612500	123.163	49.4361	196.89	3.98273	1.99376	1.08899e-17	1.23501e-15		LTPL124 - Protease inhibitor/seed storage/LTP family protein precursor, expressed
ARB vs. VN	Grain Storage Proteins (GO:0045735)	LOC_Os05g02510	Os05g0115900	301.446	235.49	367.403	1.56017	0.641699	0.00137715	0.0110619		beta-hexosaminidase precursor, putative, expressed
ARB vs. VN	Grain Storage Proteins (GO:0045735)	LOC_Os05g02520	Os05g0116000	2549.62	1989.78	3109.47	1.56272	0.64406	0.000206831	0.00232129	yes	cupin domain containing protein, expressed
ARB vs. VN	Grain Storage Proteins (GO:0045735)	LOC_Os05g10830	Os05g0197200	27.7215	0.772662	54.6703	70.7557	6.14478	1.33148e-18	1.666e-16		proteophosphoglycan ppg4, putative, expressed
ARB vs. VN	Grain Storage Proteins (GO:0045735)	LOC_Os05g19670	Os05g0277500	217.011	155.838	278.184	1.78509	0.835997	0.00326678	0.0219331		Cupin domain containing protein, expressed
ARB vs. VN	Grain Storage Proteins (GO:0045735)	LOC_Os07g10580	Os07g0206500	132848	184915	80780.4	0.436851	-1.19479	0.0003149	0.00331773		PROLM26 - Prolamin precursor, expressed
ARB vs. VN	Grain Storage Proteins (GO:0045735)	LOC_Os07g11910	Os07g0219300	1520.24	3037.39	3.09124	0.00101773	-9.94043	4.90814e-78	5.7161e-75		PROLM20 - Prolamin precursor, expressed
ARB vs. VN	Grain Storage Proteins (GO:0045735)	LOC_Os07g37850	Os07g0565800	249.373	82.4719	416.274	5.04746	2.33556	0.000555495	0.00527285		expressed protein
ARB vs. VN	Grain Storage Proteins (GO:0045735)	LOC_Os08g01930	Os08g0110800	1267.19	1009.67	1524.72	1.51011	0.594656	0.00041981	0.00418747	yes	KH domain-containing protein, putative, expressed
ARB vs. VN	Grain Storage Proteins (GO:0045735)	LOC_Os08g08980	Os08g0189300	170.323	105.562	235.085	2.22699	1.15509	1.05251e-08	3.66742e-07		cupin domain containing protein, expressed
ARB vs. VN	Grain Storage Proteins (GO:0045735)	LOC_Os08g09010	Os08g0189600	10.9403	4.69965	17.1809	3.65578	1.87018	0.00180621	0.0137487		Cupin domain containing protein, expressed
ARB vs. VN	Grain Storage Proteins (GO:0045735)	LOC_Os08g09040	Os08g0189850	5.34217	0.768126	9.91621	12.9096	3.69037	0.00116179	0.00967257		Cupin domain containing protein, expressed
ARB vs. VN	Grain Storage Proteins (GO:0045735)	LOC_Os10g31440	Os10g0451900	11.6526	3.12403	20.1812	6.45998	2.69153	1.034e-05	0.000178009		retrotransposon protein, putative, unclassified, expressed
ARB vs. VN	Grain Storage Proteins (GO:0045735)	LOC_Os07g11900	Os07g0219250	1344.45	2687.14	1.7576	0.0007	-10.5783	1.63954e-247	4.96453e-243		PROLM19 - Prolamin precursor, putative, expressed
ARB vs. VN	Grain Storage Proteins (GO:0045735)	LOC_Os12g16880	Os12g0269100	22.9481	36.6166	9.27959	0.253425	-1.98037	1.8561e-10	9.07961e-09		PROLM27 - Prolamin precursor, expressed
ARB vs. VN	Grain Storage Proteins (GO:0045735)	LOC_Os12g16890	Os12g0269200	25091.5	29495.8	20687.2	0.701363	-0.511768	0.00796801	0.0440115		PROLM28 - Prolamin precursor, expressed
ARB vs. VN	Grain Storage Proteins (GO:0045735)	LOC_Os12g17010	Os12g0269600	41.9202	75.8519	7.98848	0.105317	-3.24719	1.02906e-30	2.57521e-28		PROLM29 - Prolamin precursor, expressed
ARB vs. VN	Grain Storage Proteins transporters	LOC_Os03g15650	Os03g0262900	671.075	805.365	536.784	0.6665	-0.5853	0.00146078	0.0116004		GEF/vacuolar sorting protein, putative, expressed
ARB vs. VN	Grain Storage Proteins transporters	LOC_Os05g01994	Os05g0110600	141.734	106.588	176.879	1.6595	0.7307	0.0012362	0.0101801	yes	rab5-interacting protein like, putative, expressed
ARB vs. VN	Grain Storage Proteins transporters	LOC_Os01g15010	Os01g0254000	1542.23	1017.75	2066.71	2.0307	1.022	3.96873e-09	1.52118e-07	yes	Sar1c/miro, putative, expressed
ARB vs. VN	Grain Storage Proteins transporters	LOC_Os03g52340	Os03g0733800	2329.09	2994.07	1664.12	0.5558	-0.8473	2.52565e-05	0.000388403	yes	Ero1/endoplasmic oxidoreductin-1 precursor, putative, expressed
ARB vs. VN	Grain Storage Proteins transporters	LOC_Os02g02410	Os02g0115900	22724	30983.8	14464.2	0.4668	-1.099	1.99498e-07	5.32229e-06	yes	BiP/DnaK family protein, putative, expressed
ARB vs. VN	Grain Storage Proteins transporters	LOC_Os11g41890	Os11g0637700	3297.39	4387.86	2206.93	0.503	-0.9915	8.74888e-09	3.08682e-07	yes	RBP-A/hnRNP/RNA recognition motif containing protein, putative, expressed
ARB vs. VN	Grain Storage Proteins transporters	LOC_Os07g25960	None	76.3943	115.421	37.3677	0.3238	-1.627	1.06579e-07	3.03882e-06		RBP-B/cp29/retrotransposon protein, putative, unclassified, expressed
ARB vs. VN	Grain Storage Proteins transporters	LOC_Os10g33230	Os10g0470900	2635.7	3144.12	2127.28	0.6766	-0.5636	0.000835235	0.00732646	yes	RBP-J/hnRNP/RNA recognition motif containing protein, putative, expressed
ARB vs. VN	Grain Storage Proteins transporters	LOC_Os04g53440	Os04g0625800	1126.8	835.869	1417.73	1.6961	0.7622	1.03799e-05	0.00017848	yes	RBP-L/RBP45/RNA recognition motif containing protein, putative, expressed
ARB vs. VN	Grain Storage Proteins transporters	LOC_Os02g32350	Os02g0523500	12620.9	14594.9	10646.9	0.7295	-0.455	0.00744423	0.0416965	yes	Rp120/TUDOR protein with multiple SNc domains, putative, expressed
ARB vs. VN	Allergens	LOC_Os11g02400	Os11g0116000	121.997	74.8789	169.115	2.2585	1.1754	6.45906e-06	0.00011789		LTPL8 - Protease inhibitor/seed storage/LTP family protein precursor, expressed
ARB vs. VN	Tocochromanols biosynthesis	LOC_Os02g47310	Os02g0701600	311.609	244.177	379.041	1.5523	0.6344	0.00102992	0.00871599		tocopherol methyltrasferase/Cyclopropane-fatty-acyl-phospholipid synthase, putative, expressed
ARB vs. VN	Tocochromanols biosynthesis	LOC_Os06g43880	Os06g0646900	826.059	1106.19	545.93	0.4935	-1.0188	1.83892e-08	6.09883e-07	yes	homogenistate phytyltransferase/prenyltransferase, putative, expressed
ARB vs. VN	Tocochromanols biosynthesis	LOC_Os03g27230	Os03g0389700	1208.11	892.889	1523.33	1.7061	0.7707	0.00056055	0.00531417	yes	3-deoxy-D-arabino-hptulosonate 7-phosphate synthase/phospho-2-dehydro-3-deoxyheptonate aldolase, chloroplast precursor, putative, expressed
ARB vs. VN	Tocochromanols biosynthesis	LOC_Os09g36800	Os09g0539100	434.183	291.44	576.926	1.9796	0.9852	7.24364e-05	0.000957805		3-dehydroquinate synthase, putative, expressed
ARB vs. VN	Tocochromanols biosynthesis	LOC_Os01g27750	Os01g0375200	296.713	232.839	360.588	1.5487	0.631	0.00114515	0.00955505		bifunctional 3-dehydroquinate dehydratase/shikimate dehydrogenase,chloroplast precursor, putative, expressed
ARB vs. VN	Tocochromanols biosynthesis	LOC_Os06g49520	Os06g0709000	70.4729	51.8146	89.1312	1.7202	0.7826	0.0051006	0.030945		arogenate dehydrogenase 1, chloroplast precursor, putative, expressed
ARB vs. VN	Tocochromanols biosynthesis	LOC_Os06g35050	Os06g0542200	27.2025	18.9655	35.4395	1.8686	0.902	0.00876321	0.0473079		prephenate dehydrogenase/dehydratase domain containing protein, expressed
ARB vs. VN	Tocochromanols biosynthesis	LOC_Os07g49390	Os07g0694600	149.611	110.923	188.299	1.6976	0.7635	0.000355176	0.00367306		arogenate dehydratase-ADT2/P-protein, putative, expressed
ARB vs. VN	Tocochromanols biosynthesis	LOC_Os05g33840	Os05g0408900	67.209	40.5754	93.8427	2.3128	1.2096	0.000433426	0.00430273		1-deoxy-D-xylulose-5-phosphate synthase/transketolase, putative, expressed
ARB vs. VN	Tocochromanols biosynthesis	LOC_Os02g51080	Os02g0744900	427.197	234.469	619.924	2.644	1.4027	0.000117583	0.00145145	yes	geranylgeranyl reductase/FAD binding domain containing protein, expressed
ARB vs. VN	Tocochromanols biosynthesis	LOC_Os10g41780	Os10g0567400	123.821	66.5712	181.071	2.72	1.4436	9.53888e-05	0.00121462		chlorophyllase/chlorophyllide a oxygenase, chloroplast precursor, putative, expressed
ARB vs. VN	Tocochromanols biosynthesis	LOC_Os12g01480	Os12g0105500	57.2386	39.5602	74.917	1.8937	0.9212	0.000481271	0.00468431		phytol kinase/phosphatidate cytidylyltransferase, putative, expressed
ARB vs. VN	Sterols biosynthesis	LOC_Os07g36190	Os07g0546000	711.584	560.204	862.965	1.5404	0.6233	0.000574608	0.00542705	yes	hydrolase, NUDIX family, domain containing protein, expressed
ARB vs. VN	Sterols biosynthesis	LOC_Os08g40180	Os08g0512700	2212.08	1743.16	2681.01	1.538	0.6211	0.000419853	0.00418747		3-hydroxy-3-methylglutaryl-coenzyme A reductase, putative, expressed
ARB vs. VN	Sterols biosynthesis	LOC_Os05g46580	Os05g0543400	450.475	353.041	547.909	1.552	0.6341	0.000570508	0.00539506	yes	polyprenyl synthetase, putative, expressed
ARB vs. VN	Sterols biosynthesis	LOC_Os07g10130	Os07g0200700	204.382	121.113	287.65	2.375	1.248	1.04707e-09	4.52286e-08		squalene synthetase, putative, expressed
ARB vs. VN	Sterols biosynthesis	LOC_Os07g10600	Os07g0206700	1402.98	1166.24	1639.72	1.406	0.4916	0.00453697	0.0282674	yes	cycloartenol-C-24-methyltransferase 1, putative, expressed
ARB vs. VN	Sterols biosynthesis	LOC_Os03g59290	Os03g0807600	70.1345	38.7949	101.474	2.6157	1.3872	2.45134e-07	6.38784e-06		C-methyltransferase, putative, expressed
ARB vs. VN	Sterols biosynthesis	LOC_Os04g52230	Os04g0611800	1238.49	942.819	1534.16	1.6272	0.7024	2.19496e-05	0.000342594		ent-kaurene synthase, chloroplast precursor, putative, expressed
ARB vs. VN	Sterols biosynthesis	LOC_Os03g04340	Os03g0136200	976.794	1196.66	756.924	0.6325	-0.6608	6.07405e-05	0.000826989		C-methyltransferase, putative, expressed
ARB vs. VN	Sterols biosynthesis	LOC_Os04g52210	Os04g0611700	573.916	441.014	706.818	1.6027	0.6805	0.000106791	0.00133732		terpene synthase, putative, expressed
ARB vs. VN	Grain size	LOC_Os07g42410	Os07g0616000	1316.61	1693.62	939.597	0.5548	-0.85	2.25463e-06	4.63163e-05	yes	SRS1-DEP2/expressed protein
ARB vs. VN	Transcription factors (GO:0003700)	LOC_Os09g02780	Os09g0116000	12.1675	0.772662	23.5624	30.4951	4.9305	2.61943e-07	6.80244e-06		OsMADS77 - MADS-box family gene with M-alpha type-box
ARB vs. VN	Transcription factors (GO:0003700)	LOC_Os01g61080	Os01g0826400	6.87885	0.388599	13.3691	34.4033	5.10448	1.57207e-05	0.000257867		OsWRKY24 - Superfamily of TFs having WRKY and zinc finger domains, expressed
ARB vs. VN	Transcription factors (GO:0003700)	LOC_Os08g41030	Os08g0521600	1423.05	960.287	1885.81	1.9638	0.973649	1.29096e-06	2.83057e-05		AP2 domain containing protein, expressed
ARB vs. VN	Transcription factors (GO:0003700)	LOC_Os04g38780	Os04g0461300	87.5172	66.2933	108.741	1.6403	0.713963	0.00359517	0.023677		transcription factor, putative, expressed
ARB vs. VN	Transcription factors (GO:0003700)	LOC_Os05g03020	Os05g0121400	225.793	271.936	179.651	0.660637	-0.598069	0.00306059	0.0209009		ZOS5-03 - C2H2 zinc finger protein, expressed
ARB vs. VN	Transcription factors (GO:0003700)	LOC_Os07g17230	Os07g0273700	83.4136	104.759	62.0682	0.592486	-0.755147	0.00191009	0.0143696		disease resistance protein, putative, expressed
ARB vs. VN	Transcription factors (GO:0003700)	LOC_Os01g57890	Os01g0788800	3862.25	375.07	7349.44	19.5948	4.2924	1.82171e-09	7.46592e-08	yes	Homeobox domain containing protein, expressed
ARB vs. VN	Transcription factors (GO:0003700)	LOC_Os04g56150	Os04g0655700	99.8056	19.6729	179.938	9.14652	3.19322	4.75614e-09	1.79124e-07		AP2 domain containing protein
ARB vs. VN	Transcription factors (GO:0003700)	LOC_Os05g50930	Os05g0586600	49.9546	10.9766	88.9327	8.10206	3.01829	0.000361306	0.00371834		RNA polymerase sigma factor, putative, expressed
ARB vs. VN	Transcription factors (GO:0003700)	LOC_Os03g58420	Os03g0798500	10.6398	2.34375	18.9359	8.0793	3.01423	7.7693e-05	0.00101886		OsWRKY6 - Superfamily of TFs having WRKY and zinc finger domains, expressed
ARB vs. VN	Transcription factors (GO:0003700)	LOC_Os02g13800	Os02g0232000	60.8348	15.1769	106.493	7.01675	2.8108	7.90729e-09	2.81685e-07		HSF-type DNA-binding domain containing protein, expressed
ARB vs. VN	Transcription factors (GO:0003700)	LOC_Os06g01890	Os06g0108500	6.82807	1.93392	11.7222	6.06136	2.59964	0.00215746	0.0158255		MADS-box transcription factor, putative, expressed
ARB vs. VN	Transcription factors (GO:0003700)	LOC_Os03g06630	Os03g0161900	47.9331	14.2279	81.6383	5.73788	2.52052	0.000801993	0.00708618		heat stress transcription factor, putative, expressed
ARB vs. VN	Transcription factors (GO:0003700)	LOC_Os03g19900	Os03g0313100	93.6919	35.2794	152.104	4.31142	2.10816	3.19026e-12	2.05098e-10		AP2 domain containing protein, expressed
ARB vs. VN	Transcription factors (GO:0003700)	LOC_Os10g26500	Os10g0404900	12.5035	4.73303	20.274	4.28351	2.09879	0.00037575	0.00383734		homeobox associated leucine zipper, putative, expressed
ARB vs. VN	Transcription factors (GO:0003700)	LOC_Os03g07450	Os03g0170600	10.7191	4.30198	17.1362	3.98333	1.99398	0.000956928	0.00819683		homeobox associated leucine zipper, putative, expressed
ARB vs. VN	Transcription factors (GO:0003700)	LOC_Os03g09170	Os03g0191900	12.4026	5.02004	19.7852	3.94124	1.97865	0.00452795	0.0282344		ethylene-responsive transcription factor, putative, expressed
ARB vs. VN	Transcription factors (GO:0003700)	LOC_Os03g06920	Os03g0165200, Os03g0165266	67.1476	27.4467	106.849	3.89296	1.96087	6.73723e-12	4.138e-10		DRD1, putative, expressed
ARB vs. VN	Transcription factors (GO:0003700)	LOC_Os08g41960	Os08g0531900	18.0085	7.49423	28.5228	3.80597	1.92827	1.32108e-05	0.000221743		OsMADS37 - MADS-box family gene with MIKC* type-box, expressed
ARB vs. VN	Transcription factors (GO:0003700)	LOC_Os12g06010	Os12g0156200	137.173	62.7761	211.569	3.37022	1.75284	0.000333108	0.00346854		retrotransposon protein, putative, unclassified, expressed
ARB vs. VN	Transcription factors (GO:0003700)	LOC_Os06g10600	Os06g0208100, Os06g0207966	31.4543	14.5028	48.4058	3.33769	1.73885	3.45614e-06	6.77359e-05		homeobox and START domains containing protein, putative, expressed
ARB vs. VN	Transcription factors (GO:0003700)	LOC_Os09g11460	Os09g0286600	63.2516	29.7313	96.7719	3.25489	1.70261	4.53193e-09	1.71106e-07		AP2 domain containing protein, expressed
ARB vs. VN	Transcription factors (GO:0003700)	LOC_Os04g35500	Os04g0434500	14.6091	7.06009	22.158	3.13849	1.65007	0.00756639	0.0422323		ZF-HD protein dimerisation region containing protein, expressed
ARB vs. VN	Transcription factors (GO:0003700)	LOC_Os06g22760	Os06g0333700	17.0689	8.62972	25.508	2.95583	1.56356	0.00234996	0.0169112		OsMADS71 - MADS-box family gene with M-alpha type-box
ARB vs. VN	Transcription factors (GO:0003700)	LOC_Os03g11614	Os03g0215400	47.9574	24.7642	71.1506	2.87312	1.52262	0.000437037	0.00432787		OsMADS1 - MADS-box family gene with MIKCc type-box, expressed
ARB vs. VN	Transcription factors (GO:0003700)	LOC_Os09g31390	Os09g0489500	809.198	430.937	1187.46	2.75552	1.46233	2.70985e-13	2.00622e-11		transcription factor, putative, expressed
ARB vs. VN	Transcription factors (GO:0003700)	LOC_Os11g02480	Os11g0116900	50.3361	27.6165	73.0558	2.64537	1.40347	3.71361e-06	7.20822e-05		OsWRKY46 - Superfamily of TFs having WRKY and zinc finger domains, expressed
ARB vs. VN	Transcription factors (GO:0003700)	LOC_Os09g28354	Os09g0456800	187.809	104.832	270.785	2.58304	1.36907	1.13626e-08	3.92314e-07		CPuORF39 - conserved peptide uORF-containing transcript, expressed
ARB vs. VN	Transcription factors (GO:0003700)	LOC_Os06g13670	Os06g0245900	18.2015	10.2297	26.1733	2.55857	1.35534	0.00416399	0.0264997		E2F family transcription factor protein, putative, expressed
ARB vs. VN	Transcription factors (GO:0003700)	LOC_Os06g35960	Os06g0553100	222.819	126.825	318.814	2.51382	1.32988	1.06938e-05	0.000183357		HSF-type DNA-binding domain containing protein, expressed
ARB vs. VN	Transcription factors (GO:0003700)	LOC_Os01g64000	Os01g0859300	1165.21	663.374	1667.05	2.51298	1.3294	2.0221e-13	1.53073e-11		bZIP transcription factor, putative, expressed
ARB vs. VN	Transcription factors (GO:0003700)	LOC_Os10g42490	Os10g0575600	85.0416	51.7874	118.296	2.28426	1.19172	0.000169629	0.00197933		homeobox and START domains containing protein, putative, expressed
ARB vs. VN	Transcription factors (GO:0003700)	LOC_Os06g10880	Os06g0211200	401.561	247.203	555.919	2.24884	1.16918	7.81945e-10	3.44648e-08		bZIP transcription factor, putative, expressed
ARB vs. VN	Transcription factors (GO:0003700)	LOC_Os01g66030	Os01g0883100	185.22	115.033	255.408	2.22031	1.15076	1.53437e-08	5.17957e-07		OsMADS2 - MADS-box family gene with MIKCc type-box, expressed
ARB vs. VN	Transcription factors (GO:0003700)	LOC_Os06g19630	Os06g0300500	263.096	164.973	361.22	2.18957	1.13065	2.90139e-08	9.25755e-07		steroid nuclear receptor, ligand-binding, putative, expressed
ARB vs. VN	Transcription factors (GO:0003700)	LOC_Os01g58420	Os01g0797600	404.954	255.729	554.179	2.16706	1.11574	4.99045e-09	1.86787e-07		AP2 domain containing protein, expressed
ARB vs. VN	Transcription factors (GO:0003700)	LOC_Os02g43820	Os02g0655200	29.7854	19.0796	40.4911	2.12222	1.08557	0.00355212	0.0234843		AP2 domain containing protein, expressed
ARB vs. VN	Transcription factors (GO:0003700)	LOC_Os02g45250	Os02g0674800	515.957	331.996	699.918	2.10821	1.07602	3.04537e-06	6.06271e-05		homeobox and START domains containing protein, putative, expressed
ARB vs. VN	Transcription factors (GO:0003700)	LOC_Os01g69030	Os01g0919400	645.225	422.109	868.341	2.05715	1.04065	1.04013e-08	3.63266e-07	yes	sucrose-phosphate synthase, putative, expressed
ARB vs. VN	Transcription factors (GO:0003700)	LOC_Os12g10540	Os12g0207000	564.083	377.208	750.959	1.99084	0.993375	3.6754e-08	1.15567e-06	yes	OsMADS13 - MADS-box family gene with MIKCc type-box, expressed
ARB vs. VN	Transcription factors (GO:0003700)	LOC_Os07g08140	Os07g0178600	150.627	100.847	200.406	1.98723	0.99076	5.23891e-06	9.79829e-05		heat stress transcription factor, putative, expressed
ARB vs. VN	Transcription factors (GO:0003700)	LOC_Os01g66290	Os01g0886200	699.555	469.178	929.932	1.98205	0.986991	5.51661e-08	1.68051e-06		OsMADS21 - MADS-box family gene with MIKCc type-box, expressed
ARB vs. VN	Transcription factors (GO:0003700)	LOC_Os02g51300	Os02g0806400, Os02g0806300	444.199	299.306	589.092	1.96819	0.976873	7.47111e-08	2.20707e-06		AP2 domain containing protein, expressed
ARB vs. VN	Transcription factors (GO:0003700)	LOC_Os12g02420	Os12g0116400	33.0053	22.3689	43.6416	1.95099	0.964207	0.00591816	0.0348981		WRKY DNA-binding domain containing protein, expressed
ARB vs. VN	Transcription factors (GO:0003700)	LOC_Os02g10860	Os02g0203000, Os02g0202950	48.2257	33.6158	62.8357	1.86923	0.902445	0.000755181	0.00675735		bZIP transcription factor domain containing protein
ARB vs. VN	Transcription factors (GO:0003700)	LOC_Os02g45770	Os02g0682200	98.5319	69.1287	127.935	1.85068	0.888055	0.000209205	0.0023436		OsMADS6 - MADS-box family gene with MIKCc type-box, expressed
ARB vs. VN	Transcription factors (GO:0003700)	LOC_Os02g49700	Os02g0729700	431.653	305.828	557.478	1.82285	0.866195	2.05835e-05	0.000324449		homeobox associated leucine zipper, putative, expressed
ARB vs. VN	Transcription factors (GO:0003700)	LOC_Os05g25600	Os05g0320300	78.4793	56.0166	100.942	1.802	0.849599	0.000962674	0.00823287		transposon protein, putative, unclassified, expressed
ARB vs. VN	Transcription factors (GO:0003700)	LOC_Os05g32270	Os05g0389000	62.9337	44.9381	80.9294	1.80091	0.848723	0.00135277	0.0109145		AP2 domain containing protein, expressed
ARB vs. VN	Transcription factors (GO:0003700)	LOC_Os07g44950	Os07g0644100	1219.83	892.147	1547.52	1.7346	0.794604	0.000109885	0.00136927		bZIP transcription factor domain containing protein, expressed
ARB vs. VN	Transcription factors (GO:0003700)	LOC_Os03g54160	Os03g0752800	73.0927	54.0479	92.1376	1.70474	0.769551	0.00167006	0.0129301		OsMADS14 - MADS-box family gene with MIKCc type-box, expressed
ARB vs. VN	Transcription factors (GO:0003700)	LOC_Os06g45650	Os06g0667200, Os06g0667266	101.278	77.7024	124.853	1.60681	0.684199	0.00534075	0.0321251	yes	OsMADS30 - MADS-box family gene with MIKCc type-box, expressed
ARB vs. VN	Transcription factors (GO:0003700)	LOC_Os06g40080	Os06g0603000	709.573	544.683	874.463	1.60545	0.68298	0.000175203	0.00202719	yes	heme oxygenase 1, putative, expressed
ARB vs. VN	Transcription factors (GO:0003700)	LOC_Os11g05640	Os11g0154900	88.1692	68.0512	108.287	1.59126	0.670168	0.00798527	0.0440828		bZIP transcription factor domain containing protein, expressed
ARB vs. VN	Transcription factors (GO:0003700)	LOC_Os05g34050	Os05g0411300	532.925	411.862	653.987	1.58788	0.6671	0.000277765	0.00298042		bZIP transcription factor domain containing protein, expressed
ARB vs. VN	Transcription factors (GO:0003700)	LOC_Os05g11414	Os05g0203800	472.547	367.649	577.445	1.57064	0.651355	0.00929644	0.0495156		OsMADS58 - MADS-box family gene with MIKCc type-box, expressed
ARB vs. VN	Transcription factors (GO:0003700)	LOC_Os01g10504	Os01g0201700	833.445	653.657	1013.23	1.5501	0.632358	0.00134912	0.0108879		OsMADS3 - MADS-box family gene with MIKCc type-box, expressed
ARB vs. VN	Transcription factors (GO:0003700)	LOC_Os07g48820	Os07g0687700	500.793	392.9	608.687	1.54921	0.631537	0.000619201	0.0057726	yes	transcription factor, putative, expressed
ARB vs. VN	Transcription factors (GO:0003700)	LOC_Os12g41860	Os12g0612700	298.104	237.945	358.264	1.50566	0.590397	0.00119908	0.00991759		START domain containing protein, expressed
ARB vs. VN	Transcription factors (GO:0003700)	LOC_Os12g43950	Os12g0636200	527.121	425.415	628.826	1.47815	0.563791	0.00217179	0.0158998		homeobox domain containing protein, expressed
ARB vs. VN	Transcription factors (GO:0003700)	LOC_Os04g53540	Os04g0627000	265.658	215.189	316.128	1.46907	0.554902	0.00306919	0.0209455		homeobox and START domains containing protein, putative, expressed
ARB vs. VN	Transcription factors (GO:0003700)	LOC_Os03g58160	Os03g0795900	348.473	283.862	413.084	1.45523	0.541247	0.00465362	0.0287282		heat stress transcription factor, putative, expressed
ARB vs. VN	Transcription factors (GO:0003700)	LOC_Os08g41950	Os08g0531700	1965.31	1612.92	2317.71	1.43696	0.52302	0.00201792	0.0150129		OsMADS7 - MADS-box family gene with MIKCc type-box, expressed
ARB vs. VN	Transcription factors (GO:0003700)	LOC_Os02g54160	Os02g0782700	4486.89	3748.18	5225.6	1.39417	0.479407	0.00473996	0.0291838		AP2 domain containing protein, expressed
ARB vs. VN	Transcription factors (GO:0003700)	LOC_Os06g09390	Os06g0194000	3526.19	2974.68	4077.71	1.37081	0.455028	0.00750112	0.0419376		AP2 domain containing protein, expressed
ARB vs. VN	Transcription factors (GO:0003700)	LOC_Os07g39480	Os07g0583700	756.642	876.125	637.158	0.727246	-0.459484	0.0080416	0.0443129		OsWRKY78 - Superfamily of TFs having WRKY and zinc finger domains, expressed
ARB vs. VN	Transcription factors (GO:0003700)	LOC_Os01g04020	Os01g0131600	3349.2	3879.02	2819.38	0.726828	-0.460314	0.00596006	0.035086		AP2 domain containing protein, expressed
ARB vs. VN	Transcription factors (GO:0003700)	LOC_Os01g62310	Os01g0840300	538.927	625.067	452.786	0.724379	-0.465183	0.00802602	0.0442512		homeobox domain containing protein, expressed
ARB vs. VN	Transcription factors (GO:0003700)	LOC_Os01g06550	Os01g0158900	438.966	514.102	363.829	0.707698	-0.498795	0.00603357	0.0354269		NF-X1-type zinc finger protein, putative, expressed
ARB vs. VN	Transcription factors (GO:0003700)	LOC_Os06g12400	Os06g0229300	809.747	954.529	664.965	0.696643	-0.52151	0.004443	0.0278479	yes	Homeobox domain containing protein, expressed
ARB vs. VN	Transcription factors (GO:0003700)	LOC_Os05g41780	Os05g0497300	494.033	582.531	405.535	0.69616	-0.522508	0.00539648	0.0324089		AP2 domain containing protein, expressed
ARB vs. VN	Transcription factors (GO:0003700)	LOC_Os02g05510	Os02g0148500	412.779	486.869	338.688	0.695645	-0.523577	0.00520672	0.0314564		GATA transcription factor 25, putative, expressed
ARB vs. VN	Transcription factors (GO:0003700)	LOC_Os02g33750	Os02g0542200	240.632	284.029	197.236	0.694422	-0.526115	0.00865012	0.0467975		transposon protein, putative, unclassified, expressed
ARB vs. VN	Transcription factors (GO:0003700)	LOC_Os01g70810	Os01g0934300	1007.26	1196.49	818.036	0.683698	-0.54857	0.00280576	0.019477		homeobox domain containing protein, expressed
ARB vs. VN	Transcription factors (GO:0003700)	LOC_Os04g21600	Os04g0283900	207.54	248.859	166.221	0.667933	-0.582225	0.00392932	0.0253634		expressed protein
ARB vs. VN	Transcription factors (GO:0003700)	LOC_Os01g60270	Os01g0818400	194.98	235.032	154.929	0.659183	-0.601249	0.00285454	0.0197465		homeobox domain containing protein, expressed
ARB vs. VN	Transcription factors (GO:0003700)	LOC_Os12g31840	Os12g0502700	304.669	370.475	238.864	0.64475	-0.633188	0.00125036	0.0102688		ZOS12-05 - C2H2 zinc finger protein, expressed
ARB vs. VN	Transcription factors (GO:0003700)	LOC_Os09g13940	Os09g0309700	446.534	546.064	347.004	0.635464	-0.654117	0.000630341	0.00585662	yes	AP2 domain containing protein, expressed
ARB vs. VN	Transcription factors (GO:0003700)	LOC_Os03g21800	Os03g0336200	275.5	338.693	212.307	0.626842	-0.673827	0.000501277	0.00483794		bZIP transcription factor family protein, putative, expressed
ARB vs. VN	Transcription factors (GO:0003700)	LOC_Os01g21120	Os01g0313300	1076.71	1331.91	821.508	0.616788	-0.697153	0.00164186	0.0127541	yes	AP2 domain containing protein, expressed
ARB vs. VN	Transcription factors (GO:0003700)	LOC_Os11g06020	Os11g0158832, Os11g0158600	212.027	262.522	161.533	0.615313	-0.700607	0.000288382	0.00308015	yes	homeobox domain containing protein, expressed
ARB vs. VN	Transcription factors (GO:0003700)	LOC_Os01g12440	Os01g0224100	98.9214	122.729	75.1142	0.612035	-0.708315	0.00363825	0.0238765		AP2 domain containing protein, expressed
ARB vs. VN	Transcription factors (GO:0003700)	LOC_Os10g25850	Os10g0397900	707.408	888.06	526.755	0.593152	-0.753526	2.64227e-05	0.00040408		nuclear transcription factor Y subunit, putative, expressed
ARB vs. VN	Transcription factors (GO:0003700)	LOC_Os12g37410	Os12g0560900	1053.25	1323.71	782.781	0.591352	-0.75791	2.14737e-05	0.000336729		CPuORF5 - conserved peptide uORF-containing transcript, expressed
ARB vs. VN	Transcription factors (GO:0003700)	LOC_Os08g17400	Os08g0276200	630.528	792.486	468.57	0.591266	-0.75812	6.40392e-05	0.00086336		WRKY DNA-binding domain containing protein, expressed
ARB vs. VN	Transcription factors (GO:0003700)	LOC_Os06g41770	Os06g0622700	1214.5	1529.93	899.065	0.587651	-0.766968	1.09722e-05	0.000187493	yes	bZIP transcription factor domain containing protein, expressed
ARB vs. VN	Transcription factors (GO:0003700)	LOC_Os06g39906	Os06g0601000	255.248	322.823	187.672	0.581348	-0.782526	0.00848469	0.0461624		homeobox domain containing protein, expressed
ARB vs. VN	Transcription factors (GO:0003700)	LOC_Os08g13840	Os08g0235800	51.6678	65.4038	37.9317	0.579962	-0.78597	0.00933444	0.0496481		OsWRKY44 - Superfamily of TFs having WRKY and zinc finger domains, expressed
ARB vs. VN	Transcription factors (GO:0003700)	LOC_Os04g32620	Os04g0398000	153.156	195.682	110.63	0.565353	-0.822776	0.00246111	0.0175265		ethylene-responsive transcription factor ERF114, putative, expressed
ARB vs. VN	Transcription factors (GO:0003700)	LOC_Os05g03860	Os05g0129300	844.826	1084.52	605.132	0.557973	-0.841733	2.33466e-06	4.78953e-05		CPuORF3 - conserved peptide uORF-containing transcript, expressed
ARB vs. VN	Transcription factors (GO:0003700)	LOC_Os05g38120	Os05g0455200	54.7162	70.3173	39.1152	0.556266	-0.846153	0.00321162	0.0216659		homeodomain protein, putative, expressed
ARB vs. VN	Transcription factors (GO:0003700)	LOC_Os03g20910	Os03g0325600	48.2365	62.348	34.1251	0.547333	-0.86951	0.00438315	0.02757		homeobox domain containing protein, expressed
ARB vs. VN	Transcription factors (GO:0003700)	LOC_Os06g04870	Os06g0140700	73.2034	96.3662	50.0407	0.519277	-0.945424	0.000192579	0.00219386		homeobox associated leucine zipper, putative, expressed
ARB vs. VN	Transcription factors (GO:0003700)	LOC_Os07g47790	Os07g0674800	188.949	254.078	123.819	0.487327	-1.03704	7.49392e-06	0.000134032	yes	AP2 domain containing protein, expressed
ARB vs. VN	Transcription factors (GO:0003700)	LOC_Os02g42585	Os02g0638650	37.508	51.317	23.699	0.461815	-1.11461	0.00183442	0.0139213		AP2 domain containing protein, expressed
ARB vs. VN	Transcription factors (GO:0003700)	LOC_Os04g57340	Os04g0669200	80.9806	111.125	50.836	0.457465	-1.12827	3.75414e-05	0.000547306		AP2 domain containing protein, expressed
ARB vs. VN	Transcription factors (GO:0003700)	LOC_Os03g08754	Os03g0186600	110.28	154.198	66.3626	0.430373	-1.21634	1.82106e-07	4.90585e-06		OsMADS47 - MADS-box family gene with MIKCc type-box, expressed
ARB vs. VN	Transcription factors (GO:0003700)	LOC_Os03g15660	Os03g0263000	23.2435	33.063	13.4239	0.406009	-1.30042	0.00234957	0.0169112		AP2 domain containing protein, expressed
ARB vs. VN	Transcription factors (GO:0003700)	LOC_Os01g49830	Os01g0693400	288.264	413.202	163.327	0.395272	-1.33908	3.18942e-13	2.32712e-11		B3 DNA binding domain containing protein, expressed
ARB vs. VN	Transcription factors (GO:0003700)	LOC_Os02g56250	Os02g0806300, Os02g0806400	1345.18	1950.7	739.658	0.379177	-1.39906	2.46526e-15	2.31826e-13		GATA zinc finger domain containing protein, expressed
ARB vs. VN	Transcription factors (GO:0003700)	LOC_Os03g08460	Os03g0182800	830.272	1225.83	434.714	0.354628	-1.49562	0.000191548	0.0021854		AP2 domain containing protein, expressed
ARB vs. VN	Transcription factors (GO:0003700)	LOC_Os12g07120	Os12g0168800	496.284	744.689	247.878	0.332861	-1.58701	4.65011e-17	5.02877e-15		GATA zinc finger domain containing protein, expressed
ARB vs. VN	Transcription factors (GO:0003700)	LOC_Os10g38820	Os10g0531900	27.4217	41.151	13.6925	0.332737	-1.58754	4.03286e-05	0.000579568		bZIP family transcription factor, putative, expressed
ARB vs. VN	Transcription factors (GO:0003700)	LOC_Os06g42910	Os06g0635700	77.5145	116.9	38.1295	0.326174	-1.61629	9.58353e-11	4.9436e-09		expressed protein
ARB vs. VN	Transcription factors (GO:0003700)	LOC_Os05g51150	Os05g0589200	308.382	477.23	139.534	0.292383	-1.77407	1.94605e-06	4.06388e-05		RNA polymerase sigma factor, putative, expressed
ARB vs. VN	Transcription factors (GO:0003700)	LOC_Os06g45140	Os06g0662200	1189.7	1865.77	513.641	0.275298	-1.86094	3.28733e-25	6.30002e-23	yes	bZIP transcription factor domain containing protein, expressed
ARB vs. VN	Transcription factors (GO:0003700)	LOC_Os04g39570	Os04g0471700	50.4712	79.1552	21.7872	0.275246	-1.8612	1.06806e-08	3.71732e-07		OsWRKY35v2 - Superfamily of TFs having WRKY and zinc finger domains, expressed
ARB vs. VN	Transcription factors (GO:0003700)	LOC_Os05g47650	Os05g0549800	7.89338	12.6295	3.15728	0.249993	-2.00004	0.000619956	0.00577786		B3 DNA binding domain containing protein, expressed
ARB vs. VN	Transcription factors (GO:0003700)	LOC_Os02g32590	Os02g0527300	571.869	920.387	223.35	0.242669	-2.04294	3.90614e-22	6.16032e-20		HSF-type DNA-binding domain containing protein, expressed
ARB vs. VN	Transcription factors (GO:0003700)	LOC_Os07g39320	Os07g0581700	10.3458	18.0185	2.67317	0.148357	-2.75286	2.54365e-05	0.000390775		homeobox domain containing protein, expressed
ARB vs. VN	Transcription factors (GO:0003700)	LOC_Os09g25060	Os09g0417600	101.454	176.764	26.1436	0.147901	-2.7573	1.74739e-10	8.63147e-09		OsWRKY76 - Superfamily of TFs having WRKY and zinc finger domains, expressed
ARB vs. VN	Transcription factors (GO:0003700)	LOC_Os06g16370	Os06g0275000	6.94257	12.1257	1.75947	0.145103	-2.78485	3.56488e-05	0.000523241		CCT/B-box zinc finger protein, putative, expressed
ARB vs. VN	Transcription factors (GO:0003700)	LOC_Os03g38610	None	24.7347	43.9122	5.55713	0.126551	-2.98221	2.73098e-09	1.08238e-07		OsMADS87 - MADS-box family gene with M-gamma type-box
ARB vs. VN	Transcription factors (GO:0003700)	LOC_Os06g05380	Os06g0146250	3.27842	5.89883	0.658007	0.111549	-3.16425	0.0081735	0.0448602		OsWRKY73 - Superfamily of TFs having WRKY and zinc finger domains, expressed
ARB vs. VN	Transcription factors (GO:0003700)	LOC_Os06g10780	None	10.2488	18.7866	1.71106	0.0910787	-3.45674	3.49598e-06	6.84281e-05		AP2 domain containing protein, expressed
ARB vs. VN	Transcription factors (GO:0003700)	LOC_Os03g55590	Os03g0764600	131.218	156.898	105.537	0.6726	-0.5721	0.0062949	0.0365345		MYB family transcription factor, putative, expressed
ARB vs. VN	Transcription factors (GO:0003700)	LOC_Os02g15350	Os02g0252400	5516.05	6739.35	4292.74	0.637	-0.6507	0.000212189	0.00237176		RPBF/dof zinc finger domain containing protein, putative, expressed
ARB vs. VN	Transcription factors (GO:0003700)	LOC_Os05g41166	Os05g0490600	4.3156	8.6312	0	0	-Inf	7.14618e-07	1.67482e-05		OsMYB5/MYB family transcription factor, putative, expressed
ARB vs. VN	Essential aminoacids biosynthesis	LOC_Os01g18860	Os01g0293000	114.076	220.96	7.193	0.0326	-4.941	2.44712e-69	2.00267e-66		S-adenosylmethionine synthetase, putative, expressed
ARB vs. VN	Essential aminoacids biosynthesis	LOC_Os01g22010	Os01g0323600	3532.91	2934.8	4131.02	1.4076	0.4932	0.00549648	0.0328855	yes	S-adenosylmethionine synthetase, putative, expressed
ARB vs. VN	Essential aminoacids biosynthesis	LOC_Os03g12110	Os03g0221200	63.2082	89.4866	36.9299	0.4127	-1.2769	0.000413379	0.00414337		homocysteine S-methyltransferase protein, putative, expressed
ARB vs. VN	Essential aminoacids biosynthesis	LOC_Os03g18130	Os03g0291500	76.3179	28.3617	124.274	4.3818	2.1315	3.11045e-14	2.65308e-12		asparagine synthetase, putative, expressed
ARB vs. VN	Essential aminoacids biosynthesis	LOC_Os03g63330	Os03g0850400	211.022	165.565	256.479	1.5491	0.6314	0.00382012	0.0248546		aspartokinase, chloroplast precursor, putative, expressed
ARB vs. VN	Essential aminoacids biosynthesis	LOC_Os05g47640	Os05g0549700	1020.26	855.076	1185.44	1.3864	0.4713	0.00833856	0.0455719		threonine synthase, chloroplast precursor, putative, expressed
ARB vs. VN	Essential aminoacids biosynthesis	LOC_Os07g20544	Os07g0300900	218.432	166.137	270.728	1.6295	0.7045	0.000561624	0.00532269		aspartokinase, chloroplast precursor, putative, expressed
ARB vs. VN	Essential aminoacids biosynthesis	LOC_Os12g42876	Os12g0623900	4286.97	2587.15	5986.79	2.314	1.2104	1.50794e-05	0.000249374	yes	5-methyltetrahydropteroyltriglutamate--homocysteine methyltransferase, putative, expressed
ARB vs. VN	Essential aminoacids biosynthesis	LOC_Os09g39260	Os09g0566000, Os09g0566050	14.1842	7.8025	20.5659	2.6358	1.3983	0.00513382	0.0311153		prephenate dehydratase domain containing protein, expressed
ARB vs. VN	Essential aminoacids biosynthesis	LOC_Os01g49890	Os01g0693800	299.327	215.552	383.102	1.7773	0.8297	1.52082e-05	0.000251093		threonine synthase, chloroplast precursor, putative, expressed
ARB vs. VN	Essential aminoacids biosynthesis	LOC_Os03g50880	Os03g0718000	147.018	105.811	188.225	1.7789	0.831	0.000137411	0.00165703		class I glutamine amidotransferase, putative, expressed
ARB vs. VN	Essential aminoacids biosynthesis	LOC_Os05g30750	Os05g0370600	2794.59	3423.98	2165.21	0.6324	-0.6612	0.000182354	0.00209711	yes	anthranilate phosphoribosyltransferase, putative, expressed
ARB vs. VN	Essential aminoacids biosynthesis	LOC_Os08g04180	Os08g0135900	2700.68	3176.63	2224.72	0.7003	-0.5139	0.00281572	0.0195326		tryptophan synthase beta chain 1, putative, expressed
ARB vs. VN	Essential aminoacids biosynthesis	LOC_Os06g42560	Os06g0632200	168.396	63.9584	272.833	4.2658	2.0928	5.53944e-21	8.10311e-19		tryptophan synthase beta chain 2, putative, expressed
ARB vs. VN	Essential aminoacids biosynthesis	LOC_Os04g40310	Os04g0479200	109.265	85.2207	133.309	1.5643	0.6455	0.00342157	0.0227904		dehydrogenase, putative, expressed
ARB vs. VN	Essential aminoacids biosynthesis	LOC_Os03g15120	Os03g0256400	624.986	527.713	722.259	1.3687	0.4528	0.00736715	0.0413949	yes	imidazole glycerol phosphate synthase hisHF, chloroplast precursor, putative, expressed
ARB vs. VN	Essential aminoacids biosynthesis	LOC_Os10g25130	Os10g0390500	22260.1	27702.7	16817.4	0.6071	-0.7201	1.95732e-05	0.000310464	yes	aminotransferase, classes I and II, domain containing protein, expressed
ARB vs. VN	Essential aminoacids biosynthesis	LOC_Os04g48540	Os04g0574800	8.7114	13.3248	4.098	0.3075	-1.7011	0.00250181	0.0177495		dihydrodipicolinate synthase, chloroplast precursor, putative
ARB vs. VN	Essential aminoacids degradation	LOC_Os02g54254	Os02g0783625, Os02g0783700	11949.7	16801.3	7098.1	0.4225	-1.2431	1.03128e-09	4.46176e-08		saccharopine dehydrogenase, putative, expressed
ARB vs. VN	Essential aminoacids degradation	LOC_Os05g22970	Os05g0295800	1693.19	1419.02	1967.35	1.3864	0.4714	0.00575829	0.0342154	yes	glyoxalase family protein, putative, expressed
ARB vs. VN	Essential aminoacids degradation	LOC_Os05g51390	Os05g0591600	266.772	421.045	112.5	0.2672	-1.9041	0.000139107	0.00167481		uncharacterized protein PA4923, putative, expressed
ARB vs. VN	Nutraceutical compounds	LOC_Os05g03640	Os05g0127500	41.0658	53.975	28.1567	0.5217	-0.9388	0.00322452	0.0217313		flavonol synthase/flavanone 3-hydroxylase, putative, expressed
ARB vs. VN	Nutraceutical compounds	LOC_Os06g32350	None	302.071	202.944	401.199	1.9769	0.9832	6.08593e-06	0.000112367		THION12 - Plant thionin family protein precursor
ARB vs. VOL	Starch biosynthesis (GO:0019252)	LOC_Os05g50380	Os05g0580000	4596.44	2852.13	6340.76	2.22317	1.15262	5.03778e-12	2.67857e-10		glucose-1-phosphate adenylyltransferase large subunit, chloroplast precursor, putative, expressed
ARB vs. VOL	Starch biosynthesis (GO:0019252)	LOC_Os07g13980	Os07g0243200	132.356	82.2868	182.426	2.21695	1.14857	1.84254e-07	3.50778e-06		glucose-1-phosphate adenylyltransferase large subunit, putative, expressed
ARB vs. VOL	Starch biosynthesis (GO:0019252)	LOC_Os01g44220	Os01g0633100	90211.1	64719.4	115703	1.78776	0.838153	3.90205e-07	6.96962e-06		glucose-1-phosphate adenylyltransferase large subunit, chloroplast precursor, putative, expressed
ARB vs. VOL	Starch biosynthesis (GO:0019252)	LOC_Os08g25734	Os08g0345800	56623.9	41436.7	71811	1.73303	0.793295	0.000103824	0.000903907	yes	glucose-1-phosphate adenylyltransferase large subunit, chloroplast precursor, putative, expressed
ARB vs. VOL	Starch biosynthesis (GO:0019252)	LOC_Os06g04200	Os06g0133000	42342.5	34703.5	49981.4	1.44024	0.526311	0.001432	0.00841708	yes	starch synthase, putative, expressed
ARB vs. VOL	Starch biosynthesis (GO:0019252)	LOC_Os10g35550	Os10g0498600	613.17	761.873	464.466	0.609637	-0.713977	5.30677e-05	0.000506115		pre-mRNA-processing factor 6, putative, expressed
ARB vs. VOL	Starch biosynthesis (GO:0019252)	LOC_Os06g06560	Os06g0160700	15148	21103.6	9192.43	0.435586	-1.19897	8.60851e-06	0.000105873	yes	starch synthase, putative, expressed
ARB vs. VOL	Starch metabolism (GO:0005982)	LOC_Os12g20150	Os12g0297500	527.16	391.749	662.572	1.69132	0.758147	1.81961e-05	0.000202462		phosphoglucan, water dikinase, chloroplast precursor, putative, expressed
ARB vs. VOL	Starch metabolism (GO:0005982)	LOC_Os03g01750	Os03g0107800	715.76	899.737	531.783	0.591042	-0.758667	0.00839476	0.0364099		dual specificity protein phosphatase, putative, expressed
ARB vs. VOL	Starch metabolism (GO:0005982)	LOC_Os06g09450	Os06g0195150, Os06g0194900	14814.4	22287.9	7340.98	0.3294	-1.6022	2.69395e-18	4.13466e-16		SUS2 - sucrose synthase, putative, expressed
ARB vs. VOL	Starch metabolism (GO:0005982)	LOC_Os07g42490	Os07g0616800	25491.5	35528.5	15454.4	0.435	-1.201	5.36052e-13	3.33214e-11	yes	SUS3 - sucrose synthase, putative, expressed
ARB vs. VOL	Starch catabolic process (GO:0005983)	LOC_Os02g52710	Os02g0765600	21.5227	1.56655	41.4789	26.4778	4.72671	1.24293e-09	3.97938e-08		alpha-amylase precursor, putative, expressed
ARB vs. VOL	Starch catabolic process (GO:0005983)	LOC_Os03g04770	Os03g0141200	715.792	230.008	1201.58	5.22408	2.38518	4.66225e-38	4.33808e-35	yes	beta-amylase, putative, expressed
ARB vs. VOL	Starch catabolic process (GO:0005983)	LOC_Os06g49970	Os06g0713800	78.5315	55.0994	101.964	1.85054	0.887944	0.00013553	0.00113802		alpha-amylase precursor, putative, expressed
ARB vs. VOL	Starch catabolic process (GO:0005983)	LOC_Os10g32810	Os10g0465700	245.222	181.127	309.316	1.70773	0.772083	0.000986362	0.00616735	yes	beta-amylase, putative, expressed
ARB vs. VOL	Starch catabolic process (GO:0005983)	LOC_Os06g30310	Os06g0498450, Os06g0498400	2728.53	2131.5	3325.55	1.56019	0.641722	0.000113179	0.000973398		alpha-glucan water dikinase, chloroplast precursor, putative, expressed
ARB vs. VOL	Starch catabolic process (GO:0005983)	LOC_Os09g28420	Os09g0457800, Os09g0457600	78.6018	96.352	60.8517	0.631556	-0.663018	0.0055522	0.0258914	yes	alpha-amylase precursor, putative, expressed
ARB vs. VOL	Grain Storage Proteins (GO:0045735)	LOC_Os02g11820	Os02g0208900	1767.83	2144.72	1390.94	0.648541	-0.62473	0.00018636	0.00150295		GTPase-activating protein, putative, expressed
ARB vs. VOL	Grain Storage Proteins (GO:0045735)	LOC_Os02g15140	Os02g0249500	763.306	969.83	556.783	0.574103	-0.800617	0.000134448	0.00112925	yes	retrotransposon protein, putative, unclassified, expressed
ARB vs. VOL	Grain Storage Proteins (GO:0045735)	LOC_Os02g16830	Os02g0268300	23273.9	19407	27140.7	1.39851	0.483886	0.002963	0.0154183		glutelin, putative, expressed
ARB vs. VOL	Grain Storage Proteins (GO:0045735)	LOC_Os02g25860	Os02g0456100	1586.09	2092.67	1079.51	0.515853	-0.954969	0.00816387	0.0355901		glutelin, putative, expressed
ARB vs. VOL	Grain Storage Proteins (GO:0045735)	LOC_Os02g29010	Os02g0491700	34.7055	5.48139	63.9297	11.6631	3.54387	3.06946e-10	1.13815e-08		retrotransposon protein, putative, unclassified
ARB vs. VOL	Grain Storage Proteins (GO:0045735)	LOC_Os03g10110	Os03g0197300	9523.48	14145.1	4901.85	0.34654	-1.5289	7.86552e-18	1.13687e-15	yes	cupin domain containing protein, expressed
ARB vs. VOL	Grain Storage Proteins (GO:0045735)	LOC_Os03g31570	Os03g0430000	286.318	345.264	227.371	0.658543	-0.602651	0.00094286	0.00594025	yes	proline-rich family protein, putative, expressed
ARB vs. VOL	Grain Storage Proteins (GO:0045735)	LOC_Os03g55740	Os03g0766350	752.28	899.927	604.632	0.671868	-0.573749	0.000744513	0.00485711		SSA4 - 2S albumin seed storage family protein precursor, expressed
ARB vs. VOL	Grain Storage Proteins (GO:0045735)	LOC_Os04g10530	Os04g0184100	24.2041	41.6078	6.8004	0.16344	-2.61316	1.2108e-11	5.88119e-10		amidase, putative, expressed
ARB vs. VOL	Grain Storage Proteins (GO:0045735)	LOC_Os04g32850	Os04g0401000	45.1195	74.7269	15.5121	0.207584	-2.26823	0.000202581	0.0016128		basic proline-rich protein, putative, expressed
ARB vs. VOL	Grain Storage Proteins (GO:0045735)	LOC_Os04g49690	Os04g0586500	687.112	1176.85	197.375	0.167715	-2.57592	1.05049e-19	1.95489e-17		FERONIA receptor-like kinase, putative, expressed
ARB vs. VOL	Grain Storage Proteins (GO:0045735)	LOC_Os04g52260	Os04g0612500	92.4324	49.4361	135.429	2.73947	1.4539	1.79353e-10	6.99901e-09		LTPL124 - Protease inhibitor/seed storage/LTP family protein precursor, expressed
ARB vs. VOL	Grain Storage Proteins (GO:0045735)	LOC_Os05g02520	Os05g0116000	2494.33	1989.78	2998.89	1.50715	0.591822	0.000405238	0.0029166	yes	cupin domain containing protein, expressed
ARB vs. VOL	Grain Storage Proteins (GO:0045735)	LOC_Os05g10830	Os05g0197200	4.29728	0.772662	7.82189	10.1233	3.33961	0.000321407	0.00239547		proteophosphoglycan ppg4, putative, expressed
ARB vs. VOL	Grain Storage Proteins (GO:0045735)	LOC_Os05g26400	Os05g0328466, Os05g0328632	77.0898	151.343	2.83678	0.0187441	-5.73742	0.000426554	0.00304719		prolamin precursor, putative, expressed
ARB vs. VOL	Grain Storage Proteins (GO:0045735)	LOC_Os05g41970	Os05g0499100	112021	63236.6	160805	2.54291	1.34648	0.000262045	0.00201456		SSA1 - 2S albumin seed storage family protein precursor, expressed
ARB vs. VOL	Grain Storage Proteins (GO:0045735)	LOC_Os06g08750	Os06g0186700	127.495	99.8267	155.163	1.55432	0.636285	0.00408109	0.0201183		integral membrane transporter family protein, putative, expressed
ARB vs. VOL	Grain Storage Proteins (GO:0045735)	LOC_Os07g10570	Os07g0206400	225454	147333	303576	2.06047	1.04298	0.00598328	0.0275053		PROLM25 - Prolamin precursor, expressed
ARB vs. VOL	Grain Storage Proteins (GO:0045735)	LOC_Os07g10580	Os07g0206500	265965	184915	347015	1.87661	0.908132	0.00260976	0.0138537		PROLM26 - Prolamin precursor, expressed
ARB vs. VOL	Grain Storage Proteins (GO:0045735)	LOC_Os07g37850	Os07g0565800	182.264	82.4719	282.055	3.42002	1.774	0.00744829	0.0329921		expressed protein
ARB vs. VOL	Grain Storage Proteins (GO:0045735)	LOC_Os08g08980	Os08g0189300	184.313	105.562	263.064	2.49203	1.31732	6.39429e-11	2.71986e-09		cupin domain containing protein, expressed
ARB vs. VOL	Grain Storage Proteins (GO:0045735)	LOC_Os08g31814	Os08g0412401	295.463	348.556	242.371	0.695359	-0.52417	0.00454151	0.0219529		OsAPRL4 adenosine 5'-phosphosulfate reductase-like OsAPRL4, expressed
ARB vs. VOL	Grain Storage Proteins (GO:0045735)	LOC_Os10g26060	Os10g0400200	919313	676255	1.16237e+06	1.71883	0.78143	0.000213494	0.00168794	yes	glutelin, putative, expressed
ARB vs. VOL	Grain Storage Proteins (GO:0045735)	LOC_Os10g31440	Os10g0451900	7.02989	3.12403	10.9358	3.50053	1.80757	0.00691491	0.0309751		retrotransposon protein, putative, unclassified, expressed
ARB vs. VOL	Grain Storage Proteins (GO:0045735)	LOC_Os12g08170	Os12g0182200	558.136	765.892	350.381	0.45748	-1.12822	2.93602e-06	4.13725e-05		2-oxo acid dehydrogenases acyltransferase domain containing protein, expressed
ARB vs. VOL	Grain Storage Proteins (GO:0045735)	LOC_Os12g17010	Os12g0269600	44.0762	75.8519	12.3006	0.162166	-2.62446	2.83313e-21	6.64223e-19		PROLM29 - Prolamin precursor, expressed
ARB vs. VOL	Grain Storage Proteins transporters	LOC_Os01g15010	Os01g0254000	1919.09	1017.75	2820.43	2.7712	1.4705	4.7898e-18	7.16664e-16	yes	Sar1c/miro, putative, expressed
ARB vs. VOL	Grain Storage Proteins transporters	LOC_Os04g45470	Os04g0537900	5948.57	4611.28	7285.86	1.58	0.6599	7.26659e-05	0.000664709	yes	OsVPE1/vacuolar-processing enzyme precursor, putative, expressed
ARB vs. VOL	Grain Storage Proteins transporters	LOC_Os02g02410	Os02g0115900	25735.9	30983.8	20488	0.6612	-0.5967	0.00138231	0.00818746	yes	BiP/DnaK family protein, putative, expressed
ARB vs. VOL	Grain Storage Proteins transporters	LOC_Os12g43630	Os12g0632700	1475.64	928.92	2022.37	2.1771	1.1224	6.29146e-10	2.16065e-08		RBP-C/MDH/lactate/malate dehydrogenase, putative, expressed
ARB vs. VOL	Grain Storage Proteins transporters	LOC_Os09g39180	Os09g0565200	156.512	185.532	127.491	0.6872	-0.5413	0.0107812	0.0445723		RBP-E/cp31/RNA recognition motif containing protein, putative, expressed
ARB vs. VOL	Grain Storage Proteins transporters	LOC_Os10g33230	Os10g0470900	2520.11	3144.12	1896.1	0.6031	-0.7296	9.06801e-06	0.000110747	yes	RBP-J/hnRNP/RNA recognition motif containing protein, putative, expressed
ARB vs. VOL	Grain Storage Proteins transporters	LOC_Os04g53440	Os04g0625800	1122.1	835.869	1408.33	1.6849	0.7526	1.3652e-05	0.00015792	yes	RBP-L/RBP45/RNA recognition motif containing protein, putative, expressed
ARB vs. VOL	Allergens	LOC_Os11g02400	Os11g0116000	104.082	74.8789	133.285	1.78	0.8319	0.000698747	0.00461108		LTPL8 - Protease inhibitor/seed storage/LTP family protein precursor, expressed
ARB vs. VOL	Allergens	LOC_Os12g02310	Os12g0115000, Os12g0115050	689.411	417.143	961.68	2.3054	1.205	1.91159e-10	7.42079e-09		LTPL11 - Protease inhibitor/seed storage/LTP family protein precursor, expressed
ARB vs. VOL	Allergens	LOC_Os12g41790	Os12g0612000	358.48	205.403	511.557	2.4905	1.3164	6.37188e-12	3.31104e-10		DEFL3 - Defensin and Defensin-like DEFL family
ARB vs. VOL	Allergens	LOC_Os02g07600	Os02g0172000	144.469	31.7349	257.202	8.1047	3.0188	0.000302919	0.00227706		DEF3 - Defensin and Defensin-like DEFL family
ARB vs. VOL	Allergens	LOC_Os07g11510	Os07g0215500	104549	67357	141741	2.1043	1.0734	0.00115793	0.00706058		RAL6 - Seed allergenic protein RA5/RA14/RA17 precursor, expressed
ARB vs. VOL	Tocochromanols biosynthesis	LOC_Os06g43880	Os06g0646900	894.119	1106.19	682.051	0.6166	-0.6976	6.87632e-05	0.000634073	yes	homogenistate phytyltransferase/prenyltransferase, putative, expressed
ARB vs. VOL	Tocochromanols biosynthesis	LOC_Os02g47310	Os02g0701600	295.313	244.177	346.449	1.4188	0.5047	0.00775507	0.0341427		tocopherol methyltrasferase/Cyclopropane-fatty-acyl-phospholipid synthase, putative, expressed
ARB vs. VOL	Tocochromanols biosynthesis	LOC_Os09g36800	Os09g0539100	453.557	291.44	615.673	2.1125	1.079	2.08096e-05	0.000226962		3-dehydroquinate synthase, putative, expressed
ARB vs. VOL	Tocochromanols biosynthesis	LOC_Os01g27770	Os01g0375500	46.9266	31.595	62.2582	1.9705	0.9786	0.00268411	0.014188		3-dehidroquinate dehydratase/expressed protein
ARB vs. VOL	Tocochromanols biosynthesis	LOC_Os01g27750	Os01g0375200	325.213	232.839	417.588	1.7935	0.8427	6.12561e-06	7.81448e-05		bifunctional 3-dehydroquinate dehydratase/shikimate dehydrogenase,chloroplast precursor, putative, expressed
ARB vs. VOL	Tocochromanols biosynthesis	LOC_Os07g32774	Os07g0512000	99.5312	58.38	140.682	2.4098	1.2689	6.59701e-08	1.41517e-06	yes	chorismate mutase/prephenate dehydratase, putative, expressed
ARB vs. VOL	Tocochromanols biosynthesis	LOC_Os06g49505	Os06g0708832	168.32	199.145	137.494	0.6904	-0.5344	0.00889947	0.0382018		prephenate dehydrogenase/arogenate dehydrogenase 1, chloroplast precursor, putative, expressed
ARB vs. VOL	Tocochromanols biosynthesis	LOC_Os03g17730	Os03g0286200	353.638	462.392	244.883	0.5296	-0.917	8.07021e-07	1.30877e-05		arogenate dehydratesa-ADT2/P-protein, putative, expressed
ARB vs. VOL	Tocochromanols biosynthesis	LOC_Os07g49390	Os07g0694600	181.045	110.923	251.167	2.2643	1.1791	1.80437e-08	4.42393e-07		arogenate dehydratase-ADT2/P-protein, putative, expressed
ARB vs. VOL	Tocochromanols biosynthesis	LOC_Os01g01710	Os01g0106900	164.907	127.503	202.312	1.5867	0.666	0.00113681	0.00695186		1-deoxy-D-xylulose-5-phosphate reductase/1-deoxy-D-xylulose 5-phosphate reductoisomerase, chloroplast precursor, putative, expressed
ARB vs. VOL	Tocochromanols biosynthesis	LOC_Os02g51080	Os02g0202950, Os02g0203000	391.955	234.469	549.442	2.3433	1.2286	0.00120382	0.00729419	yes	geranylgeranyl reductase/FAD binding domain containing protein, expressed
ARB vs. VOL	Tocochromanols biosynthesis	LOC_Os10g41780	Os10g0567400	116.216	66.5712	165.861	2.4915	1.317	0.000448239	0.00317998		chlorophyllase/chlorophyllide a oxygenase, chloroplast precursor, putative, expressed
ARB vs. VOL	Tocochromanols biosynthesis	LOC_Os01g16020	Os01g0265000	15.843	22.7211	8.9649	0.3946	-1.3417	0.00723624	0.0322206		geranylgeranyl reductase/FAD binding domain containing protein, expressed
ARB vs. VOL	Tocochromanols biosynthesis	LOC_Os01g61560	Os01g0832000	267.041	197.678	336.404	1.7018	0.767	8.67224e-05	0.000774725		phytol kinase/phosphatidate cytidylyltransferase, putative, expressed
ARB vs. VOL	Tocochromanols biosynthesis	LOC_Os12g01480	Os12g0105500	66.1932	39.5602	92.8262	2.3465	1.2305	5.24305e-06	6.844e-05		phytol kinase/phosphatidate cytidylyltransferase, putative, expressed
ARB vs. VOL	Tocochromanols biosynthesis	LOC_Os06g04150	Os06g0132400	12.3702	18.3403	6.4001	0.349	-1.5189	0.00265583	0.0140732		2-methyl-6-geranylgranylbenzoquinol methyltransferase/magnesium-protoporphyrin O-methyltransferase, putative, expressed
ARB vs. VOL	Sterols biosynthesis	LOC_Os07g36190	Os07g0546000	721.51	560.204	882.815	1.5759	0.6562	0.000208246	0.00165171		hydrolase, NUDIX family, domain containing protein, expressed
ARB vs. VOL	Sterols biosynthesis	LOC_Os05g34180	Os05g0413400	403.669	309.419	497.92	1.6092	0.6864	0.000192758	0.00154579	yes	hydrolase, NUDIX family, domain containing protein, expressed
ARB vs. VOL	Sterols biosynthesis	LOC_Os09g31970	Os09g0492700	935.142	1222.76	647.522	0.5296	-0.9171	7.62707e-08	1.61003e-06		3-hydroxy-3-methylglutaryl-coenzyme A reductase, putative, expressed
ARB vs. VOL	Sterols biosynthesis	LOC_Os01g50050	Os01g0695300	313.757	222.358	405.157	1.8221	0.8656	0.000146521	0.00121828		polyprenyl synthetase, putative, expressed
ARB vs. VOL	Sterols biosynthesis	LOC_Os07g10130	Os07g0200700	224.387	121.113	327.661	2.7054	1.4358	4.07858e-13	2.58933e-11		squalene synthetase, putative, expressed
ARB vs. VOL	Sterols biosynthesis	LOC_Os03g59290	Os03g0807600	83.4031	38.7949	128.011	3.2997	1.7223	1.73109e-11	8.12985e-10		C-methyltransferase, putative, expressed
ARB vs. VOL	Sterols biosynthesis	LOC_Os03g04340	Os03g0136200	896.883	1196.66	597.101	0.499	-1.003	6.34829e-09	1.72779e-07		C-methyltransferase, putative, expressed
ARB vs. VOL	Sterols biosynthesis	LOC_Os04g52230	Os04g0611800	1370.53	942.819	1798.24	1.9073	0.9315	4.56573e-08	1.01375e-06		ent-kaurene synthase, chloroplast precursor, putative, expressed
ARB vs. VOL	Sterols biosynthesis	LOC_Os04g52210	Os04g0611700	640.094	441.014	839.173	1.9028	0.9281	2.05325e-07	3.8718e-06		terpene synthase, putative, expressed
ARB vs. VOL	Sterols biosynthesis	LOC_Os03g24760	Os03g0362500	15.0425	3.1589	26.9262	8.524	3.0915	0.000175564	0.0014259		terpene synthase, putative, expressed
ARB vs. VOL	Grain size	LOC_Os07g42410	Os07g0616000	1268.74	1693.62	843.871	0.4983	-1.005	5.00367e-09	1.39368e-07	yes	SRS1-DEP2/expressed protein
ARB vs. VOL	Grain size	LOC_Os03g08330	Os03g0181100	56.9474	41.5971	72.2978	1.738	0.7975	0.00128877	0.00772252		TIFY11b/ZIM domain containing protein, putative, expressed
ARB vs. VOL	Transcription factors (GO:0003700)	LOC_Os06g06320	Os06g0157700	8.70868	0.384063	17.0333	44.3503	5.47087	8.62897e-06	0.000105993		osFTL2 FT-Like2 homologous to Flowering Locus T gene; contains Pfam profile PF01161: Phosphatidylethanolamine-binding protein, expressed
ARB vs. VOL	Transcription factors (GO:0003700)	LOC_Os01g09100	Os01g0186000	3.78993	0.772662	6.80719	8.81005	3.13915	0.0110147	0.0454052		OsWRKY10 - Superfamily of TFs having WRKY and zinc finger domains, expressed
ARB vs. VOL	Transcription factors (GO:0003700)	LOC_Os02g13800	Os02g0232000	72.6599	15.1769	130.143	8.57504	3.10014	2.0062e-10	7.74768e-09		HSF-type DNA-binding domain containing protein, expressed
ARB vs. VOL	Transcription factors (GO:0003700)	LOC_Os03g06630	Os03g0161900	60.9661	14.2279	107.704	7.56991	2.92028	0.000117309	0.00100255		heat stress transcription factor, putative, expressed
ARB vs. VOL	Transcription factors (GO:0003700)	LOC_Os05g50930	Os05g0586600	39.878	10.9766	68.7794	6.26602	2.64755	0.00193588	0.0108307		RNA polymerase sigma factor, putative, expressed
ARB vs. VOL	Transcription factors (GO:0003700)	LOC_Os04g56150	Os04g0655700	66.2199	19.6729	112.767	5.73211	2.51907	3.3133e-06	4.59495e-05		AP2 domain containing protein
ARB vs. VOL	Transcription factors (GO:0003700)	LOC_Os05g49700	Os05g0572000	5.17608	1.56655	8.7856	5.60825	2.48755	0.00719207	0.0320767		AP2 domain containing protein, expressed
ARB vs. VOL	Transcription factors (GO:0003700)	LOC_Os03g52450	Os03g0734900	116.043	79.996	152.09	1.90121	0.926921	0.00144937	0.00849677		GATA transcription factor 25, putative, expressed
ARB vs. VOL	Transcription factors (GO:0003700)	LOC_Os04g38780	Os04g0461300	84.555	66.2933	102.817	1.55094	0.633139	0.00926005	0.0394052		transcription factor, putative, expressed
ARB vs. VOL	Transcription factors (GO:0003700)	LOC_Os09g31390	Os09g0489500	532.332	430.937	633.726	1.47057	0.55638	0.00576194	0.0267272		transcription factor, putative, expressed
ARB vs. VOL	Transcription factors (GO:0003700)	LOC_Os03g29760	Os03g0411100	1032.83	875.584	1190.07	1.35918	0.442734	0.00917734	0.0391203	yes	nuclear transcription factor Y subunit, putative, expressed
ARB vs. VOL	Transcription factors (GO:0003700)	LOC_Os02g22280	None	285.107	355.791	214.423	0.602666	-0.730569	0.000122147	0.00103913		retrotransposon protein, putative, unclassified, expressed
ARB vs. VOL	Transcription factors (GO:0003700)	LOC_Os08g43210	Os08g0545500	117.109	187.396	46.8209	0.24985	-2.00087	1.66256e-07	3.20725e-06		AP2 domain containing protein, expressed
ARB vs. VOL	Transcription factors (GO:0003700)	LOC_Os06g35960	Os06g0553100	366.56	126.825	606.296	4.78059	2.25719	3.33694e-14	2.59419e-12		HSF-type DNA-binding domain containing protein, expressed
ARB vs. VOL	Transcription factors (GO:0003700)	LOC_Os12g06010	Os12g0156200	170.983	62.7761	279.191	4.4474	2.15296	2.14873e-06	3.12547e-05		retrotransposon protein, putative, unclassified, expressed
ARB vs. VOL	Transcription factors (GO:0003700)	LOC_Os08g41960	Os08g0531900	20.2658	7.49423	33.0375	4.40839	2.14025	3.63577e-06	4.99561e-05		OsMADS37 - MADS-box family gene with MIKC* type-box, expressed
ARB vs. VOL	Transcription factors (GO:0003700)	LOC_Os08g43334	Os08g0546800	178.646	70.4311	286.861	4.07293	2.02607	0.000173881	0.00141495		HSF-type DNA-binding domain containing protein, expressed
ARB vs. VOL	Transcription factors (GO:0003700)	LOC_Os01g66030	Os01g0883100	278.517	115.033	442.002	3.84241	1.94201	5.72923e-23	1.5508e-20		OsMADS2 - MADS-box family gene with MIKCc type-box, expressed
ARB vs. VOL	Transcription factors (GO:0003700)	LOC_Os10g28340	Os10g0419300	856.637	357.141	1356.13	3.7972	1.92493	2.95198e-05	0.000305722		heat stress transcription factor, putative, expressed
ARB vs. VOL	Transcription factors (GO:0003700)	LOC_Os01g48170	Os01g0672201	370.956	173.416	568.497	3.27823	1.71292	1.74206e-10	6.81461e-09		homeobox domain containing protein
ARB vs. VOL	Transcription factors (GO:0003700)	LOC_Os02g10860	Os02g0202950, Os02g0203000	66.2894	33.6158	98.9629	2.94394	1.55775	6.31476e-09	1.72181e-07		bZIP transcription factor domain containing protein
ARB vs. VOL	Transcription factors (GO:0003700)	LOC_Os06g19630	Os06g0300500	318.759	164.973	472.546	2.86439	1.51823	3.39217e-15	3.23058e-13		steroid nuclear receptor, ligand-binding, putative, expressed
ARB vs. VOL	Transcription factors (GO:0003700)	LOC_Os07g08140	Os07g0178600	193.399	100.847	285.95	2.83548	1.5036	3.30212e-13	2.13741e-11		heat stress transcription factor, putative, expressed
ARB vs. VOL	Transcription factors (GO:0003700)	LOC_Os06g16370	Os06g0275000	22.8136	12.1257	33.5015	2.76286	1.46616	0.00135388	0.00804624		CCT/B-box zinc finger protein, putative, expressed
ARB vs. VOL	Transcription factors (GO:0003700)	LOC_Os12g10540	Os12g0207000	675.792	377.208	974.376	2.58313	1.36912	1.80955e-14	1.4925e-12	yes	OsMADS13 - MADS-box family gene with MIKCc type-box, expressed
ARB vs. VOL	Transcription factors (GO:0003700)	LOC_Os06g40080	Os06g0603000	963.706	544.683	1382.73	2.53859	1.34403	1.24668e-14	1.06666e-12	yes	heme oxygenase 1, putative, expressed
ARB vs. VOL	Transcription factors (GO:0003700)	LOC_Os06g11330	Os06g0217300	58.9877	34.0605	83.9149	2.4637	1.30083	3.55089e-06	4.88801e-05		OsMADS55 - MADS-box family gene with MIKCc type-box, expressed
ARB vs. VOL	Transcription factors (GO:0003700)	LOC_Os08g37580	Os08g0481400	190.57	110.949	270.191	2.43527	1.28408	1.19471e-08	3.03001e-07	yes	homeobox associated leucine zipper, putative, expressed
ARB vs. VOL	Transcription factors (GO:0003700)	LOC_Os02g51300	Os02g0747600	513.743	299.306	728.18	2.4329	1.28267	1.38804e-12	8.07207e-11		AP2 domain containing protein, expressed
ARB vs. VOL	Transcription factors (GO:0003700)	LOC_Os01g64000	Os01g0859300	1128.1	663.374	1592.82	2.40109	1.26369	2.15912e-13	1.44792e-11		bZIP transcription factor, putative, expressed
ARB vs. VOL	Transcription factors (GO:0003700)	LOC_Os01g66290	Os01g0886200	797.264	469.178	1125.35	2.39856	1.26217	8.21014e-13	4.95856e-11		OsMADS21 - MADS-box family gene with MIKCc type-box, expressed
ARB vs. VOL	Transcription factors (GO:0003700)	LOC_Os09g11460	Os09g0286600	50.4318	29.7313	71.1324	2.39251	1.25853	3.96415e-06	5.38224e-05		AP2 domain containing protein, expressed
ARB vs. VOL	Transcription factors (GO:0003700)	LOC_Os03g03164	Os03g0123500	20.6703	12.2106	29.13	2.38564	1.25437	0.00152633	0.00887612		homeobox protein knotted-1, putative, expressed
ARB vs. VOL	Transcription factors (GO:0003700)	LOC_Os07g48820	Os07g0687700	659.007	392.9	925.114	2.35458	1.23547	4.28479e-12	2.30705e-10	yes	transcription factor, putative, expressed
ARB vs. VOL	Transcription factors (GO:0003700)	LOC_Os07g44950	Os07g0644100	1412.89	892.147	1933.63	2.16739	1.11596	4.30795e-08	9.62085e-07		bZIP transcription factor domain containing protein, expressed
ARB vs. VOL	Transcription factors (GO:0003700)	LOC_Os12g41860	Os12g0612700	371.657	237.945	505.369	2.12389	1.08671	7.45244e-09	2.00449e-07		START domain containing protein, expressed
ARB vs. VOL	Transcription factors (GO:0003700)	LOC_Os01g54550	Os01g0749300	170.893	113.376	228.409	2.01462	1.01051	6.29211e-07	1.05727e-05		HSF-type DNA-binding domain containing protein, expressed
ARB vs. VOL	Transcription factors (GO:0003700)	LOC_Os03g59460	Os03g0809200	341.711	231.106	452.315	1.95718	0.968774	3.41476e-07	6.17706e-06		transcription factor, putative
ARB vs. VOL	Transcription factors (GO:0003700)	LOC_Os09g28354	Os09g0456800	152.556	104.832	200.281	1.91049	0.933942	0.000172392	0.00140552		CPuORF39 - conserved peptide uORF-containing transcript, expressed
ARB vs. VOL	Transcription factors (GO:0003700)	LOC_Os06g49840	Os06g0712700	25.896	18.061	33.731	1.86762	0.901201	0.00452427	0.0218969		OsMADS16 - MADS-box family gene with MIKCc type-box, expressed
ARB vs. VOL	Transcription factors (GO:0003700)	LOC_Os01g58420	Os01g0797600	366.067	255.729	476.406	1.86294	0.897578	9.53993e-07	1.52552e-05		AP2 domain containing protein, expressed
ARB vs. VOL	Transcription factors (GO:0003700)	LOC_Os06g09390	Os06g0194000	4253.97	2974.68	5533.26	1.86012	0.895398	9.34854e-08	1.92233e-06		AP2 domain containing protein, expressed
ARB vs. VOL	Transcription factors (GO:0003700)	LOC_Os05g32270	Os05g0389000	64.1338	44.9381	83.3294	1.85431	0.890886	0.000524854	0.00363212		AP2 domain containing protein, expressed
ARB vs. VOL	Transcription factors (GO:0003700)	LOC_Os05g25600	Os05g0320300	79.8366	56.0166	103.657	1.85046	0.887884	0.000320328	0.00238922		transposon protein, putative, unclassified, expressed
ARB vs. VOL	Transcription factors (GO:0003700)	LOC_Os11g05640	Os11g0154900	95.9304	68.0512	123.81	1.81936	0.863429	0.000270454	0.00206906		bZIP transcription factor domain containing protein, expressed
ARB vs. VOL	Transcription factors (GO:0003700)	LOC_Os02g58670	Os02g0833600	87.5129	62.582	112.444	1.79674	0.845383	0.00387447	0.0192688		bZIP transcription factor domain containing protein, expressed
ARB vs. VOL	Transcription factors (GO:0003700)	LOC_Os04g48070	Os04g0569100	357.276	255.647	458.905	1.79507	0.844041	0.00497717	0.0237234		homeobox and START domains containing protein, putative, expressed
ARB vs. VOL	Transcription factors (GO:0003700)	LOC_Os01g24070	Os01g0343300	832.793	599.073	1066.51	1.78027	0.832098	1.27054e-05	0.00014818		GATA zinc finger domain containing protein, expressed
ARB vs. VOL	Transcription factors (GO:0003700)	LOC_Os01g46970	Os01g0658900	496.364	358.597	634.131	1.76837	0.822418	5.1316e-06	6.71914e-05		transcription factor, putative, expressed
ARB vs. VOL	Transcription factors (GO:0003700)	LOC_Os05g11414	Os05g0203800	496.425	367.649	625.202	1.70054	0.765993	0.00230483	0.0125288		OsMADS58 - MADS-box family gene with MIKCc type-box, expressed
ARB vs. VOL	Transcription factors (GO:0003700)	LOC_Os03g20310	Os03g0318600	670.294	496.628	843.961	1.69938	0.765009	1.43282e-05	0.000164782	yes	transcription factor HBP-1b, putative, expressed
ARB vs. VOL	Transcription factors (GO:0003700)	LOC_Os02g45770	Os02g0682200	93.0637	69.1287	116.999	1.69248	0.759136	0.00122141	0.00738724		OsMADS6 - MADS-box family gene with MIKCc type-box, expressed
ARB vs. VOL	Transcription factors (GO:0003700)	LOC_Os04g49150	Os04g0580700	180.443	134.809	226.076	1.67701	0.745894	0.000372889	0.00272194		OsMADS17 - MADS-box family gene with MIKCc type-box, expressed
ARB vs. VOL	Transcription factors (GO:0003700)	LOC_Os09g32948	Os09g0507200	2653.7	1992.71	3314.69	1.66341	0.734142	9.08717e-06	0.000110844	yes	OsMADS8 - MADS-box family gene with MIKCc type-box, expressed
ARB vs. VOL	Transcription factors (GO:0003700)	LOC_Os03g43930	Os03g0640800	246.589	185.757	307.421	1.65497	0.726802	0.000188704	0.00151897		START domain containing protein, expressed
ARB vs. VOL	Transcription factors (GO:0003700)	LOC_Os01g10504	Os01g0201700	866	653.657	1078.34	1.64971	0.72221	0.000260064	0.00200243		OsMADS3 - MADS-box family gene with MIKCc type-box, expressed
ARB vs. VOL	Transcription factors (GO:0003700)	LOC_Os06g10880	Os06g0211200	325.153	247.203	403.104	1.63066	0.705454	0.000149314	0.00123712		bZIP transcription factor, putative, expressed
ARB vs. VOL	Transcription factors (GO:0003700)	LOC_Os04g54474	Os04g0637000	125.059	95.6996	154.418	1.61357	0.690257	0.00241572	0.0130116		transcription factor, putative, expressed
ARB vs. VOL	Transcription factors (GO:0003700)	LOC_Os02g38430	Os02g0597800	298.642	228.764	368.52	1.61092	0.687883	0.000349213	0.00257436		steroid nuclear receptor, ligand-binding, putative, expressed
ARB vs. VOL	Transcription factors (GO:0003700)	LOC_Os09g28310	Os09g0456200	182.539	140.125	224.952	1.60537	0.682904	0.000986234	0.00616735		bZIP transcription factor, putative, expressed
ARB vs. VOL	Transcription factors (GO:0003700)	LOC_Os03g58160	Os03g0795900	368.07	283.862	452.279	1.59331	0.672023	0.000194989	0.00155986		heat stress transcription factor, putative, expressed
ARB vs. VOL	Transcription factors (GO:0003700)	LOC_Os01g69030	Os01g0919400	545.143	422.109	668.177	1.58295	0.662614	0.00021603	0.00170482	yes	sucrose-phosphate synthase, putative, expressed
ARB vs. VOL	Transcription factors (GO:0003700)	LOC_Os02g33560	Os02g0538900	895.351	693.901	1096.8	1.58063	0.6605	0.000133712	0.00112434		expressed protein
ARB vs. VOL	Transcription factors (GO:0003700)	LOC_Os03g55990	Os03g0769800	126.989	98.7264	155.251	1.57254	0.653094	0.0044593	0.0216529		homeobox domain containing protein, expressed
ARB vs. VOL	Transcription factors (GO:0003700)	LOC_Os08g09690	Os08g0196700	1318.8	1030.59	1607	1.5593	0.640895	0.00522195	0.0246643	yes	nuclear transcription factor Y subunit, putative, expressed
ARB vs. VOL	Transcription factors (GO:0003700)	LOC_Os05g41070	Os05g0489700	417.633	328.455	506.811	1.54301	0.625751	0.000799456	0.00517249		bZIP transcription factor, putative, expressed
ARB vs. VOL	Transcription factors (GO:0003700)	LOC_Os11g06170	Os11g0160500	366.435	289.507	443.362	1.53143	0.614883	0.00109689	0.00674234		bZIP transcriptional activator RSG, putative, expressed
ARB vs. VOL	Transcription factors (GO:0003700)	LOC_Os03g47740	Os03g0680800	1046.81	827.326	1266.29	1.53058	0.614083	0.000342279	0.00253013	yes	homeodomain protein, putative, expressed
ARB vs. VOL	Transcription factors (GO:0003700)	LOC_Os02g08540	Os02g0182700	85.4717	67.5681	103.375	1.52994	0.613475	0.00976822	0.0411268		expressed protein
ARB vs. VOL	Transcription factors (GO:0003700)	LOC_Os07g41720	Os07g0608200	605.118	482.499	727.738	1.50827	0.592892	0.000812138	0.00524884		nuclear transcription factor Y subunit, putative, expressed
ARB vs. VOL	Transcription factors (GO:0003700)	LOC_Os08g41950	Os08g0531700	2010.04	1612.92	2407.16	1.49242	0.577657	0.000502144	0.00349984		OsMADS7 - MADS-box family gene with MIKCc type-box, expressed
ARB vs. VOL	Transcription factors (GO:0003700)	LOC_Os05g34050	Os05g0411300	509.715	411.862	607.567	1.47517	0.56088	0.0020442	0.0113281		bZIP transcription factor domain containing protein, expressed
ARB vs. VOL	Transcription factors (GO:0003700)	LOC_Os03g07880	Os03g0174900	1520.73	1229.43	1812.04	1.47388	0.559623	0.00103665	0.0064278		nuclear transcription factor Y subunit, putative, expressed
ARB vs. VOL	Transcription factors (GO:0003700)	LOC_Os01g07880	Os01g0174000	204.408	165.648	243.169	1.46798	0.553833	0.00339838	0.0172556		transcription factor HY5, putative, expressed
ARB vs. VOL	Transcription factors (GO:0003700)	LOC_Os09g10840	Os09g0280500	189.403	154.629	224.177	1.44978	0.535832	0.0105508	0.0438022		transcription factor, putative, expressed
ARB vs. VOL	Transcription factors (GO:0003700)	LOC_Os03g61570	Os03g0831200	948.3	780.677	1115.92	1.42943	0.51544	0.00300171	0.0155788		expressed protein
ARB vs. VOL	Transcription factors (GO:0003700)	LOC_Os02g49700	Os02g0729700	369.55	305.828	433.272	1.41672	0.502554	0.0095525	0.0404014		homeobox associated leucine zipper, putative, expressed
ARB vs. VOL	Transcription factors (GO:0003700)	LOC_Os08g07440	Os08g0171216, Os08g0171100	292.788	243.956	341.619	1.40033	0.485766	0.0104271	0.04341		AP2 domain containing protein, expressed
ARB vs. VOL	Transcription factors (GO:0003700)	LOC_Os12g43950	Os12g0636200	510.173	425.415	594.931	1.39847	0.483852	0.0104548	0.0435068		homeobox domain containing protein, expressed
ARB vs. VOL	Transcription factors (GO:0003700)	LOC_Os08g41030	Os08g0521600	1151.58	960.287	1342.88	1.39841	0.483791	0.00753652	0.0333234		AP2 domain containing protein, expressed
ARB vs. VOL	Transcription factors (GO:0003700)	LOC_Os02g02424	Os02g0783700, Os02g0783625	488.499	411.689	565.309	1.37315	0.457486	0.00997263	0.0418631		ZOS2-02 - C2H2 zinc finger protein, expressed
ARB vs. VOL	Transcription factors (GO:0003700)	LOC_Os02g54160	Os02g0782700	4392.3	3748.18	5036.42	1.3437	0.42621	0.0118887	0.0483249		AP2 domain containing protein, expressed
ARB vs. VOL	Transcription factors (GO:0003700)	LOC_Os12g31840	Os12g0502700	314.742	370.475	259.01	0.69913	-0.516367	0.00384484	0.0191438		ZOS12-05 - C2H2 zinc finger protein, expressed
ARB vs. VOL	Transcription factors (GO:0003700)	LOC_Os12g06520	Os12g0162500	284.442	334.994	233.89	0.698191	-0.518306	0.00602432	0.0276513		bZIP transcription factor domain containing protein, expressed
ARB vs. VOL	Transcription factors (GO:0003700)	LOC_Os02g29340	Os02g0496100	102.335	121.006	83.6639	0.691405	-0.532397	0.00920553	0.039218		HSF-type DNA-binding domain containing protein, expressed
ARB vs. VOL	Transcription factors (GO:0003700)	LOC_Os06g12400	Os06g0229300	803.272	954.529	652.014	0.683075	-0.549885	0.00145879	0.00854524	yes	Homeobox domain containing protein, expressed
ARB vs. VOL	Transcription factors (GO:0003700)	LOC_Os01g54210	Os01g0745700	285.637	339.484	231.79	0.68277	-0.550527	0.0025784	0.0137289		GATA zinc finger domain containing protein, expressed
ARB vs. VOL	Transcription factors (GO:0003700)	LOC_Os08g19590	Os08g0292000	543.007	649.892	436.122	0.671068	-0.575469	0.0011292	0.00691101		Homeobox domain containing protein, expressed
ARB vs. VOL	Transcription factors (GO:0003700)	LOC_Os03g53050	Os03g0741400	316.055	380.456	251.654	0.661454	-0.596288	0.00170995	0.00975918		WRKY transcription factor, putative, expressed
ARB vs. VOL	Transcription factors (GO:0003700)	LOC_Os08g31580	Os08g0408500	291.588	351.449	231.727	0.659349	-0.600887	0.00194313	0.0108671		ethylene-responsive transcription factor, putative, expressed
ARB vs. VOL	Transcription factors (GO:0003700)	LOC_Os06g14190	Os06g0252300	310.748	378.309	243.187	0.642827	-0.637498	0.000792235	0.00512912		NF-X1-type zinc finger protein, putative, expressed
ARB vs. VOL	Transcription factors (GO:0003700)	LOC_Os01g12440	Os01g0224100	100.687	122.729	78.6447	0.640802	-0.64205	0.00792107	0.0347298		AP2 domain containing protein, expressed
ARB vs. VOL	Transcription factors (GO:0003700)	LOC_Os09g20350	Os09g0369050, Os09g0369000	775.467	947.697	603.237	0.636529	-0.651701	0.000171584	0.0013997		ethylene-responsive transcription factor, putative, expressed
ARB vs. VOL	Transcription factors (GO:0003700)	LOC_Os01g06550	Os01g0158900	419.83	514.102	325.559	0.633256	-0.659138	0.000343545	0.00253823		NF-X1-type zinc finger protein, putative, expressed
ARB vs. VOL	Transcription factors (GO:0003700)	LOC_Os12g41900	Os12g0613200	347.154	425.262	269.045	0.632658	-0.660502	0.000635037	0.00425382		SET domain containing protein, expressed
ARB vs. VOL	Transcription factors (GO:0003700)	LOC_Os02g51670	Os02g0752800	317.362	390.014	244.709	0.627435	-0.672462	0.0095774	0.0404722		ethylene-responsive transcription factor, putative, expressed
ARB vs. VOL	Transcription factors (GO:0003700)	LOC_Os09g29460	Os09g0470500	129.499	159.856	99.1422	0.620198	-0.689199	0.0011664	0.00709923		homeobox associated leucine zipper, putative, expressed
ARB vs. VOL	Transcription factors (GO:0003700)	LOC_Os07g17230	Os07g0273700	84.8008	104.759	64.8426	0.61897	-0.69206	0.00262699	0.0139377		disease resistance protein, putative, expressed
ARB vs. VOL	Transcription factors (GO:0003700)	LOC_Os01g64790	Os01g0868000	70.8739	87.8818	53.8661	0.612938	-0.706187	0.00413327	0.0203317		AP2 domain containing protein, expressed
ARB vs. VOL	Transcription factors (GO:0003700)	LOC_Os02g33430	Os02g0537500	102.486	127.461	77.5112	0.608115	-0.717584	0.00140928	0.00831739		E2F family transcription factor protein, putative, expressed
ARB vs. VOL	Transcription factors (GO:0003700)	LOC_Os02g08544	Os02g0182800	301.827	375.457	228.197	0.607783	-0.718371	0.00010317	0.000898474		homeobox protein knotted-1, putative, expressed
ARB vs. VOL	Transcription factors (GO:0003700)	LOC_Os03g20910	Os03g0325600	49.9409	62.348	37.5339	0.602006	-0.73215	0.00593286	0.0273369		homeobox domain containing protein, expressed
ARB vs. VOL	Transcription factors (GO:0003700)	LOC_Os05g48820	Os05g0562400	931.871	1173.27	690.472	0.588503	-0.764879	9.6197e-06	0.000116623	yes	DDT, putative, expressed
ARB vs. VOL	Transcription factors (GO:0003700)	LOC_Os01g04020	Os01g0131600	3054.95	3879.02	2230.87	0.575111	-0.798088	1.62915e-06	2.44382e-05		AP2 domain containing protein, expressed
ARB vs. VOL	Transcription factors (GO:0003700)	LOC_Os04g33950	Os04g0416100	78.7692	100.064	57.4746	0.57438	-0.799924	0.00138996	0.0082164		E2F family transcription factor protein, putative, expressed
ARB vs. VOL	Transcription factors (GO:0003700)	LOC_Os03g55080	Os03g0758050, Os03g0758000	64.6971	82.607	46.7871	0.566382	-0.820153	0.00230504	0.0125288		OsWRKY3 - Superfamily of TFs having WRKY and zinc finger domains, expressed
ARB vs. VOL	Transcription factors (GO:0003700)	LOC_Os03g08370	Os03g0181600	119.924	153.15	86.697	0.566091	-0.820895	0.00022779	0.00178768		transposon protein, putative, unclassified, expressed
ARB vs. VOL	Transcription factors (GO:0003700)	LOC_Os09g30070	Os09g0477700	42.3248	54.2101	30.4395	0.561509	-0.832618	0.00996194	0.04183		expressed protein
ARB vs. VOL	Transcription factors (GO:0003700)	LOC_Os06g42910	Os06g0635700	91.1864	116.9	65.4732	0.560081	-0.836292	0.000291894	0.00220643		expressed protein
ARB vs. VOL	Transcription factors (GO:0003700)	LOC_Os05g44400	Os05g0520300	74.9565	96.9986	52.9145	0.545518	-0.874302	0.00178904	0.010136		GATA zinc finger domain containing protein, expressed
ARB vs. VOL	Transcription factors (GO:0003700)	LOC_Os07g42750	Os07g0619600	135.554	176.733	94.3745	0.533996	-0.9051	6.52089e-05	0.000605802		DDT domain containing protein, putative, expressed
ARB vs. VOL	Transcription factors (GO:0003700)	LOC_Os06g39906	Os06g0601000	246.217	322.823	169.611	0.5254	-0.928512	0.00448063	0.0217317		homeobox domain containing protein, expressed
ARB vs. VOL	Transcription factors (GO:0003700)	LOC_Os03g06930	Os03g0165300	64.0864	84.2209	43.952	0.521866	-0.93825	0.0013814	0.00818501		homeodomain protein, putative, expressed
ARB vs. VOL	Transcription factors (GO:0003700)	LOC_Os05g41780	Os05g0497300	442.818	582.531	303.104	0.520322	-0.942522	1.72703e-07	3.30903e-06		AP2 domain containing protein, expressed
ARB vs. VOL	Transcription factors (GO:0003700)	LOC_Os06g15480	Os06g0265400	109.181	144.666	73.6961	0.509422	-0.973068	1.72618e-05	0.00019344		transcription factor, putative, expressed
ARB vs. VOL	Transcription factors (GO:0003700)	LOC_Os07g39480	Os07g0583700	660.777	876.125	445.43	0.508409	-0.975938	3.28425e-08	7.55707e-07		OsWRKY78 - Superfamily of TFs having WRKY and zinc finger domains, expressed
ARB vs. VOL	Transcription factors (GO:0003700)	LOC_Os08g17400	Os08g0276200	597.291	792.486	402.097	0.507387	-0.978841	2.46881e-08	5.85262e-07		WRKY DNA-binding domain containing protein, expressed
ARB vs. VOL	Transcription factors (GO:0003700)	LOC_Os10g38820	Os10g0531900	30.7001	41.151	20.2491	0.492069	-1.02307	0.00781711	0.034365		bZIP family transcription factor, putative, expressed
ARB vs. VOL	Transcription factors (GO:0003700)	LOC_Os02g07030	Os02g0166800	28.3726	38.0709	18.6743	0.490515	-1.02763	0.00293548	0.0153045	yes	DUF640 domain containing protein, putative, expressed
ARB vs. VOL	Transcription factors (GO:0003700)	LOC_Os02g21490	Os02g0319800	80.2905	107.857	52.724	0.488832	-1.03259	3.03467e-05	0.000312439		WD domain, G-beta repeat domain containing protein, expressed
ARB vs. VOL	Transcription factors (GO:0003700)	LOC_Os10g32070	Os10g0458800	29.1169	39.2732	18.9607	0.48279	-1.05053	0.00274151	0.0144271		GATA zinc finger domain containing protein
ARB vs. VOL	Transcription factors (GO:0003700)	LOC_Os04g46220	Os04g0546800	79.35	107.227	51.473	0.480037	-1.05878	0.000201539	0.00160665		ethylene-responsive transcription factor, putative, expressed
ARB vs. VOL	Transcription factors (GO:0003700)	LOC_Os01g70810	Os01g0934300	880.287	1196.49	564.087	0.471452	-1.08482	5.08261e-10	1.78461e-08		homeobox domain containing protein, expressed
ARB vs. VOL	Transcription factors (GO:0003700)	LOC_Os01g62920	Os01g0848400	78.8875	107.925	49.8498	0.461892	-1.11437	3.35312e-06	4.64439e-05		homeodomain protein, putative, expressed
ARB vs. VOL	Transcription factors (GO:0003700)	LOC_Os06g04870	Os06g0140700	70.0388	96.3662	43.7114	0.453597	-1.14052	2.12367e-05	0.000230944		homeobox associated leucine zipper, putative, expressed
ARB vs. VOL	Transcription factors (GO:0003700)	LOC_Os05g27730	Os05g0343400	68.0699	94.5852	41.5546	0.439335	-1.18661	8.59157e-06	0.000105733		OsWRKY53 - Superfamily of TFs having WRKY and zinc finger domains, expressed
ARB vs. VOL	Transcription factors (GO:0003700)	LOC_Os08g42550	Os08g0537900	122.883	173.124	72.6423	0.419597	-1.25293	3.17354e-07	5.78287e-06		AP2 domain containing protein, expressed
ARB vs. VOL	Transcription factors (GO:0003700)	LOC_Os03g21800	Os03g0336200	239.725	338.693	140.758	0.415591	-1.26676	2.0372e-10	7.84702e-09		bZIP transcription factor family protein, putative, expressed
ARB vs. VOL	Transcription factors (GO:0003700)	LOC_Os11g06020	Os11g0158832, Os11g0158600	185.248	262.522	107.974	0.411294	-1.28176	7.84984e-10	2.62912e-08	yes	homeobox domain containing protein, expressed
ARB vs. VOL	Transcription factors (GO:0003700)	LOC_Os08g13840	Os08g0235800	45.4049	65.4038	25.406	0.388448	-1.36421	0.000111319	0.000959341		OsWRKY44 - Superfamily of TFs having WRKY and zinc finger domains, expressed
ARB vs. VOL	Transcription factors (GO:0003700)	LOC_Os04g52090	Os04g0610400	169.432	244.755	94.1093	0.384505	-1.37893	1.65459e-11	7.81989e-10		AP2 domain containing protein, expressed
ARB vs. VOL	Transcription factors (GO:0003700)	LOC_Os09g11480	Os09g0287000	46.9784	68.3818	25.575	0.374002	-1.41888	0.0101788	0.0425546		AP2 domain containing protein, expressed
ARB vs. VOL	Transcription factors (GO:0003700)	LOC_Os02g56250	Os02g0806400, Os02g0806300	1314.52	1950.7	678.349	0.347747	-1.52389	1.39165e-18	2.27672e-16		GATA zinc finger domain containing protein, expressed
ARB vs. VOL	Transcription factors (GO:0003700)	LOC_Os04g57340	Os04g0669200	74.6738	111.125	38.2223	0.343957	-1.5397	3.37315e-08	7.74368e-07		AP2 domain containing protein, expressed
ARB vs. VOL	Transcription factors (GO:0003700)	LOC_Os12g41200	Os12g0605100, Os12g0605200	193.818	288.853	98.7823	0.341981	-1.54801	0.000223993	0.00176066		KIP1, putative, expressed
ARB vs. VOL	Transcription factors (GO:0003700)	LOC_Os03g08500	Os03g0183300	126.25	189.174	63.3264	0.334752	-1.57884	1.3635e-11	6.55866e-10	yes	AP2 domain containing protein, expressed
ARB vs. VOL	Transcription factors (GO:0003700)	LOC_Os07g47790	Os07g0674800	168.941	254.078	83.8034	0.329833	-1.60019	1.24074e-10	5.00585e-09	yes	AP2 domain containing protein, expressed
ARB vs. VOL	Transcription factors (GO:0003700)	LOC_Os01g49830	Os01g0693400	267.774	413.202	122.346	0.296093	-1.75588	5.99101e-19	1.01354e-16		B3 DNA binding domain containing protein, expressed
ARB vs. VOL	Transcription factors (GO:0003700)	LOC_Os05g03040	Os05g0121600	131.858	204.174	59.5423	0.291625	-1.77782	5.53663e-15	5.04138e-13	yes	AP2 domain containing protein, expressed
ARB vs. VOL	Transcription factors (GO:0003700)	LOC_Os12g07120	Os12g0168800	479.344	744.689	213.999	0.287366	-1.79904	1.76277e-21	4.1656e-19		GATA zinc finger domain containing protein, expressed
ARB vs. VOL	Transcription factors (GO:0003700)	LOC_Os01g21120	Os01g0313300	847.001	1331.91	362.09	0.271857	-1.87908	3.89001e-16	4.19656e-14	yes	AP2 domain containing protein, expressed
ARB vs. VOL	Transcription factors (GO:0003700)	LOC_Os05g03860	Os05g0129300	687.887	1084.52	291.255	0.268557	-1.8967	1.22911e-25	4.69189e-23		CPuORF3 - conserved peptide uORF-containing transcript, expressed
ARB vs. VOL	Transcription factors (GO:0003700)	LOC_Os06g45140	Os06g0662200	1175.1	1865.77	484.431	0.259642	-1.9454	9.63521e-28	4.28192e-25	yes	bZIP transcription factor domain containing protein, expressed
ARB vs. VOL	Transcription factors (GO:0003700)	LOC_Os05g25770	Os05g0322900	25.4118	40.5133	10.3102	0.25449	-1.97432	3.37505e-07	6.12011e-06		OsWRKY45 - Superfamily of TFs having WRKY and zinc finger domains, expressed
ARB vs. VOL	Transcription factors (GO:0003700)	LOC_Os02g42585	Os02g0638650	31.8185	51.317	12.3201	0.240078	-2.05842	3.54265e-06	4.88284e-05		AP2 domain containing protein, expressed
ARB vs. VOL	Transcription factors (GO:0003700)	LOC_Os11g32880	Os11g0533100	128.44	211.799	45.0815	0.21285	-2.23209	0.00071931	0.00472374		DEAD-box ATP-dependent RNA helicase, putative, expressed
ARB vs. VOL	Transcription factors (GO:0003700)	LOC_Os09g35010	Os09g0522000	5.20803	8.65095	1.7651	0.204036	-2.29311	0.012179	0.0492973		dehydration-responsive element-binding protein, putative, expressed
ARB vs. VOL	Transcription factors (GO:0003700)	LOC_Os04g39570	Os04g0471700	47.5244	79.1552	15.8937	0.200792	-2.31623	7.68714e-12	3.91129e-10		OsWRKY35v2 - Superfamily of TFs having WRKY and zinc finger domains, expressed
ARB vs. VOL	Transcription factors (GO:0003700)	LOC_Os09g25060	Os09g0417600	104.719	176.764	32.6728	0.184838	-2.43567	1.0614e-09	3.45391e-08		OsWRKY76 - Superfamily of TFs having WRKY and zinc finger domains, expressed
ARB vs. VOL	Transcription factors (GO:0003700)	LOC_Os03g08460	Os03g0182800	725.177	1225.83	224.523	0.18316	-2.44882	5.14833e-09	1.42218e-07		AP2 domain containing protein, expressed
ARB vs. VOL	Transcription factors (GO:0003700)	LOC_Os03g12860	Os03g0231150, Os03g0231000	5.54467	9.416	1.67335	0.177713	-2.49238	0.00757413	0.0334649		homeobox associated leucine zipper, putative, expressed
ARB vs. VOL	Transcription factors (GO:0003700)	LOC_Os07g42510	Os07g0617000	12.4463	21.1576	3.73506	0.176535	-2.50197	0.0018991	0.0106589		AP2 domain containing protein, expressed
ARB vs. VOL	Transcription factors (GO:0003700)	LOC_Os03g15660	Os03g0263000	19.1618	33.063	5.26053	0.159106	-2.65194	1.01366e-07	2.05178e-06		AP2 domain containing protein, expressed
ARB vs. VOL	Transcription factors (GO:0003700)	LOC_Os05g51150	Os05g0589200	273.855	477.23	70.4805	0.147687	-2.75939	6.94317e-12	3.59464e-10		RNA polymerase sigma factor, putative, expressed
ARB vs. VOL	Transcription factors (GO:0003700)	LOC_Os06g06970	Os06g0165600	4.2675	7.46846	1.06654	0.142806	-2.80787	0.0103543	0.0431732		AP2 domain containing protein, expressed
ARB vs. VOL	Transcription factors (GO:0003700)	LOC_Os01g04800	Os01g0141000	19.2246	34.1575	4.29169	0.125644	-2.99259	5.94999e-10	2.06481e-08		B3 DNA binding domain containing protein, expressed
ARB vs. VOL	Transcription factors (GO:0003700)	LOC_Os02g32590	Os02g0527300	513.586	920.387	106.784	0.116021	-3.10755	6.95638e-43	9.41483e-40		HSF-type DNA-binding domain containing protein, expressed
ARB vs. VOL	Transcription factors (GO:0003700)	LOC_Os03g21710	Os03g0335200	3.17391	5.87615	0.471664	0.0802676	-3.63904	0.00743876	0.0329548		WRKY45 transcription factor, putative, expressed
ARB vs. VOL	Transcription factors (GO:0003700)	LOC_Os09g35030	Os09g0522200	10.9471	20.7826	1.11159	0.0534866	-4.22468	0.00271354	0.0143039		dehydration-responsive element-binding protein, putative, expressed
ARB vs. VOL	Transcription factors (GO:0003700)	LOC_Os10g25170	Os10g0390800	2.88429	5.51023	0.258356	0.0468866	-4.41468	0.00148324	0.00865347		AP2 domain containing protein, expressed
ARB vs. VOL	Transcription factors (GO:0003700)	LOC_Os06g10780	None	9.82673	18.7866	0.866822	0.0461404	-4.43783	4.42014e-08	9.84365e-07		AP2 domain containing protein, expressed
ARB vs. VOL	Transcription factors (GO:0003700)	LOC_Os03g38610	None	22.622	43.9122	1.33169	0.0303262	-5.04329	1.42013e-15	1.42852e-13		OsMADS87 - MADS-box family gene with M-gamma type-box
ARB vs. VOL	Transcription factors (GO:0003700)	LOC_Os04g55230	Os04g0645100	9935.95	11654.6	8217.32	0.7051	-0.5042	0.0100017	0.041962		flo2/tetratricopeptide repeat domain containing protein, putative, expressed
ARB vs. VOL	Transcription factors (GO:0003700)	LOC_Os02g16620	Os02g0265900	2084.04	1534.6	2633.48	1.7161	0.7791	3.54976e-06	4.88801e-05	yes	RITA-1/reticulon domain containing protein, putative, expressed
ARB vs. VOL	Transcription factors (GO:0003700)	LOC_Os07g08420	Os07g0182000	4035.34	2621.28	5449.4	2.0789	1.0558	2.35254e-10	8.96886e-09	yes	RISBZ1/bZIP transcription factor domain containing protein, expressed
ARB vs. VOL	Essential aminoacids biosynthesis	LOC_Os01g18860	Os01g0293000	309.364	220.96	397.768	1.8002	0.8481	2.38998e-05	0.000255585		S-adenosylmethionine synthetase, putative, expressed
ARB vs. VOL	Essential aminoacids biosynthesis	LOC_Os03g12110	Os03g0221200	59.2232	89.4866	28.9599	0.3236	-1.6276	3.71274e-06	5.08027e-05		homocysteine S-methyltransferase protein, putative, expressed
ARB vs. VOL	Essential aminoacids biosynthesis	LOC_Os03g18130	Os03g0291500	55.0674	28.3617	81.773	2.8832	1.5277	3.71339e-08	8.418e-07		asparagine synthetase, putative, expressed
ARB vs. VOL	Essential aminoacids biosynthesis	LOC_Os03g55280	Os03g0760700	636.524	927.468	345.58	0.3726	-1.4243	1.95896e-08	4.74599e-07		semialdehyde dehydrogenase, NAD binding domain containing protein, putative, expressed
ARB vs. VOL	Essential aminoacids biosynthesis	LOC_Os04g31000	Os04g0379300	241.626	290.231	193.021	0.6651	-0.5884	0.00360317	0.0181132		methyltransferase domain containing protein, expressed
ARB vs. VOL	Essential aminoacids biosynthesis	LOC_Os06g15420	Os06g0265000	3977.17	3034.59	4919.75	1.6212	0.6971	2.96715e-05	0.000306973	yes	asparagine synthetase, putative, expressed
ARB vs. VOL	Essential aminoacids biosynthesis	LOC_Os07g20544	Os07g0300900	211.364	166.137	256.591	1.5445	0.6271	0.00199955	0.0111387		aspartokinase, chloroplast precursor, putative, expressed
ARB vs. VOL	Essential aminoacids biosynthesis	LOC_Os10g28630	Os10g0422200	36.0253	21.5524	50.4982	2.343	1.2284	0.000402548	0.00290004		homocysteine S-methyltransferase protein, putative, expressed
ARB vs. VOL	Essential aminoacids biosynthesis	LOC_Os12g41390	Os12g0607000	9108.26	7320.54	10896	1.4884	0.5738	0.000552827	0.00379011	yes	homocysteine S-methyltransferase protein, putative, expressed
ARB vs. VOL	Essential aminoacids biosynthesis	LOC_Os12g38900	Os12g0578200	1275.51	900.597	1650.41	1.8326	0.8739	0.000280681	0.00213305	yes	chorismate mutase, chloroplast precursor, putative, expressed
ARB vs. VOL	Essential aminoacids biosynthesis	LOC_Os01g55870	Os01g0764400	420.599	284.655	556.544	1.9552	0.9673	1.22614e-07	2.42904e-06		chorismate mutase, chloroplast precursor, putative, expressed
ARB vs. VOL	Essential aminoacids biosynthesis	LOC_Os10g37980	Os10g0523700	211.648	276.001	147.296	0.5337	-0.906	6.55144e-05	0.00060845		prephenate dehydratase domain containing protein, expressed
ARB vs. VOL	Essential aminoacids biosynthesis	LOC_Os11g35050	Os11g0552100	165.543	213.93	117.156	0.5476	-0.8687	2.17487e-05	0.000235585		expressed protein
ARB vs. VOL	Essential aminoacids biosynthesis	LOC_Os03g50880	Os03g0718000	159.995	105.811	214.179	2.0242	1.0173	8.91513e-07	1.43563e-05		class I glutamine amidotransferase, putative, expressed
ARB vs. VOL	Essential aminoacids biosynthesis	LOC_Os03g61120	Os03g0826500	1801.98	1495.31	2108.65	1.4102	0.4959	0.00337003	0.017135	yes	anthranilate synthase component I-1, chloroplast precursor, putative, expressed
ARB vs. VOL	Essential aminoacids biosynthesis	LOC_Os05g30750	Os05g0370600	2995.52	3423.98	2567.07	0.7497	-0.4156	0.0101201	0.0423629	yes	anthranilate phosphoribosyltransferase, putative, expressed
ARB vs. VOL	Essential aminoacids biosynthesis	LOC_Os03g58260	Os03g0797000	113.245	89.2985	137.192	1.5363	0.6195	0.00867623	0.037391		indole-3-glycerol phosphate lyase, chloroplast precursor, putative, expressed
ARB vs. VOL	Essential aminoacids biosynthesis	LOC_Os06g42560	Os06g0632200	151.434	63.9584	238.91	3.7354	1.9013	3.90598e-18	5.90358e-16		tryptophan synthase beta chain 2, putative, expressed
ARB vs. VOL	Essential aminoacids biosynthesis	LOC_Os02g38200	Os02g0595500	228.08	265.644	190.516	0.7172	-0.4796	0.00933012	0.039658		dehydrogenase, putative, expressed
ARB vs. VOL	Essential aminoacids biosynthesis	LOC_Os02g17330	Os02g0273100	144.992	106.916	183.067	1.7123	0.7759	0.000352682	0.00259415	yes	aminotransferase domain containing protein, putative, expressed
ARB vs. VOL	Essential aminoacids biosynthesis	LOC_Os01g16940	Os01g0276500	690.019	583.449	796.589	1.3653	0.4492	0.010046	0.0421132		MazG nucleotide pyrophosphohydrolase domain containing protein, expressed
ARB vs. VOL	Essential aminoacids biosynthesis	LOC_Os10g25140	Os10g0390600	366.233	280.244	452.221	1.6137	0.6903	0.000268602	0.00205753		aminotransferase, classes I and II, domain containing protein, expressed
ARB vs. VOL	Essential aminoacids biosynthesis	LOC_Os01g58790	Os01g0802100	144.711	108.891	180.53	1.6579	0.7294	0.000966803	0.00606543		GHMP kinases ATP-binding protein, putative, expressed
ARB vs. VOL	Essential aminoacids biosynthesis	LOC_Os06g51450	Os06g0731100	507.044	613.067	401.022	0.6541	-0.6124	0.000749556	0.00488359	yes	PHD-finger domain containing protein, expressed
ARB vs. VOL	Essential aminoacids biosynthesis	LOC_Os05g39320	Os05g0469800	21.309	34.0924	8.5256	0.2501	-1.9996	3.90013e-07	6.96962e-06		thiamine pyrophosphate enzyme, C-terminal TPP binding domain containing protein, expressed
ARB vs. VOL	Essential aminoacids biosynthesis	LOC_Os01g46380	Os01g0652600	7514.15	5853.76	9174.54	1.5673	0.6483	0.000269188	0.00206149	yes	ketol-acid reductoisomerase, chloroplast precursor, putative, expressed
ARB vs. VOL	Essential aminoacids biosynthesis	LOC_Os08g44530	Os08g0559600	1021.59	1259.59	783.587	0.6221	-0.6848	7.0162e-05	0.000644577		dihydroxy-acid dehydratase, putative, expressed
ARB vs. VOL	Essential aminoacids biosynthesis	LOC_Os02g24354	Os02g0440000	1384.44	1178.9	1589.99	1.3487	0.4316	0.0106982	0.044297		pyridoxal-dependent decarboxylase protein, putative, expressed
ARB vs. VOL	Essential aminoacids degradation	LOC_Os01g40630	Os01g0588900	68.8097	47.8755	89.7439	1.8745	0.9065	0.00044647	0.00317191		uncharacterized protein PA4923, putative, expressed
ARB vs. VOL	Essential aminoacids degradation	LOC_Os02g54254	Os02g0783700, Os02g0783625	13132	16801.3	9462.79	0.5632	-0.8282	3.84623e-05	0.000385595		saccharopine dehydrogenase, putative, expressed
ARB vs. VOL	Essential aminoacids degradation	LOC_Os03g64070	Os03g0857900	26.4982	14.4816	38.5147	2.6596	1.4112	0.000147371	0.00122398		uncharacterized protein PA4923, putative, expressed
ARB vs. VOL	Essential aminoacids degradation	LOC_Os05g22970	Os05g0295800	1767.47	1419.02	2115.91	1.4911	0.5764	0.000729941	0.0047788	yes	glyoxalase family protein, putative, expressed
ARB vs. VOL	Essential aminoacids degradation	LOC_Os08g09250	Os08g0191700	33923	24163.5	43682.5	1.8078	0.8542	1.18436e-06	1.8492e-05	yes	glyoxalase family protein, putative, expressed
ARB vs. VOL	Nutraceutical compounds	LOC_Os02g07624	Os02g0172300	597.845	236.566	959.124	4.0544	2.0195	0.000581956	0.00395262		gamma-thionin family domain containing protein
ARB vs. VOL	Nutraceutical compounds	LOC_Os02g07628	None	248.627	60.5505	436.704	7.2122	2.8504	0.000320628	0.00239086		gamma-thionin family domain containing protein
ARB vs. VOL	Nutraceutical compounds	LOC_Os06g32350	None	437.664	202.944	672.385	3.3132	1.7282	1.67991e-16	1.92382e-14		THION12 - Plant thionin family protein precursor
BAL vs. CAR	Starch biosynthesis (GO:0019252)	LOC_Os06g04200	Os06g0133000	124439	55083.7	193795	3.5182	1.81484	1.03812e-28	2.11649e-26	yes	starch synthase, putative, expressed
BAL vs. CAR	Starch biosynthesis (GO:0019252)	LOC_Os06g12450	Os06g0229800	9042.07	7636.17	10448	1.36822	0.452304	0.00507919	0.0484885	yes	soluble starch synthase 2-3, chloroplast precursor, putative, expressed
BAL vs. CAR	Starch biosynthesis (GO:0019252)	LOC_Os08g25734	Os08g0345800	89655.1	113836	65473.8	0.575158	-0.79797	0.000139533	0.00280252	yes	glucose-1-phosphate adenylyltransferase large subunit, chloroplast precursor, putative, expressed
BAL vs. CAR	Starch metabolism (GO:0005982)	LOC_Os02g33110	Os02g0534400	42.5863	21.0429	64.1297	3.04758	1.60766	1.9947e-07	8.37434e-06		glycosyl hydrolases, putative, expressed
BAL vs. CAR	Starch metabolism (GO:0005982)	LOC_Os01g65780	Os01g0880200	2112.33	1663.38	2561.27	1.5398	0.62274	0.000945299	0.0132413	yes	glycosyl transferase, putative, expressed
BAL vs. CAR	Starch metabolism (GO:0005982)	LOC_Os04g33740	Os04g0413500	483.299	391.087	575.512	1.4716	0.5574	0.00155416	0.0196508	yes	GIF1/glycosyl hydrolases, putative, expressed
BAL vs. CAR	Starch metabolism (GO:0005982)	LOC_Os01g52250	Os01g0720600	218.413	263.095	173.731	0.660334	-0.598731	0.00151927	0.0192764		starch synthase, putative, expressed
BAL vs. CAR	Starch metabolism (GO:0005982)	LOC_Os03g01750	Os03g0107800	618.575	827.78	409.371	0.49454	-1.01584	0.000949095	0.0132688		dual specificity protein phosphatase, putative, expressed
BAL vs. CAR	Starch metabolism (GO:0005982)	LOC_Os08g37380	Os08g0478800	94.1876	146.26	42.1154	0.287949	-1.79611	6.6423e-12	4.98022e-10		glucose-6-phosphate isomerase, putative, expressed
BAL vs. CAR	Starch catabolic process (GO:0005983)	LOC_Os02g52710	Os02g0765600	7.61145	0.642087	14.5808	22.7085	4.50516	7.12078e-06	0.000214098		alpha-amylase precursor, putative, expressed
BAL vs. CAR	Starch catabolic process (GO:0005983)	LOC_Os07g35940	Os07g0543300	34.0749	17.5478	50.6019	2.88365	1.5279	3.30433e-05	0.000812193		beta-amylase, putative
BAL vs. CAR	Starch catabolic process (GO:0005983)	LOC_Os09g28420	Os09g0457600, Os09g0457800	61.2002	39.8234	82.577	2.07358	1.05212	6.43966e-05	0.00144776	yes	alpha-amylase precursor, putative, expressed
BAL vs. CAR	Starch catabolic process (GO:0005983)	LOC_Os03g04770	Os03g0141200	603.29	398.018	808.562	2.03147	1.02252	9.62287e-09	4.93852e-07	yes	beta-amylase, putative, expressed
BAL vs. CAR	Starch catabolic process (GO:0005983)	LOC_Os06g49970	Os06g0713800	134.736	90.9884	178.484	1.96161	0.972037	1.28024e-05	0.000357149		alpha-amylase precursor, putative, expressed
BAL vs. CAR	Starch catabolic process (GO:0005983)	LOC_Os06g30310	Os06g0498400, Os06g0498450	1445.24	1762.19	1128.3	0.640283	-0.643218	0.000111279	0.00230986		alpha-glucan water dikinase, chloroplast precursor, putative, expressed
BAL vs. CAR	Grain Storage Proteins (GO:0045735)	LOC_Os01g55050	Os01g0754500	698.601	525.426	871.777	1.65918	0.730472	3.37623e-05	0.000828499	yes	protein of unknown function DUF1421 domain containing protein, expressed
BAL vs. CAR	Grain Storage Proteins (GO:0045735)	LOC_Os01g55630	Os01g0761800	11.5868	3.26386	19.9097	6.10005	2.60882	2.85173e-05	0.000715721		glutelin, putative
BAL vs. CAR	Grain Storage Proteins (GO:0045735)	LOC_Os02g14600	Os02g0242600	50879.4	23665.6	78093.3	3.29986	1.72241	2.31103e-25	4.11917e-23		glutelin, putative, expressed
BAL vs. CAR	Grain Storage Proteins (GO:0045735)	LOC_Os02g15070	Os02g0248800	7162.15	3514.88	10809.4	3.07534	1.62075	3.8079e-15	3.64457e-13		glutelin, putative, expressed
BAL vs. CAR	Grain Storage Proteins (GO:0045735)	LOC_Os02g15090	Os02g0249000	85609.7	68268.9	102950	1.50801	0.592649	6.51338e-05	0.00145992	yes	glutelin, putative, expressed
BAL vs. CAR	Grain Storage Proteins (GO:0045735)	LOC_Os02g15140	Os02g0249500	380.366	269.186	491.546	1.82605	0.868725	2.44135e-06	8.2205e-05	yes	retrotransposon protein, putative, unclassified, expressed
BAL vs. CAR	Grain Storage Proteins (GO:0045735)	LOC_Os02g15150	Os02g0249600	324972	256021	393924	1.53864	0.621657	2.1542e-05	0.000562544	yes	glutelin, putative, expressed
BAL vs. CAR	Grain Storage Proteins (GO:0045735)	LOC_Os02g15178	Os02g0249800	25.9315	6.90178	44.9613	6.51445	2.70364	0.00368838	0.0384413		glutelin, putative, expressed
BAL vs. CAR	Grain Storage Proteins (GO:0045735)	LOC_Os02g16830	Os02g0268300	19353.7	13257.3	25450.1	1.91971	0.940887	1.3089e-09	7.43527e-08		glutelin, putative, expressed
BAL vs. CAR	Grain Storage Proteins (GO:0045735)	LOC_Os02g29010	Os02g0491700	35.1825	51.5422	18.8228	0.365192	-1.45327	0.000984961	0.0136746		retrotransposon protein, putative, unclassified
BAL vs. CAR	Grain Storage Proteins (GO:0045735)	LOC_Os03g31360	Os03g0427300	506575	372945	640206	1.71662	0.779573	5.56186e-07	2.15285e-05	yes	glutelin, putative, expressed
BAL vs. CAR	Grain Storage Proteins (GO:0045735)	LOC_Os03g55350	Os03g0761500	4028.36	3131.22	4925.5	1.57303	0.653544	0.00137718	0.0178231		OsSub31 - Putative Subtilisin homologue, expressed
BAL vs. CAR	Grain Storage Proteins (GO:0045735)	LOC_Os03g55740	Os03g0766350	471.29	185.711	756.87	4.07552	2.02698	2.65544e-28	5.34065e-26		SSA4 - 2S albumin seed storage family protein precursor, expressed
BAL vs. CAR	Grain Storage Proteins (GO:0045735)	LOC_Os04g52260	Os04g0612500	209.254	41.7643	376.744	9.02071	3.17324	3.63257e-42	1.17529e-39		LTPL124 - Protease inhibitor/seed storage/LTP family protein precursor, expressed
BAL vs. CAR	Grain Storage Proteins (GO:0045735)	LOC_Os05g19670	Os05g0277500	287.857	113.207	462.508	4.0855	2.03051	9.37634e-11	6.22982e-09		Cupin domain containing protein, expressed
BAL vs. CAR	Grain Storage Proteins (GO:0045735)	LOC_Os06g36400	Os06g0559500	1240.78	1614.1	867.456	0.537422	-0.895872	8.32908e-08	3.76783e-06	yes	HAD superfamily phosphatase, putative, expressed
BAL vs. CAR	Grain Storage Proteins (GO:0045735)	LOC_Os07g11910	Os07g0219300	1331.98	2655.95	8.01603	0.00301814	-8.37212	8.2727e-66	5.72664e-63		PROLM20 - Prolamin precursor, expressed
BAL vs. CAR	Grain Storage Proteins (GO:0045735)	LOC_Os08g08970	Os08g0189200	84.0346	35.8235	132.246	3.69159	1.88424	5.53154e-10	3.30626e-08		Cupin domain containing protein, expressed
BAL vs. CAR	Grain Storage Proteins (GO:0045735)	LOC_Os08g08980	Os08g0189300	438.991	173.808	704.174	4.05144	2.01843	7.58058e-24	1.24665e-21		cupin domain containing protein, expressed
BAL vs. CAR	Grain Storage Proteins (GO:0045735)	LOC_Os07g11900	Os07g0219250	87.3607	172.371	2.3503	0.0136	-6.1966	6.99095e-59	3.7835e-56		PROLM19 - Prolamin precursor, putative, expressed
BAL vs. CAR	Grain Storage Proteins (GO:0045735)	LOC_Os12g16890	Os12g0269200	29488.4	20755.3	38221.6	1.84154	0.880909	1.42885e-07	6.09328e-06		PROLM28 - Prolamin precursor, expressed
BAL vs. CAR	Grain Storage Proteins (GO:0045735)	LOC_Os10g31440	Os10g0451900	13.6846	3.27653	24.0927	7.35312	2.87836	1.08741e-06	3.9377e-05		retrotransposon protein, putative, unclassified, expressed
BAL vs. CAR	Grain Storage Proteins (GO:0045735)	LOC_Os11g33000	Os11g0535525	45271	26094.8	64447.2	2.46974	1.30436	2.76247e-15	2.69599e-13		SSA5 - 2S albumin seed storage family protein precursor, expressed
BAL vs. CAR	Grain Storage Proteins (GO:0045735)	LOC_Os12g16880	Os12g0269100, Os12g0269200	14.202	6.98054	21.4235	3.06903	1.61778	4.05041e-05	0.000969949		PROLM27 - Prolamin precursor, expressed
BAL vs. CAR	Grain Storage Proteins (GO:0045735)	LOC_Os12g17010	Os12g0269600	19.7697	10.5619	28.9774	2.74358	1.45606	6.10485e-06	0.000185995		PROLM29 - Prolamin precursor, expressed
BAL vs. CAR	Grain Storage Proteins transporters	LOC_Os11g09280	Os11g0199200	25497.3	20036.7	30957.9	1.5451	0.6277	0.000262687	0.0047504	yes	PDI/OsPDIL1-1 protein disulfide isomerase PDIL1-1, expressed
BAL vs. CAR	Grain Storage Proteins transporters	LOC_Os02g02410	Os02g0115900	40296.1	30813	49779.1	1.6155	0.692	0.000647487	0.00974983	yes	BiP/DnaK family protein, putative, expressed
BAL vs. CAR	Grain Storage Proteins transporters	LOC_Os06g37000	Os06g0566100	1342.04	1088.39	1595.7	1.4661	0.552	0.00159083	0.0199968	yes	RBP-D/hnRNP/RNA recognition motif containing protein, expressed
BAL vs. CAR	Grain Storage Proteins transporters	LOC_Os12g07010	Os12g0167900	3472.17	2594.73	4349.62	1.6763	0.7453	2.54756e-05	0.000645368		RBP-O/ribosomal protein L3, putative, expressed
BAL vs. CAR	Allergens	LOC_Os02g07600	Os02g0172000	87.1575	156.943	17.3717	0.1107	-3.1754	0.0001465	0.00292862		DEF3 - Defensin and Defensin-like DEFL family
BAL vs. CAR	Allergens	LOC_Os12g02310	Os12g0115000, Os12g0115050	1205.18	759.429	1650.93	2.1739	1.1203	9.71449e-09	4.97696e-07		LTPL11 - Protease inhibitor/seed storage/LTP family protein precursor, expressed
BAL vs. CAR	Tocochromanols biosynthesis	LOC_Os07g32774	Os07g0512000	37.386	55.1056	19.6665	0.3569	-1.4865	6.95935e-08	3.18695e-06	yes	chorismate mutase/prephenate dehydratase, putative, expressed
BAL vs. CAR	Tocochromanols biosynthesis	LOC_Os06g49520	Os06g0709000	36.289	20.8244	51.7537	2	1	8.82582e-05	0.00188728		arogenate dehydrogenase 1, chloroplast precursor, putative, expressed
BAL vs. CAR	Tocochromanols biosynthesis	LOC_Os06g49505	Os06g0708832	255.938	179.365	332.51	1.8538	0.8905	1.16553e-05	0.000329639		arogenate dehydrogenase 1, chloroplast precursor, putative, expressed
BAL vs. CAR	Tocochromanols biosynthesis	LOC_Os05g33840	Os05g0408900	114.643	67.2448	162.041	2.4097	1.2689	0.000571776	0.00887691		1-deoxy-D-xylulose-5-phosphate synthase/transketolase, putative, expressed
BAL vs. CAR	Tocochromanols biosynthesis	LOC_Os12g01480	Os12g0105500	89.1417	66.1262	112.157	1.6961	0.7622	0.00416511	0.0420298		phytol kinase/phosphatidate cytidylyltransferase, putative, expressed
BAL vs. CAR	Sterols biosynthesis	LOC_Os04g52230	Os04g0611800	993.733	605.034	1382.43	2.2849	1.1921	2.09771e-11	1.46919e-09		ent-kaurene synthase, chloroplast precursor, putative, expressed
BAL vs. CAR	Sterols biosynthesis	LOC_Os01g50760	Os01g0703400	2013.49	2400.7	1626.28	0.6774	-0.5619	0.0014766	0.0188792	yes	polyprenyl synthetase, putative, expressed
BAL vs. CAR	Sterols biosynthesis	LOC_Os04g52210	Os04g0611700	299.262	7.4997	591.025	78.8064	6.3002	7.78527e-116	2.8967e-112		terpene synthase, putative, expressed
BAL vs. CAR	Grain size	LOC_Os01g52050	Os01g0718300	844.703	592.58	1096.83	1.8509	0.8883	1.30709e-06	4.64281e-05		D61/systemin receptor SR160 precursor, putative, expressed
BAL vs. CAR	Grain size	LOC_Os02g14720	Os02g0244100	2141.2	1528.78	2753.62	1.8012	0.8489	3.41258e-07	1.36531e-05	yes	GW2/expressed protein
BAL vs. CAR	Grain size	LOC_Os05g06660	Os05g0158500	16.6674	24.1633	9.1715	0.3796	-1.3976	0.00198182	0.0237675		GS5/OsSCP26 - Putative Serine Carboxypeptidase homologue, expressed
BAL vs. CAR	Grain size	LOC_Os11g14220	Os11g0247300	30892.5	24221.6	37563.4	1.5508	0.633	0.0001927	0.00368696	yes	SRS5/tubulin/FtsZ domain containing protein, putative, expressed
BAL vs. CAR	Transcription factors (GO:0003700)	LOC_Os09g28440	Os09g0457900	2.96583	0	5.93165	Inf	Inf	0.00102302	0.0141043		AP2 domain containing protein, expressed
BAL vs. CAR	Transcription factors (GO:0003700)	LOC_Os03g06920	Os03g0165200, Os03g0165266	77.0888	22.9984	131.179	5.70384	2.51193	3.49947e-19	4.34021e-17		DRD1, putative, expressed
BAL vs. CAR	Transcription factors (GO:0003700)	LOC_Os09g25060	Os09g0417600	327.946	101.145	554.748	5.48467	2.4554	6.66006e-12	4.98099e-10		OsWRKY76 - Superfamily of TFs having WRKY and zinc finger domains, expressed
BAL vs. CAR	Transcription factors (GO:0003700)	LOC_Os09g21180	Os09g0379600	14.3562	6.5716	22.1407	3.36916	1.75239	0.000527116	0.00834138		homeobox associated leucine zipper, putative, expressed
BAL vs. CAR	Transcription factors (GO:0003700)	LOC_Os11g42490	Os11g0644600	23.4123	10.7397	36.0848	3.35995	1.74844	9.2402e-05	0.001966		retrotransposon protein, putative, unclassified, expressed
BAL vs. CAR	Transcription factors (GO:0003700)	LOC_Os06g42910	Os06g0635700	154.223	81.2502	227.195	2.79624	1.48349	1.50856e-11	1.07683e-09		expressed protein
BAL vs. CAR	Transcription factors (GO:0003700)	LOC_Os06g45650	Os06g0667266, Os06g0667200	17.575	9.63719	25.5129	2.64733	1.40454	0.000229071	0.00422731	yes	OsMADS30 - MADS-box family gene with MIKCc type-box, expressed
BAL vs. CAR	Transcription factors (GO:0003700)	LOC_Os01g49830	Os01g0693400	408.769	271.425	546.113	2.01202	1.00865	1.788e-07	7.52783e-06		B3 DNA binding domain containing protein, expressed
BAL vs. CAR	Transcription factors (GO:0003700)	LOC_Os01g64730	Os01g0867300	446.458	317.254	575.663	1.81452	0.859587	0.00128409	0.0168896		bZIP transcription factor domain containing protein, expressed
BAL vs. CAR	Transcription factors (GO:0003700)	LOC_Os01g69030	Os01g0919400	646.634	460.135	833.134	1.81063	0.85649	4.84943e-06	0.000151467	yes	sucrose-phosphate synthase, putative, expressed
BAL vs. CAR	Transcription factors (GO:0003700)	LOC_Os01g59350	Os01g0808100	78.1232	57.164	99.0824	1.7333	0.793523	0.00224959	0.0263212		transcription factor, putative, expressed
BAL vs. CAR	Transcription factors (GO:0003700)	LOC_Os07g44950	Os07g0644100	1806.78	1336.48	2277.07	1.70379	0.768748	0.000229075	0.00422731		bZIP transcription factor domain containing protein, expressed
BAL vs. CAR	Transcription factors (GO:0003700)	LOC_Os08g43210	Os08g0545500	378.828	175.308	582.348	3.32186	1.73199	4.92782e-07	1.93002e-05		AP2 domain containing protein, expressed
BAL vs. CAR	Transcription factors (GO:0003700)	LOC_Os12g10540	Os12g0207000	785.152	609.321	960.982	1.57714	0.657308	0.000320566	0.00557359	yes	OsMADS13 - MADS-box family gene with MIKCc type-box, expressed
BAL vs. CAR	Transcription factors (GO:0003700)	LOC_Os05g03040	Os05g0121600	124.905	96.0738	153.737	1.60019	0.678246	0.00156791	0.019784	yes	AP2 domain containing protein, expressed
BAL vs. CAR	Transcription factors (GO:0003700)	LOC_Os07g47790	Os07g0674800	267.238	206.257	328.218	1.5913	0.670209	0.00126853	0.0167511	yes	AP2 domain containing protein, expressed
BAL vs. CAR	Transcription factors (GO:0003700)	LOC_Os05g41780	Os05g0497300	483.826	378.777	588.875	1.55467	0.636611	0.000305912	0.00536875		AP2 domain containing protein, expressed
BAL vs. CAR	Transcription factors (GO:0003700)	LOC_Os04g46020	Os04g0544500	352.483	276.371	428.596	1.5508	0.633012	0.0013727	0.0177804		GATA zinc finger domain containing protein, expressed
BAL vs. CAR	Transcription factors (GO:0003700)	LOC_Os05g34050	Os05g0411300	645.431	519.65	771.212	1.4841	0.569586	0.00322147	0.0347302		bZIP transcription factor domain containing protein, expressed
BAL vs. CAR	Transcription factors (GO:0003700)	LOC_Os02g52340	Os02g0761000	980.963	802.436	1159.49	1.44496	0.531032	0.00306472	0.033423	yes	OsMADS22 - MADS-box family gene with MIKCc type-box, expressed
BAL vs. CAR	Transcription factors (GO:0003700)	LOC_Os01g04020	Os01g0131600	2850.75	2336.85	3364.65	1.43982	0.525891	0.00268881	0.0301435		AP2 domain containing protein, expressed
BAL vs. CAR	Transcription factors (GO:0003700)	LOC_Os02g54160	Os02g0782700	5183.36	4257.45	6109.27	1.43496	0.52101	0.002631	0.0296609		AP2 domain containing protein, expressed
BAL vs. CAR	Transcription factors (GO:0003700)	LOC_Os03g48970	Os03g0696300	662.11	789.186	535.034	0.677956	-0.560736	0.00171501	0.0211997	yes	nuclear transcription factor Y subunit, putative, expressed
BAL vs. CAR	Transcription factors (GO:0003700)	LOC_Os03g07880	Os03g0174900	1265.08	1518.86	1011.3	0.665828	-0.586778	0.00108425	0.0148044		nuclear transcription factor Y subunit, putative, expressed
BAL vs. CAR	Transcription factors (GO:0003700)	LOC_Os12g42970	Os12g0624900	200.175	243.694	156.656	0.642839	-0.63747	0.00197767	0.0237368		GATA zinc finger domain containing protein, expressed
BAL vs. CAR	Transcription factors (GO:0003700)	LOC_Os05g03020	Os05g0121400	202.704	248.781	156.626	0.629572	-0.667556	0.00125587	0.0166069		ZOS5-03 - C2H2 zinc finger protein, expressed
BAL vs. CAR	Transcription factors (GO:0003700)	LOC_Os03g54160	Os03g0752800	85.4435	107.077	63.8097	0.595921	-0.746807	0.00112346	0.0152142		OsMADS14 - MADS-box family gene with MIKCc type-box, expressed
BAL vs. CAR	Transcription factors (GO:0003700)	LOC_Os02g32590	Os02g0527300	128.768	169.836	87.7003	0.516382	-0.953491	0.000225415	0.00417621		HSF-type DNA-binding domain containing protein, expressed
BAL vs. CAR	Transcription factors (GO:0003700)	LOC_Os06g11330	Os06g0217300	48.0722	63.8754	32.2691	0.505189	-0.985105	0.000476962	0.00768665		OsMADS55 - MADS-box family gene with MIKCc type-box, expressed
BAL vs. CAR	Transcription factors (GO:0003700)	LOC_Os04g54474	Os04g0637000	89.9074	119.623	60.192	0.503181	-0.990849	0.000120881	0.00247976		transcription factor, putative, expressed
BAL vs. CAR	Transcription factors (GO:0003700)	LOC_Os07g42750	Os07g0619600	104.952	141.906	67.9975	0.479174	-1.06138	2.59544e-05	0.000655822		DDT domain containing protein, putative, expressed
BAL vs. CAR	Transcription factors (GO:0003700)	LOC_Os06g39906	Os06g0601000	170.52	231.409	109.63	0.473752	-1.0778	0.00160879	0.020197		homeobox domain containing protein, expressed
BAL vs. CAR	Transcription factors (GO:0003700)	LOC_Os07g15440	Os07g0258100	748.239	1017.72	478.755	0.470418	-1.08799	1.01392e-06	3.70765e-05		alanyl-tRNA synthetase family protein, expressed
BAL vs. CAR	Transcription factors (GO:0003700)	LOC_Os06g15480	Os06g0265400	149.363	203.555	95.1713	0.467546	-1.09682	8.93911e-07	3.29417e-05		transcription factor, putative, expressed
BAL vs. CAR	Transcription factors (GO:0003700)	LOC_Os04g52410	Os04g0614100	20.7692	28.3188	13.2197	0.466817	-1.09907	0.00419736	0.042209		OsMADS31 - MADS-box family gene with MIKCc type-box, expressed
BAL vs. CAR	Transcription factors (GO:0003700)	LOC_Os08g42550	Os08g0537900	164.608	224.742	104.475	0.464864	-1.10512	8.94204e-07	3.29417e-05		AP2 domain containing protein, expressed
BAL vs. CAR	Transcription factors (GO:0003700)	LOC_Os08g26880	Os08g0357300	57.6375	80.5149	34.76	0.431722	-1.21183	0.00468338	0.0457968		bZIP transcription factor domain containing protein, expressed
BAL vs. CAR	Transcription factors (GO:0003700)	LOC_Os02g36924	Os02g0579600	186.215	273.713	98.7163	0.360656	-1.47131	0.000475207	0.00766252		OsMADS27 - MADS-box family gene with MIKCc type-box, expressed
BAL vs. CAR	Transcription factors (GO:0003700)	LOC_Os11g45924	Os11g0686400	41.7088	62.8401	20.5775	0.327458	-1.61062	3.64145e-05	0.000884828		OsWRKY41 - Superfamily of TFs having WRKY and zinc finger domains
BAL vs. CAR	Transcription factors (GO:0003700)	LOC_Os07g17230	Os07g0273700	51.4731	79.5661	23.3802	0.293846	-1.76687	3.30949e-10	2.02696e-08		disease resistance protein, putative, expressed
BAL vs. CAR	Transcription factors (GO:0003700)	LOC_Os11g32880	Os11g0533100	96.4619	156.379	36.5445	0.233692	-2.09732	0.00180514	0.0221119		DEAD-box ATP-dependent RNA helicase, putative, expressed
BAL vs. CAR	Transcription factors (GO:0003700)	LOC_Os06g06750	Os06g0162800	22.6794	37.3428	8.01603	0.214661	-2.21987	9.23459e-06	0.000268697		OsMADS5 - MADS-box family gene with MIKCc type-box, expressed
BAL vs. CAR	Transcription factors (GO:0003700)	LOC_Os06g16370	Os06g0275000	8.50825	15.3906	1.62586	0.105639	-3.24278	1.23382e-05	0.000346798		CCT/B-box zinc finger protein, putative, expressed
BAL vs. CAR	Transcription factors (GO:0003700)	LOC_Os11g45840	Os11g0685600	7.14895	13.4495	0.848402	0.0630806	-3.98666	1.12604e-05	0.000321035		expressed protein
BAL vs. CAR	Transcription factors (GO:0003700)	LOC_Os03g55590	Os03g0764600	334.028	163.4	504.656	3.0885	1.6269	4.03728e-16	4.3073e-14		MYB family transcription factor, putative, expressed
BAL vs. CAR	Transcription factors (GO:0003700)	LOC_Os07g08420	Os07g0182000	3514.38	2832.7	4196.07	1.4813	0.5669	0.000300188	0.00529348	yes	RISBZ1/bZIP transcription factor domain containing protein, expressed
BAL vs. CAR	Transcription factors (GO:0003700)	LOC_Os05g41166	Os05g0490600	3.0556	0	6.1111	Inf	Inf	0.000228163	0.00421832		OsMYB5/MYB family transcription factor, putative, expressed
BAL vs. CAR	Transcription factors (GO:0003700)	LOC_Os02g15350	Os02g0252400	7592.45	6214.75	8970.14	1.4434	0.5294	0.000405222	0.00671594		RPBF/dof zinc finger domain containing protein, putative, expressed
BAL vs. CAR	Essential aminoacids biosynthesis	LOC_Os01g18860	Os01g0293000	10.082	2.9115	17.2524	5.9257	2.567	1.45693e-06	5.11402e-05		S-adenosylmethionine synthetase, putative, expressed
BAL vs. CAR	Essential aminoacids biosynthesis	LOC_Os03g63330	Os03g0850400	397.059	197.258	596.86	3.0258	1.5973	2.4165e-13	2.05513e-11		aspartokinase, chloroplast precursor, putative, expressed
BAL vs. CAR	Essential aminoacids biosynthesis	LOC_Os05g47640	Os05g0549700	1170.01	863.256	1476.76	1.7107	0.7746	6.74159e-05	0.00150427		threonine synthase, chloroplast precursor, putative, expressed
BAL vs. CAR	Essential aminoacids biosynthesis	LOC_Os07g20544	Os07g0300900	189.559	247.581	131.538	0.5313	-0.9124	5.70895e-06	0.000175732		aspartokinase, chloroplast precursor, putative, expressed
BAL vs. CAR	Essential aminoacids biosynthesis	LOC_Os08g40580	Os08g0517600	456.461	546.015	366.907	0.672	-0.5735	0.00246007	0.0282175	yes	methyltransferase domain containing protein, expressed
BAL vs. CAR	Essential aminoacids biosynthesis	LOC_Os02g08410	Os02g0180500	252.64	195.121	310.16	1.5896	0.6686	0.00123182	0.0163324		chorismate mutase, chloroplast precursor, putative, expressed
BAL vs. CAR	Essential aminoacids biosynthesis	LOC_Os10g37980	Os10g0523700	304.209	224.472	383.947	1.7104	0.7744	0.000101593	0.00214165		prephenate dehydratase domain containing protein, expressed
BAL vs. CAR	Essential aminoacids biosynthesis	LOC_Os03g61120	Os03g0826500	2038.36	1452.56	2624.16	1.8066	0.8533	3.08202e-07	1.24986e-05	yes	anthranilate synthase component I-1, chloroplast precursor, putative, expressed
BAL vs. CAR	Essential aminoacids biosynthesis	LOC_Os06g42560	Os06g0632200	181.911	131.643	232.18	1.7637	0.8186	0.0001085	0.0022648		tryptophan synthase beta chain 2, putative, expressed
BAL vs. CAR	Essential aminoacids biosynthesis	LOC_Os03g04410	Os03g0136900	1315.03	1081.86	1548.19	1.431	0.5171	0.0042081	0.042273		aconitate hydratase protein, putative, expressed
BAL vs. CAR	Essential aminoacids biosynthesis	LOC_Os05g33260	Os05g0400800	448.962	762.364	135.56	0.1778	-2.4915	1.96105e-18	2.34429e-16	yes	1-5-phosphoribosyl-5-5-phosphoribosylaminomethylideneaminoimidazole-4-carboxamide isomerase, chloroplast precursor, putative, expressed
BAL vs. CAR	Essential aminoacids biosynthesis	LOC_Os10g37340	Os10g0517500	334.209	261.41	407.007	1.557	0.6387	0.000513902	0.00817138	yes	cystathionine gamma-synthase, putative, expressed
BAL vs. CAR	Essential aminoacids biosynthesis	LOC_Os05g39320	Os05g0469800	46.5216	27.0913	65.9518	2.4344	1.2836	3.25167e-05	0.000803229		thiamine pyrophosphate enzyme, C-terminal TPP binding domain containing protein, expressed
BAL vs. CAR	Essential aminoacids biosynthesis	LOC_Os05g49800	Os05g0573700	5835.14	4686.8	6983.48	1.49	0.5753	0.0013137	0.017196	yes	ketol-acid reductoisomerase, chloroplast precursor, putative, expressed
BAL vs. CAR	Essential aminoacids degradation	None
BAL vs. CAR	Nutraceutical compounds	LOC_Os02g07624	Os02g0172300	371.944	551.886	192.003	0.3479	-1.5232	0.00520882	0.0493462		gamma-thionin family domain containing protein
BAL vs. CAR	Nutraceutical compounds	LOC_Os02g07628	None	123.209	234.631	11.7876	0.0502	-4.3151	3.2077e-07	1.29729e-05		gamma-thionin family domain containing protein
BAL vs. CAR	Nutraceutical compounds	LOC_Os02g52930	Os02g0768300	109.986	38.8455	181.127	4.6628	2.2212	8.57472e-18	1.00092e-15		integral membrane protein DUF6 containing protein, expressed
BAL vs. CAR	Nutraceutical compounds	LOC_Os05g03640	Os05g0127500	105.354	49.5967	161.111	3.2484	1.6997	4.94288e-12	3.77256e-10		flavonol synthase/flavanone 3-hydroxylase, putative, expressed
BAL vs. CAR	Nutraceutical compounds	LOC_Os06g32350	None	167.476	1.7814	333.171	187.026	7.5471	5.58198e-86	8.30766e-83		THION12 - Plant thionin family protein precursor
BAL vs. GV	Starch biosynthesis (GO:0019252)	LOC_Os06g04200	Os06g0133000	123105	55083.7	191127	3.46976	1.79484	2.00759e-28	3.74184e-26	yes	starch synthase, putative, expressed
BAL vs. GV	Starch biosynthesis (GO:0019252)	LOC_Os10g30156	Os10g0437600	997.041	1168.45	825.637	0.706611	-0.501012	0.0035589	0.0391479	yes	starch synthase, putative, expressed
BAL vs. GV	Starch biosynthesis (GO:0019252)	LOC_Os08g25734	Os08g0345800	87994.6	113836	62152.9	0.545985	-0.873068	2.95687e-05	0.000776969	yes	glucose-1-phosphate adenylyltransferase large subunit, chloroplast precursor, putative, expressed
BAL vs. GV	Starch metabolism (GO:0005982)	LOC_Os04g33740	Os04g0413500	714.805	391.087	1038.52	2.6555	1.409	1.52349e-15	1.63275e-13	yes	GIF1/glycosyl hydrolases, putative, expressed
BAL vs. GV	Starch metabolism (GO:0005982)	LOC_Os07g42490	Os07g0616800	29180.7	20985.5	37375.8	1.781	0.8327	1.87328e-07	8.40261e-06	yes	SUS3 - sucrose synthase, putative, expressed
BAL vs. GV	Starch catabolic porcess (GO:0005983)	LOC_Os07g35880	Os07g0543100	3.18436	0.277029	6.0917	21.9894	4.45874	0.00118077	0.0167847		beta-amylase, putative, expressed
BAL vs. GV	Starch catabolic porcess (GO:0005983)	LOC_Os03g04770	Os03g0141200	543.215	398.018	688.413	1.7296	0.790439	9.84771e-06	0.000298813	yes	beta-amylase, putative, expressed
BAL vs. GV	Starch catabolic porcess (GO:0005983)	LOC_Os06g30310	Os06g0498400	2239.23	1762.19	2716.27	1.54142	0.624257	0.000110819	0.00243981		alpha-glucan water dikinase, chloroplast precursor, putative, expressed
BAL vs. GV	Grain Storage Proteins (GO:0045735)	LOC_Os02g14600	Os02g0242600	37232.9	23665.6	50800.1	2.14658	1.10204	1.0662e-11	8.26733e-10		glutelin, putative, expressed
BAL vs. GV	Grain Storage Proteins (GO:0045735)	LOC_Os02g15070	Os02g0248800	5964.27	3514.88	8413.66	2.39373	1.25926	2.17521e-10	1.46562e-08		glutelin, putative, expressed
BAL vs. GV	Grain Storage Proteins (GO:0045735)	LOC_Os02g15140	Os02g0249500	399.429	269.186	529.673	1.96769	0.976499	1.25291e-07	5.79311e-06	yes	retrotransposon protein, putative, unclassified, expressed
BAL vs. GV	Grain Storage Proteins (GO:0045735)	LOC_Os02g16830	Os02g0268300	57348.1	13257.3	101439	7.65156	2.93575	1.1596e-66	7.10151e-64		glutelin, putative, expressed
BAL vs. GV	Grain Storage Proteins (GO:0045735)	LOC_Os02g25860	Os02g0456100	723.598	476.925	970.271	2.03443	1.02463	0.00193424	0.024608		glutelin, putative, expressed
BAL vs. GV	Grain Storage Proteins (GO:0045735)	LOC_Os03g55740	Os03g0766350	994.013	185.711	1802.31	9.70492	3.27872	3.06528e-68	1.95708e-65		SSA4 - 2S albumin seed storage family protein precursor, expressed
BAL vs. GV	Grain Storage Proteins (GO:0045735)	LOC_Os04g52260	Os04g0612500	68.5388	41.7643	95.3132	2.28217	1.19041	2.80179e-06	9.87242e-05		LTPL124 - Protease inhibitor/seed storage/LTP family protein precursor, expressed
BAL vs. GV	Grain Storage Proteins (GO:0045735)	LOC_Os05g19670	Os05g0277500	216.21	113.207	319.213	2.81973	1.49555	2.62324e-06	9.29851e-05		Cupin domain containing protein, expressed
BAL vs. GV	Grain Storage Proteins (GO:0045735)	LOC_Os08g08970	Os08g0189200	55.8025	35.8235	75.7815	2.11541	1.08094	0.000458485	0.00788889		Cupin domain containing protein, expressed
BAL vs. GV	Grain Storage Proteins (GO:0045735)	LOC_Os07g11900	Os07g0219250	1752.33	172.371	3332.29	19.332	4.2729	3.4981e-115	9.54282e-112		PROLM19 - Prolamin precursor, putative, expressed
BAL vs. GV	Grain Storage Proteins (GO:0045735)	LOC_Os08g31814	Os08g0412401	357.639	430.931	284.348	0.659844	-0.599803	0.00143023	0.0195172		OsAPRL4 adenosine 5'-phosphosulfate reductase-like OsAPRL4, expressed
BAL vs. GV	Grain Storage Proteins (GO:0045735)	LOC_Os11g33000	Os11g0535525	33226.1	26094.8	40357.4	1.54657	0.629073	0.000123978	0.002665		SSA5 - 2S albumin seed storage family protein precursor, expressed
BAL vs. GV	Grain Storage Proteins (GO:0045735)	LOC_Os05g02520	Os05g0116000	2331.54	1854.56	2808.52	1.51439	0.598732	0.000751442	0.0116836	yes	cupin domain containing protein, expressed
BAL vs. GV	Grain Storage Proteins (GO:0045735)	LOC_Os12g16880	Os12g0269100	1133.86	6.98054	2260.75	323.864	8.33924	8.60282e-196	1.29077e-191		PROLM27 - Prolamin precursor, expressed
BAL vs. GV	Grain Storage Proteins (GO:0045735)	LOC_Os12g16890	Os12g0269200	31705.8	20755.3	42656.4	2.05521	1.03928	8.79481e-10	5.57959e-08		PROLM28 - Prolamin precursor, expressed
BAL vs. GV	Grain Storage Proteins (GO:0045735)	LOC_Os12g17010	Os12g0269600	22776.2	10.5619	45541.8	4311.89	12.0741	0	0		PROLM29 - Prolamin precursor, expressed
BAL vs. GV	Grain Storage Proteins transporters	LOC_Os03g52340	Os03g0733800	3333.54	3980.34	2686.74	0.675	-0.567	0.00226549	0.0277707	yes	Ero1/endoplasmic oxidoreductin-1 precursor, putative, expressed
BAL vs. GV	Grain Storage Proteins transporters	LOC_Os02g02410	Os02g0115900	25811.1	30813	20809.2	0.6753	-0.5663	0.000706851	0.0111053	yes	BiP/DnaK family protein, putative, expressed
BAL vs. GV	Grain Storage Proteins transporters	LOC_Os07g25960	None	42.6407	25.0773	60.2041	2.4007	1.2635	2.79086e-05	0.000743106		RBP-B/cp29/retrotransposon protein, putative, unclassified, expressed
BAL vs. GV	Allergens	None
BAL vs. GV	Tocochromanols biosynthesis	LOC_Os07g32774	Os07g0512000	124.305	55.1056	193.504	3.5115	1.8121	4.18376e-13	3.71439e-11	yes	chorismate mutase/prephenate dehydratase, putative, expressed
BAL vs. GV	Tocochromanols biosynthesis	LOC_Os06g49520	Os06g0709000	51.975	20.8244	83.1256	3.9917	1.997	6.18674e-11	4.43083e-09		arogenate dehydrogenase 1, chloroplast precursor, putative, expressed
BAL vs. GV	Tocochromanols biosynthesis	LOC_Os06g49505	Os06g0708832	241.843	179.365	304.321	1.6967	0.7627	0.00022836	0.00442963		prephenate dehydrogenase/arogenate dehydrogenase 1, chloroplast precursor, putative, expressed
BAL vs. GV	Tocochromanols biosynthesis	LOC_Os04g55780	Os04g0652200, Os04g0652101	3.4829	6.6155	0.3504	0.053	-4.2388	0.000912136	0.0136944		arogenate dehydratase-ADT3/conserved hypothetical protein
BAL vs. GV	Sterols biosynthesis	LOC_Os08g40180	Os08g0512700	1869.57	2251.26	1487.87	0.6609	-0.5975	0.00067342	0.0106977		3-hydroxy-3-methylglutaryl-coenzyme A reductase, putative, expressed
BAL vs. GV	Sterols biosynthesis	LOC_Os05g46580	Os05g0543400	498.601	583.769	413.433	0.7082	-0.4977	0.00238557	0.0288921	yes	polyprenyl synthetase, putative, expressed
BAL vs. GV	Sterols biosynthesis	LOC_Os01g50050	Os01g0695300	316.779	398.578	234.98	0.5895	-0.7623	0.00153334	0.0205965		polyprenyl synthetase, putative, expressed
BAL vs. GV	Sterols biosynthesis	LOC_Os03g59040	Os03g0805100	1096.14	1276.3	915.972	0.7177	-0.4786	0.00299479	0.0343137	yes	squalene synthetase, putative, expressed
BAL vs. GV	Sterols biosynthesis	LOC_Os03g59290	Os03g0807600	94.8146	61.9836	127.645	2.0593	1.0422	4.70302e-06	0.00015459		C-methyltransferase, putative, expressed
BAL vs. GV	Grain size	LOC_Os02g14720	Os02g0244100	2193.56	1528.78	2858.34	1.8697	0.9028	5.12516e-08	2.50891e-06	yes	GW2/expressed protein
BAL vs. GV	Transcription factors (GO:0003700)	LOC_Os06g45650	Os06g0667200, Os06g0667266	43.042	9.63719	76.4469	7.93249	2.98777	5.89724e-20	8.2309e-18	yes	OsMADS30 - MADS-box family gene with MIKCc type-box, expressed
BAL vs. GV	Transcription factors (GO:0003700)	LOC_Os03g06920	Os03g0165266, Os03g0165200	47.2891	22.9984	71.5797	3.11238	1.63802	1.86136e-08	9.7963e-07		DRD1, putative, expressed
BAL vs. GV	Transcription factors (GO:0003700)	LOC_Os05g39590	Os05g0473300	43.3402	23.3288	63.3515	2.71559	1.44126	0.000140856	0.00295788		AP2 domain containing protein, expressed
BAL vs. GV	Transcription factors (GO:0003700)	LOC_Os11g13930	Os11g0243300	42.0057	26.8512	57.1602	2.12878	1.09003	0.000493486	0.00833345		ZF-HD protein dimerisation region containing protein, expressed
BAL vs. GV	Transcription factors (GO:0003700)	LOC_Os08g09840	Os08g0198400	54.988	35.7231	74.253	2.07857	1.05559	0.00025743	0.00491723		transposon protein, putative, unclassified
BAL vs. GV	Transcription factors (GO:0003700)	LOC_Os10g01470	Os10g0103700	76.6436	50.5856	102.702	2.03026	1.02166	3.59322e-05	0.000921118		homeobox associated leucine zipper, putative, expressed
BAL vs. GV	Transcription factors (GO:0003700)	LOC_Os03g20910	Os03g0325600	55.1563	36.8309	73.4817	1.99511	0.996466	0.000444438	0.00767359		homeobox domain containing protein, expressed
BAL vs. GV	Transcription factors (GO:0003700)	LOC_Os09g35760	Os09g0526200, Os09g0526300	106.522	73.2808	139.764	1.90724	0.931487	0.00198589	0.0251233		homeobox and START domains containing protein, putative, expressed
BAL vs. GV	Transcription factors (GO:0003700)	LOC_Os06g42910	Os06g0635700	114.166	81.2502	147.082	1.81024	0.856178	0.000132423	0.00281427		expressed protein
BAL vs. GV	Transcription factors (GO:0003700)	LOC_Os04g10260	Os04g0181300	161.775	118.182	205.367	1.73771	0.79719	0.000459604	0.00790361		basic region leucine zipper domain containing protein
BAL vs. GV	Transcription factors (GO:0003700)	LOC_Os09g11460	Os09g0286600	106.224	78.4943	133.953	1.70653	0.771068	0.00232803	0.0284213		AP2 domain containing protein, expressed
BAL vs. GV	Transcription factors (GO:0003700)	LOC_Os12g10540	Os12g0207000	819.243	609.321	1029.17	1.68904	0.756202	2.99514e-05	0.000784277	yes	OsMADS13 - MADS-box family gene with MIKCc type-box, expressed
BAL vs. GV	Transcription factors (GO:0003700)	LOC_Os10g25850	Os10g0397900	695.377	522.327	868.427	1.66261	0.733451	3.30418e-06	0.000113187		nuclear transcription factor Y subunit, putative, expressed
BAL vs. GV	Transcription factors (GO:0003700)	LOC_Os09g13940	Os09g0309700	347.068	265.223	428.912	1.61717	0.693473	0.000170898	0.00349102	yes	AP2 domain containing protein, expressed
BAL vs. GV	Transcription factors (GO:0003700)	LOC_Os06g15480	Os06g0265400	139.422	203.555	75.2888	0.369869	-1.43491	1.07097e-10	7.47391e-09		transcription factor, putative, expressed
BAL vs. GV	Transcription factors (GO:0003700)	LOC_Os01g66290	Os01g0886200	1030.53	801.898	1259.16	1.57023	0.650975	8.81917e-05	0.00202174		OsMADS21 - MADS-box family gene with MIKCc type-box, expressed
BAL vs. GV	Transcription factors (GO:0003700)	LOC_Os01g69030	Os01g0919400	589.829	460.135	719.523	1.56372	0.644982	0.000783537	0.0120762	yes	sucrose-phosphate synthase, putative, expressed
BAL vs. GV	Transcription factors (GO:0003700)	LOC_Os07g44950	Os07g0644100	1704.18	1336.48	2071.89	1.55026	0.632511	0.0028305	0.0327944		bZIP transcription factor domain containing protein, expressed
BAL vs. GV	Transcription factors (GO:0003700)	LOC_Os12g07120	Os12g0168800	276.5	218.547	334.452	1.53035	0.613857	0.000254596	0.0048724		GATA zinc finger domain containing protein, expressed
BAL vs. GV	Transcription factors (GO:0003700)	LOC_Os01g62310	Os01g0840300	562.408	450.364	674.451	1.49757	0.582623	0.000664432	0.0105942		homeobox domain containing protein, expressed
BAL vs. GV	Transcription factors (GO:0003700)	LOC_Os05g29810	Os05g0361700	748.226	626.566	869.887	1.38834	0.473362	0.00403788	0.042997		AP2 domain containing protein, expressed
BAL vs. GV	Transcription factors (GO:0003700)	LOC_Os01g46970	Os01g0658900	581.435	679.945	482.924	0.71024	-0.493621	0.00482105	0.0490353		transcription factor, putative, expressed
BAL vs. GV	Transcription factors (GO:0003700)	LOC_Os03g53050	Os03g0741400	346.747	409.15	284.344	0.694963	-0.524992	0.00337237	0.0375492		WRKY transcription factor, putative, expressed
BAL vs. GV	Transcription factors (GO:0003700)	LOC_Os02g07430	Os02g0170300	581.941	696.384	467.498	0.671323	-0.574921	0.000557686	0.00921026		OsMADS29 - MADS-box family gene with MIKCc type-box, expressed
BAL vs. GV	Transcription factors (GO:0003700)	LOC_Os05g37170	Os05g0443850, Os05g0443900	176.04	213.681	138.399	0.647688	-0.62663	0.00263536	0.0310323		transcription factor, putative, expressed
BAL vs. GV	Transcription factors (GO:0003700)	LOC_Os01g49830	Os01g0693400	218.513	271.425	165.602	0.61012	-0.712836	6.866e-05	0.00163348		B3 DNA binding domain containing protein, expressed
BAL vs. GV	Transcription factors (GO:0003700)	LOC_Os06g48534	Os06g0698900	323.198	403.879	242.518	0.600473	-0.735828	4.96127e-05	0.00122432		GATA transcription factor 25, putative, expressed
BAL vs. GV	Transcription factors (GO:0003700)	LOC_Os04g54474	Os04g0637000	95.4279	119.623	71.2331	0.59548	-0.747874	0.00270504	0.0316339		transcription factor, putative, expressed
BAL vs. GV	Transcription factors (GO:0003700)	LOC_Os02g10860	Os02g0202950, Os02g0203000	61.4369	77.7208	45.153	0.580964	-0.78348	0.00398055	0.0425841		bZIP transcription factor domain containing protein
BAL vs. GV	Transcription factors (GO:0003700)	LOC_Os02g08540	Os02g0182700	90.7137	118.009	63.4183	0.537402	-0.895926	0.000330925	0.00605143		expressed protein
BAL vs. GV	Transcription factors (GO:0003700)	LOC_Os03g21800	Os03g0336200	248.309	325.001	171.618	0.528053	-0.921246	4.13087e-06	0.000137885		bZIP transcription factor family protein, putative, expressed
BAL vs. GV	Transcription factors (GO:0003700)	LOC_Os04g55560	Os04g0649100	517.765	681.383	354.148	0.519749	-0.944113	0.00468941	0.0479781		AP2 domain containing protein, expressed
BAL vs. GV	Transcription factors (GO:0003700)	LOC_Os08g42550	Os08g0537900	169.789	224.742	114.836	0.510968	-0.968696	7.63688e-06	0.000237973		AP2 domain containing protein, expressed
BAL vs. GV	Transcription factors (GO:0003700)	LOC_Os08g41960	Os08g0531900	41.9061	56.5914	27.2208	0.481007	-1.05587	0.00184156	0.0236768		OsMADS37 - MADS-box family gene with MIKC* type-box, expressed
BAL vs. GV	Transcription factors (GO:0003700)	LOC_Os05g25600	Os05g0320300	58.0421	79.5444	36.5397	0.459363	-1.12229	1.98641e-05	0.000554292		transposon protein, putative, unclassified, expressed
BAL vs. GV	Transcription factors (GO:0003700)	LOC_Os06g40150	Os06g0604000	289.438	423.342	155.533	0.367394	-1.4446	7.42204e-05	0.00174409		AP2 domain containing protein, expressed
BAL vs. GV	Transcription factors (GO:0003700)	LOC_Os05g48260	Os05g0556300	16.5315	24.462	8.60092	0.351603	-1.50798	0.00120296	0.0170356		wax synthase, putative, expressed
BAL vs. GV	Transcription factors (GO:0003700)	LOC_Os06g16370	Os06g0275000	8.59525	15.3906	1.79985	0.116944	-3.09611	8.64677e-06	0.000266672		CCT/B-box zinc finger protein, putative, expressed
BAL vs. GV	Essential aminoacids biosynthesis	LOC_Os01g18860	Os01g0293000	240.19	2.9115	477.469	163.996	7.3575	2.21375e-108	4.74501e-105		S-adenosylmethionine synthetase, putative, expressed
BAL vs. GV	Essential aminoacids biosynthesis	LOC_Os05g22960	Os05g0295700	110.493	136.011	84.9741	0.6248	-0.6786	0.00242775	0.0292668		expressed protein
BAL vs. GV	Essential aminoacids biosynthesis	LOC_Os05g47640	Os05g0549700	1173.59	863.256	1483.92	1.719	0.7816	5.45104e-05	0.0013353		threonine synthase, chloroplast precursor, putative, expressed
BAL vs. GV	Essential aminoacids biosynthesis	LOC_Os04g38950	Os04g0463500	178.663	138.492	218.834	1.5801	0.66	0.000912262	0.0136944		class I glutamine amidotransferase, putative, expressed
BAL vs. GV	Essential aminoacids biosynthesis	LOC_Os06g42560	Os06g0632200	172.907	131.643	214.172	1.6269	0.7021	0.0010233	0.01506		tryptophan synthase beta chain 2, putative, expressed
BAL vs. GV	Essential aminoacids biosynthesis	LOC_Os02g43830	Os02g0655300	1365.25	1127.4	1603.11	1.4219	0.5079	0.00160158	0.0213221		3-isopropylmalate dehydratase small subunit 2, putative, expressed
BAL vs. GV	Essential aminoacids biosynthesis	LOC_Os03g15120	Os03g0256400	703.111	555.975	850.246	1.5293	0.6129	0.00118991	0.0168907	yes	imidazole glycerol phosphate synthase hisHF, chloroplast precursor, putative, expressed
BAL vs. GV	Essential aminoacids biosynthesis	LOC_Os06g42000	Os06g0625500	1082.8	789.889	1375.71	1.7416	0.8005	1.55808e-06	5.84435e-05		peroxiredoxin, putative, expressed
BAL vs. GV	Essential aminoacids biosynthesis	LOC_Os05g49800	Os05g0573700	5697.31	4686.8	6707.83	1.4312	0.5172	0.00445286	0.0462198	yes	ketol-acid reductoisomerase, chloroplast precursor, putative, expressed
BAL vs. GV	Essential aminoacids biosynthesis	LOC_Os08g44530	Os08g0559600	1143.16	881.494	1404.83	1.5937	0.6724	0.000113199	0.00247855		dihydroxy-acid dehydratase, putative, expressed
BAL vs. GV	Essential aminoacids degradation	None
BAL vs. GV	Nutraceutical compounds	LOC_Os02g52930	Os02g0768300	56.4712	38.8455	74.0969	1.9075	0.9317	0.000644787	0.0103469		integral membrane protein DUF6 containing protein, expressed
BAL vs. GV	Nutraceutical compounds	LOC_Os06g32350	None	146.044	1.7814	290.307	162.964	7.3484	4.72036e-81	4.29238e-78		THION12 - Plant thionin family protein precursor
BAL vs. VN	Starch biosynthesis (GO:0019252)	LOC_Os06g04200	Os06g0133000	113820	55083.7	172557	3.13263	1.64738	4.33491e-23	6.9265e-21	yes	starch synthase, putative, expressed
BAL vs. VN	Starch biosynthesis (GO:0019252)	LOC_Os01g44220	Os01g0633100	87193.1	102652	71734.5	0.698815	-0.517018	0.00685224	0.0475057		glucose-1-phosphate adenylyltransferase large subunit, chloroplast precursor, putative, expressed
BAL vs. VN	Starch biosynthesis (GO:0019252)	LOC_Os03g52460	Os03g0735000	1664.76	1962.11	1367.4	0.696903	-0.520969	0.00205828	0.0186752	yes	glucose-1-phosphate adenylyltransferase large subunit, putative, expressed
BAL vs. VN	Starch biosynthesis (GO:0019252)	LOC_Os06g51084	Os06g0726400	137235	165743	108727	0.655998	-0.608236	0.000462617	0.00555781		1,4-alpha-glucan-branching enzyme, chloroplast precursor, putative, expressed
BAL vs. VN	Starch biosynthesis (GO:0019252)	LOC_Os05g50380	Os05g0580000	3706.44	4686.12	2726.75	0.581878	-0.78121	1.61156e-05	0.000321665		glucose-1-phosphate adenylyltransferase large subunit, chloroplast precursor, putative, expressed
BAL vs. VN	Starch biosynthesis (GO:0019252)	LOC_Os10g30156	Os10g0437600	910.489	1168.45	652.533	0.558462	-0.840469	4.18433e-06	9.93991e-05	yes	starch synthase, putative, expressed
BAL vs. VN	Starch biosynthesis (GO:0019252)	LOC_Os10g11140	Os10g0189100	4424.05	5734.39	3113.71	0.54299	-0.881003	0.00144047	0.0141342		phosphoglucomutase, putative, expressed
BAL vs. VN	Starch biosynthesis (GO:0019252)	LOC_Os06g06560	Os06g0160700	12022.1	16893.6	7150.55	0.423269	-1.24035	4.0031e-05	0.000704114	yes	starch synthase, putative, expressed
BAL vs. VN	Starch biosynthesis (GO:0019252)	LOC_Os08g25734	Os08g0345800	75884.7	113836	37933.2	0.333226	-1.58543	3.16873e-12	2.12361e-10	yes	glucose-1-phosphate adenylyltransferase large subunit, chloroplast precursor, putative, expressed
BAL vs. VN	Starch metabolism (GO:0005982)	LOC_Os05g45720	Os05g0533600	1355.03	1590.57	1119.5	0.70384	-0.506682	0.00545468	0.03999	yes	starch synthase, putative, expressed
BAL vs. VN	Starch metabolism (GO:0005982)	LOC_Os02g32730	Os02g0529400	552.109	695.917	408.301	0.58671	-0.769281	7.12303e-05	0.00114417		neutral/alkaline invertase, putative, expressed
BAL vs. VN	Starch metabolism (GO:0005982)	LOC_Os02g32660	Os02g0528200	54029.3	68462.3	39596.2	0.578366	-0.789946	1.23332e-05	0.000255231		1,4-alpha-glucan-branching enzyme, chloroplast precursor, putative, expressed
BAL vs. VN	Starch metabolism (GO:0005982)	LOC_Os08g37380	Os08g0478800	105.603	146.26	64.9465	0.444049	-1.17121	3.70317e-06	8.951e-05		glucose-6-phosphate isomerase, putative, expressed
BAL vs. VN	Starch metabolism (GO:0005982)	LOC_Os02g33110	Os02g0534400	44.7988	21.0429	68.5548	3.25787	1.70393	2.93123e-08	1.14235e-06		glycosyl hydrolases, putative, expressed
BAL vs. VN	Starch metabolism (GO:0005982)	LOC_Os06g09450	Os06g0195150, Os06g0194900	15296.3	19484.7	11108	0.5701	-0.8107	0.000108642	0.00163929		SUS2 - sucrose synthase, putative, expressed
BAL vs. VN	Starch metabolism (GO:0005982)	LOC_Os08g20660	Os08g0301500	1155.34	1382.68	927.99	0.6712	-0.5753	0.000568029	0.00657446		SUS1 - sucrose-phosphate synthase, putative, expressed
BAL vs. VN	Starch metabolism (GO:0005982)	LOC_Os03g55090	Os03g0758100	25781.4	31983.6	19579.2	0.6122	-0.708	5.7485e-05	0.000954698	yes	Pho1 - alpha-glucan phosphorylast isozyme, putative, expressed
BAL vs. VN	Starch catabolic process (GO:0005983)	LOC_Os02g52710	Os02g0765600	21.6078	0.642087	42.5734	66.3048	6.05104	1.63806e-11	1.00668e-09		alpha-amylase precursor, putative, expressed
BAL vs. VN	Starch catabolic process (GO:0005983)	LOC_Os03g04770	Os03g0141200	622.457	398.018	846.895	2.12778	1.08935	3.36786e-09	1.50804e-07	yes	beta-amylase, putative, expressed
BAL vs. VN	Starch catabolic process (GO:0005983)	LOC_Os10g32810	Os10g0465700	324.308	424.974	223.643	0.526252	-0.926175	7.90213e-05	0.00125406	yes	beta-amylase, putative, expressed
BAL vs. VN	Grain Storage Proteins (GO:0045735)	LOC_Os01g74480	Os01g0976200	31.4707	3.34262	59.5989	17.83	4.15623	0.00104151	0.0109145		cupin domain containing protein, expressed
BAL vs. VN	Grain Storage Proteins (GO:0045735)	LOC_Os02g11820	Os02g0208900	1600.35	1904.03	1296.67	0.68101	-0.554252	0.00208156	0.0188409		GTPase-activating protein, putative, expressed
BAL vs. VN	Grain Storage Proteins (GO:0045735)	LOC_Os02g14600	Os02g0242600	32884.7	23665.6	42103.8	1.77911	0.831158	9.18244e-07	2.58359e-05		glutelin, putative, expressed
BAL vs. VN	Grain Storage Proteins (GO:0045735)	LOC_Os02g15070	Os02g0248800	6568.84	3514.88	9622.81	2.73774	1.45298	1.59239e-11	9.82587e-10		glutelin, putative, expressed
BAL vs. VN	Grain Storage Proteins (GO:0045735)	LOC_Os02g15090	Os02g0249000	57360.8	68268.9	46452.7	0.680438	-0.555465	0.00311533	0.0258552	yes	glutelin, putative, expressed
BAL vs. VN	Grain Storage Proteins (GO:0045735)	LOC_Os02g15140	Os02g0249500	428.128	269.186	587.069	2.18091	1.12493	1.4036e-08	5.76616e-07	yes	retrotransposon protein, putative, unclassified, expressed
BAL vs. VN	Grain Storage Proteins (GO:0045735)	LOC_Os02g16830	Os02g0268300	15451.7	13257.3	17646.1	1.33105	0.412567	0.00642963	0.0452684		glutelin, putative, expressed
BAL vs. VN	Grain Storage Proteins (GO:0045735)	LOC_Os02g25640	Os02g0453600	321768	409803	233734	0.570357	-0.810062	0.000685807	0.00770272	yes	glutelin, putative, expressed
BAL vs. VN	Grain Storage Proteins (GO:0045735)	LOC_Os02g25860	Os02g0456100	735.89	476.925	994.856	2.08598	1.06073	0.00473555	0.0358163		glutelin, putative, expressed
BAL vs. VN	Grain Storage Proteins (GO:0045735)	LOC_Os02g29010	Os02g0491700	109.259	51.5422	166.975	3.23958	1.69581	0.000724816	0.00805148		retrotransposon protein, putative, unclassified
BAL vs. VN	Grain Storage Proteins (GO:0045735)	LOC_Os02g32980	Os02g0532500	7.76518	3.21971	12.3107	3.82353	1.93491	0.00208858	0.0188818		Cupin domain containing protein, expressed
BAL vs. VN	Grain Storage Proteins (GO:0045735)	LOC_Os03g55350	Os03g0761500	5411.89	3131.22	7692.56	2.45673	1.29674	9.02858e-11	5.01193e-09		OsSub31 - Putative Subtilisin homologue, expressed
BAL vs. VN	Grain Storage Proteins (GO:0045735)	LOC_Os03g55740	Os03g0766350	315.655	185.711	445.599	2.39942	1.26268	2.25901e-11	1.36345e-09		SSA4 - 2S albumin seed storage family protein precursor, expressed
BAL vs. VN	Grain Storage Proteins (GO:0045735)	LOC_Os04g10530	Os04g0184100	65.5666	13.9301	117.203	8.41363	3.07273	5.9063e-21	8.15042e-19		amidase, putative, expressed
BAL vs. VN	Grain Storage Proteins (GO:0045735)	LOC_Os04g52260	Os04g0612500	119.327	41.7643	196.89	4.71432	2.23705	1.17062e-20	1.60085e-18		LTPL124 - Protease inhibitor/seed storage/LTP family protein precursor, expressed
BAL vs. VN	Grain Storage Proteins (GO:0045735)	LOC_Os05g02520	Os05g0116000	2482.01	1854.56	3109.47	1.67666	0.745591	6.88302e-05	0.00110973	yes	cupin domain containing protein, expressed
BAL vs. VN	Grain Storage Proteins (GO:0045735)	LOC_Os05g10830	Os05g0197200	29.3385	4.00664	54.6703	13.6449	3.77029	1.99005e-13	1.5373e-11		proteophosphoglycan ppg4, putative, expressed
BAL vs. VN	Grain Storage Proteins (GO:0045735)	LOC_Os05g19670	Os05g0277500	195.696	113.207	278.184	2.4573	1.29708	5.84622e-05	0.000967223		Cupin domain containing protein, expressed
BAL vs. VN	Grain Storage Proteins (GO:0045735)	LOC_Os07g11910	Os07g0219300	1329.52	2655.95	3.09124	0.00116389	-9.74683	2.74075e-74	1.9811e-71		PROLM20 - Prolamin precursor, expressed
BAL vs. VN	Grain Storage Proteins (GO:0045735)	LOC_Os07g11900	Os07g0219250	87.0644	172.371	1.7576	0.0102	-6.6158	1.15951e-77	1.03534e-74		PROLM19 - Prolamin precursor, putative, expressed
BAL vs. VN	Grain Storage Proteins (GO:0045735)	LOC_Os08g08970	Os08g0189200	63.3685	35.8235	90.9135	2.53782	1.34359	1.32322e-05	0.000271246		Cupin domain containing protein, expressed
BAL vs. VN	Grain Storage Proteins (GO:0045735)	LOC_Os08g09040	Os08g0189850	5.09662	0.277029	9.91621	35.7949	5.16168	0.000134393	0.00195591		Cupin domain containing protein, expressed
BAL vs. VN	Grain Storage Proteins (GO:0045735)	LOC_Os08g13440	Os08g0231400	7.41307	13.3724	1.45373	0.108711	-3.20143	0.00367517	0.0293849		cupin domain containing protein, expressed
BAL vs. VN	Grain Storage Proteins (GO:0045735)	LOC_Os10g31440	Os10g0451900	11.7288	3.27653	20.1812	6.15932	2.62277	1.05373e-05	0.000221999		retrotransposon protein, putative, unclassified, expressed
BAL vs. VN	Grain Storage Proteins (GO:0045735)	LOC_Os11g33000	Os11g0535525	31805.7	26094.8	37516.7	1.43771	0.523772	0.00331235	0.027105		SSA5 - 2S albumin seed storage family protein precursor, expressed
BAL vs. VN	Grain Storage Proteins transporters	LOC_Os03g15650	Os03g0262900	645.025	753.265	536.784	0.7126	-0.4888	0.00521271	0.0385003		GEF/vacuolar sorting protein, putative, expressed
BAL vs. VN	Grain Storage Proteins transporters	LOC_Os05g01994	Os05g0110600	139.764	102.649	176.879	1.7231	0.785	0.000389898	0.00481372	yes	rab5-interacting protein like, putative, expressed
BAL vs. VN	Grain Storage Proteins transporters	LOC_Os12g37360	Os12g0560300	654.342	803.644	505.039	0.6284	-0.6702	0.00142223	0.0139914	yes	Sar1b/miro, putative, expressed
BAL vs. VN	Grain Storage Proteins transporters	LOC_Os03g52340	Os03g0733800	2822.23	3980.34	1664.12	0.4181	-1.2581	4.67876e-10	2.3556e-08	yes	Ero1/endoplasmic oxidoreductin-1 precursor, putative, expressed
BAL vs. VN	Grain Storage Proteins transporters	LOC_Os02g02410	Os02g0115900	22638.6	30813	14464.2	0.4694	-1.091	2.2462e-08	8.9609e-07	yes	BiP/DnaK family protein, putative, expressed
BAL vs. VN	Grain Storage Proteins transporters	LOC_Os11g41890	Os11g0637700	3088.06	3969.19	2206.93	0.556	-0.8468	1.28031e-06	3.49227e-05	yes	RBP-A/hnRNP/RNA recognition motif containing protein, putative, expressed
BAL vs. VN	Grain Storage Proteins transporters	LOC_Os12g07010	Os12g0167900	3188.74	2594.73	3782.76	1.4579	0.5439	0.00508031	0.0377893		RBP-O/ribosomal protein L3, putative, expressed
BAL vs. VN	Allergens	LOC_Os12g02310	Os12g0115000, Os12g0115050	636.921	759.429	514.413	0.6774	-0.562	0.000680441	0.00765903		LTPL11 - Protease inhibitor/seed storage/LTP family protein precursor, expressed
BAL vs. VN	Allergens	LOC_Os12g41790	Os12g0612000	184.919	252.71	117.128	0.4635	-1.1094	6.59483e-08	2.39489e-06		DEFL3 - Defensin and Defensin-like DEFL family
BAL vs. VN	Allergens	LOC_Os07g11650	Os07g0216700	18591.9	26891.5	10292.2	0.3827	-1.3856	0.00447508	0.0343085		LTPL164 - Protease inhibitor/seed storage/LTP family protein precursor, expressed
BAL vs. VN	Tocochromanols biosynthesis	LOC_Os06g43880	Os06g0646900	758.137	970.344	545.93	0.5626	-0.8298	6.9625e-06	0.000154175	yes	homogenistate phytyltransferase/prenyltransferase, putative, expressed
BAL vs. VN	Tocochromanols biosynthesis	LOC_Os06g49520	Os06g0709000	54.9778	20.8244	89.1312	4.2801	2.0977	1.78811e-11	1.09446e-09		arogenate dehydrogenase 1, chloroplast precursor, putative, expressed
BAL vs. VN	Sterols biosynthesis	LOC_Os07g36190	Os07g0546000	708.479	553.994	862.965	1.5577	0.6394	0.00174722	0.0164273	yes	hydrolase, NUDIX family, domain containing protein, expressed
BAL vs. VN	Sterols biosynthesis	LOC_Os04g52230	Os04g0611800	1069.6	605.034	1534.16	2.5357	1.3424	5.7712e-14	4.76109e-12		ent-kaurene synthase, chloroplast precursor, putative, expressed
BAL vs. VN	Sterols biosynthesis	LOC_Os01g50050	Os01g0695300	304.603	398.578	210.629	0.5285	-0.9202	0.000326064	0.004154		polyprenyl synthetase, putative, expressed
BAL vs. VN	Sterols biosynthesis	LOC_Os03g59290	Os03g0807600	81.7289	61.9836	101.474	1.6371	0.7112	0.00329999	0.0270638		C-methyltransferase, putative, expressed
BAL vs. VN	Sterols biosynthesis	LOC_Os04g52210	Os04g0611700	357.159	7.4997	706.818	94.246	6.5584	8.98342e-125	3.4091e-121		terpene synthase, putative, expressed
BAL vs. VN	Grain size	LOC_Os07g42410	Os07g0616000	1186.71	1433.82	939.597	0.6553	-0.6097	0.000433139	0.00524727	yes	SRS1-DEP2/expressed protein
BAL vs. VN	Transcription factors (GO:0003700)	LOC_Os09g28440	Os09g0457900	2.26555	0	4.53109	Inf	Inf	0.00148829	0.0144999		AP2 domain containing protein, expressed
BAL vs. VN	Transcription factors (GO:0003700)	LOC_Os09g02780	Os09g0116000	11.9197	0.277029	23.5624	85.0539	6.41031	1.18834e-08	4.96925e-07		OsMADS77 - MADS-box family gene with M-alpha type-box
BAL vs. VN	Transcription factors (GO:0003700)	LOC_Os01g61080	Os01g0826400	6.86708	0.365058	13.3691	36.6218	5.19463	5.4425e-06	0.000124607		OsWRKY24 - Superfamily of TFs having WRKY and zinc finger domains, expressed
BAL vs. VN	Transcription factors (GO:0003700)	LOC_Os07g22730	Os07g0410300	3.34544	0.365058	6.32583	17.3283	4.11506	0.002389	0.0208592		AP2 domain containing protein, expressed
BAL vs. VN	Transcription factors (GO:0003700)	LOC_Os01g57890	Os01g0788800	3946.97	544.493	7349.44	13.4978	3.75465	2.13884e-07	7.03501e-06	yes	Homeobox domain containing protein, expressed
BAL vs. VN	Transcription factors (GO:0003700)	LOC_Os06g45650	Os06g0667266, Os06g0667200	67.2451	9.63719	124.853	12.9553	3.69547	2.46963e-31	5.81206e-29	yes	OsMADS30 - MADS-box family gene with MIKCc type-box, expressed
BAL vs. VN	Transcription factors (GO:0003700)	LOC_Os02g43330	Os02g0649300	5.66891	1.10812	10.2297	9.23161	3.20658	0.00257704	0.022132		homeobox associated leucine zipper, putative, expressed
BAL vs. VN	Transcription factors (GO:0003700)	LOC_Os03g06920	Os03g0165200, Os03g0165266	64.9235	22.9984	106.849	4.64592	2.21596	1.8329e-14	1.6036e-12		DRD1, putative, expressed
BAL vs. VN	Transcription factors (GO:0003700)	LOC_Os05g25770	Os05g0322900	37.4409	13.3227	61.5592	4.62064	2.20809	4.61984e-10	2.3298e-08		OsWRKY45 - Superfamily of TFs having WRKY and zinc finger domains, expressed
BAL vs. VN	Transcription factors (GO:0003700)	LOC_Os06g22760	Os06g0333700	15.8068	6.10557	25.508	4.17782	2.06275	3.22749e-05	0.000587783		OsMADS71 - MADS-box family gene with M-alpha type-box
BAL vs. VN	Transcription factors (GO:0003700)	LOC_Os04g35500	Os04g0434500	14.1446	6.13118	22.158	3.61399	1.85359	0.00268478	0.0228825		ZF-HD protein dimerisation region containing protein, expressed
BAL vs. VN	Transcription factors (GO:0003700)	LOC_Os05g39590	Os05g0473300	46.0947	23.3288	68.8605	2.95173	1.56156	3.84037e-05	0.000678636		AP2 domain containing protein, expressed
BAL vs. VN	Transcription factors (GO:0003700)	LOC_Os04g52090	Os04g0610400	260.434	326.174	194.694	0.596904	-0.744429	0.000340599	0.00429948		AP2 domain containing protein, expressed
BAL vs. VN	Transcription factors (GO:0003700)	LOC_Os08g43210	Os08g0545500	107.954	175.308	40.6004	0.231595	-2.11032	3.41529e-08	1.31247e-06		AP2 domain containing protein, expressed
BAL vs. VN	Transcription factors (GO:0003700)	LOC_Os05g27730	Os05g0343400	99.7261	56.5516	142.901	2.5269	1.33737	1.98205e-08	8.01238e-07		OsWRKY53 - Superfamily of TFs having WRKY and zinc finger domains, expressed
BAL vs. VN	Transcription factors (GO:0003700)	LOC_Os03g19900	Os03g0313100	102.319	52.5333	152.104	2.89539	1.53376	8.63491e-07	2.45543e-05		AP2 domain containing protein, expressed
BAL vs. VN	Transcription factors (GO:0003700)	LOC_Os06g13670	Os06g0245900	18.151	10.1288	26.1733	2.58404	1.36963	0.00508106	0.0377893		E2F family transcription factor protein, putative, expressed
BAL vs. VN	Transcription factors (GO:0003700)	LOC_Os01g47710	Os01g0667450, Os01g0667400	30.8732	17.7514	43.995	2.47839	1.3094	0.000119594	0.0017763		homeobox domain containing protein, expressed
BAL vs. VN	Transcription factors (GO:0003700)	LOC_Os01g04800	Os01g0141000	22.323	13.5243	31.1218	2.30117	1.20237	0.00548114	0.0400991		B3 DNA binding domain containing protein, expressed
BAL vs. VN	Transcription factors (GO:0003700)	LOC_Os05g09020	Os05g0183100	17.478	10.6536	24.3024	2.28115	1.18976	0.00593257	0.042468		OsWRKY67 - Superfamily of TFs having WRKY and zinc finger domains, expressed
BAL vs. VN	Transcription factors (GO:0003700)	LOC_Os06g10880	Os06g0211200	400.444	244.968	555.919	2.26935	1.18228	4.93336e-10	2.47967e-08		bZIP transcription factor, putative, expressed
BAL vs. VN	Transcription factors (GO:0003700)	LOC_Os10g42490	Os10g0575600	85.363	52.4303	118.296	2.25625	1.17393	0.000302526	0.00390326		homeobox and START domains containing protein, putative, expressed
BAL vs. VN	Transcription factors (GO:0003700)	LOC_Os01g74540	Os01g0976800	108.353	69.3034	147.403	2.12692	1.08876	3.27906e-06	8.08685e-05		GATA zinc finger domain containing protein, expressed
BAL vs. VN	Transcription factors (GO:0003700)	LOC_Os06g10600	Os06g0207966, Os06g0208100	35.7654	23.125	48.4058	2.09323	1.06573	0.00381139	0.0302351		homeobox and START domains containing protein, putative, expressed
BAL vs. VN	Transcription factors (GO:0003700)	LOC_Os10g32070	Os10g0458800	26.1327	17.0031	35.2622	2.07388	1.05233	0.00270013	0.022981		GATA zinc finger domain containing protein
BAL vs. VN	Transcription factors (GO:0003700)	LOC_Os09g31390	Os09g0489500	891.95	596.442	1187.46	1.9909	0.993422	6.36778e-06	0.000142514		transcription factor, putative, expressed
BAL vs. VN	Transcription factors (GO:0003700)	LOC_Os10g39130	Os10g0536100	68.0182	45.7968	90.2397	1.97044	0.978516	8.08072e-05	0.00127972		OsMADS56 - MADS-box family gene with MIKCc type-box, expressed
BAL vs. VN	Transcription factors (GO:0003700)	LOC_Os09g29460	Os09g0470500	138.43	95.1587	181.701	1.90945	0.933157	1.44826e-05	0.000293708		homeobox associated leucine zipper, putative, expressed
BAL vs. VN	Transcription factors (GO:0003700)	LOC_Os01g69030	Os01g0919400	664.238	460.135	868.341	1.88714	0.916204	3.32199e-06	8.17942e-05	yes	sucrose-phosphate synthase, putative, expressed
BAL vs. VN	Transcription factors (GO:0003700)	LOC_Os08g41030	Os08g0521600	1451.61	1017.4	1885.81	1.85356	0.890302	1.17451e-05	0.000244454		AP2 domain containing protein, expressed
BAL vs. VN	Transcription factors (GO:0003700)	LOC_Os03g08500	Os03g0183300	166.807	119.396	214.218	1.79418	0.843321	0.000533574	0.00624711	yes	AP2 domain containing protein, expressed
BAL vs. VN	Transcription factors (GO:0003700)	LOC_Os02g47770	Os02g0706600	67.8424	48.6697	87.015	1.78787	0.83824	0.000581057	0.00669208		ZF-HD protein dimerisation region containing protein, expressed
BAL vs. VN	Transcription factors (GO:0003700)	LOC_Os05g03040	Os05g0121600	133.7	96.0738	171.325	1.78327	0.834522	0.000188305	0.00259617	yes	AP2 domain containing protein, expressed
BAL vs. VN	Transcription factors (GO:0003700)	LOC_Os01g36220	Os01g0542700	94.3667	68.1619	120.572	1.7689	0.822853	0.00304038	0.0253139		bZIP transcription factor domain containing protein, expressed
BAL vs. VN	Transcription factors (GO:0003700)	LOC_Os01g64790	Os01g0868000	80.3217	58.8317	101.812	1.73056	0.791237	0.00122599	0.0124232		AP2 domain containing protein, expressed
BAL vs. VN	Transcription factors (GO:0003700)	LOC_Os01g64000	Os01g0859300	1321.78	976.515	1667.05	1.70714	0.771581	4.83672e-05	0.000827256		bZIP transcription factor, putative, expressed
BAL vs. VN	Transcription factors (GO:0003700)	LOC_Os03g55990	Os03g0769800	114.542	85.0127	144.072	1.69471	0.76104	0.000466133	0.00559121		homeobox domain containing protein, expressed
BAL vs. VN	Transcription factors (GO:0003700)	LOC_Os04g55520	Os04g0648900	106.688	80.9346	132.441	1.63639	0.710516	0.00211324	0.0190599		AP2 domain containing protein, expressed
BAL vs. VN	Transcription factors (GO:0003700)	LOC_Os04g10260	Os04g0181300	151.85	118.182	185.518	1.56976	0.650546	0.00533105	0.0392257		basic region leucine zipper domain containing protein
BAL vs. VN	Transcription factors (GO:0003700)	LOC_Os01g58420	Os01g0797600	457.085	359.991	554.179	1.53943	0.622392	0.00293077	0.0245781		AP2 domain containing protein, expressed
BAL vs. VN	Transcription factors (GO:0003700)	LOC_Os05g48820	Os05g0562400	1157.96	1342.24	973.677	0.72541	-0.463131	0.00548438	0.0401012	yes	DDT, putative, expressed
BAL vs. VN	Transcription factors (GO:0003700)	LOC_Os09g32948	Os09g0507200	2541.36	2946.16	2136.56	0.725202	-0.463546	0.00517176	0.038295	yes	OsMADS8 - MADS-box family gene with MIKCc type-box, expressed
BAL vs. VN	Transcription factors (GO:0003700)	LOC_Os06g21560	Os06g0320100	1349.28	1583.34	1115.23	0.704351	-0.505633	0.00416165	0.0323875	yes	CDK5RAP3, putative, expressed
BAL vs. VN	Transcription factors (GO:0003700)	LOC_Os03g01890	Os03g0109400	480.939	566.963	394.915	0.696545	-0.521711	0.00331427	0.0271061		START domain containing protein, expressed
BAL vs. VN	Transcription factors (GO:0003700)	LOC_Os02g33750	Os02g0542200	241.344	285.453	197.236	0.690958	-0.533331	0.00669026	0.0466207		transposon protein, putative, unclassified, expressed
BAL vs. VN	Transcription factors (GO:0003700)	LOC_Os12g31840	Os12g0502700	292.518	346.171	238.864	0.690016	-0.535298	0.00520568	0.0384804		ZOS12-05 - C2H2 zinc finger protein, expressed
BAL vs. VN	Transcription factors (GO:0003700)	LOC_Os03g47740	Os03g0680800	963.082	1139.8	786.366	0.689917	-0.535504	0.0020462	0.0186102	yes	homeodomain protein, putative, expressed
BAL vs. VN	Transcription factors (GO:0003700)	LOC_Os08g42550	Os08g0537900	187.659	224.742	150.575	0.669991	-0.577787	0.00520783	0.0384804		AP2 domain containing protein, expressed
BAL vs. VN	Transcription factors (GO:0003700)	LOC_Os03g05160	Os03g0145200	129.092	155.413	102.771	0.661277	-0.596672	0.00403177	0.0315709		GATA zinc finger domain containing protein, expressed
BAL vs. VN	Transcription factors (GO:0003700)	LOC_Os04g21600	Os04g0283900	209.675	253.129	166.221	0.656667	-0.606765	0.00512365	0.0380141		expressed protein
BAL vs. VN	Transcription factors (GO:0003700)	LOC_Os01g46970	Os01g0658900	563.121	679.945	446.298	0.656373	-0.607413	0.00141594	0.0139521		transcription factor, putative, expressed
BAL vs. VN	Transcription factors (GO:0003700)	LOC_Os03g21800	Os03g0336200	268.654	325.001	212.307	0.65325	-0.614292	0.00314416	0.0260202		bZIP transcription factor family protein, putative, expressed
BAL vs. VN	Transcription factors (GO:0003700)	LOC_Os06g15480	Os06g0265400	164.832	203.555	126.11	0.619536	-0.69074	0.00334936	0.0273489		transcription factor, putative, expressed
BAL vs. VN	Transcription factors (GO:0003700)	LOC_Os01g49830	Os01g0693400	217.376	271.425	163.327	0.601739	-0.73279	4.67478e-06	0.000109087		B3 DNA binding domain containing protein, expressed
BAL vs. VN	Transcription factors (GO:0003700)	LOC_Os07g47790	Os07g0674800	165.038	206.257	123.819	0.600314	-0.736211	0.00340297	0.0276665	yes	AP2 domain containing protein, expressed
BAL vs. VN	Transcription factors (GO:0003700)	LOC_Os06g45140	Os06g0662200	696.237	878.832	513.641	0.584458	-0.774828	3.47999e-05	0.000626626	yes	bZIP transcription factor domain containing protein, expressed
BAL vs. VN	Transcription factors (GO:0003700)	LOC_Os08g06630	Os08g0163400	92.2622	118.64	65.8841	0.555327	-0.848591	0.000364727	0.00454461		RNA polymerase sigma factor, putative, expressed
BAL vs. VN	Transcription factors (GO:0003700)	LOC_Os03g08754	Os03g0186600	94.7621	123.162	66.3626	0.538826	-0.892109	0.000107209	0.00162089		OsMADS47 - MADS-box family gene with MIKCc type-box, expressed
BAL vs. VN	Transcription factors (GO:0003700)	LOC_Os02g56250	Os02g0806300, Os02g0806400	1059.09	1378.52	739.658	0.53656	-0.898188	4.48971e-07	1.36851e-05		GATA zinc finger domain containing protein, expressed
BAL vs. VN	Transcription factors (GO:0003700)	LOC_Os06g11330	Os06g0217300	48.7049	63.8754	33.5345	0.524999	-0.929612	0.00057265	0.00661374		OsMADS55 - MADS-box family gene with MIKCc type-box, expressed
BAL vs. VN	Transcription factors (GO:0003700)	LOC_Os08g41960	Os08g0531900	42.5571	56.5914	28.5228	0.504014	-0.988465	0.0055374	0.0404061		OsMADS37 - MADS-box family gene with MIKC* type-box, expressed
BAL vs. VN	Transcription factors (GO:0003700)	LOC_Os06g49840	Os06g0712700	41.146	55.3111	26.981	0.487805	-1.03562	0.000829987	0.00903463		OsMADS16 - MADS-box family gene with MIKCc type-box, expressed
BAL vs. VN	Transcription factors (GO:0003700)	LOC_Os06g40150	Os06g0604000	313.947	423.342	204.551	0.483182	-1.04936	0.00489561	0.0367522		AP2 domain containing protein, expressed
BAL vs. VN	Transcription factors (GO:0003700)	LOC_Os06g42910	Os06g0635700	59.6899	81.2502	38.1295	0.469286	-1.09146	1.51376e-05	0.000305063		expressed protein
BAL vs. VN	Transcription factors (GO:0003700)	LOC_Os04g31804	None	112.825	155.181	70.4691	0.454108	-1.13889	0.00660082	0.0461419	yes	OsMADS64 - MADS-box family gene with M-alpha type-box, expressed
BAL vs. VN	Transcription factors (GO:0003700)	LOC_Os02g36924	Os02g0579600	183.911	273.713	94.1088	0.343822	-1.54026	0.000769191	0.00846083		OsMADS27 - MADS-box family gene with MIKCc type-box, expressed
BAL vs. VN	Transcription factors (GO:0003700)	LOC_Os07g48180	Os07g0679500	664.814	1001.2	328.429	0.328036	-1.60807	0.000246652	0.00326706		bZIP transcription factor domain containing protein, expressed
BAL vs. VN	Transcription factors (GO:0003700)	LOC_Os09g25060	Os09g0417600	63.6444	101.145	26.1436	0.258476	-1.9519	4.55122e-05	0.000784169		OsWRKY76 - Superfamily of TFs having WRKY and zinc finger domains, expressed
BAL vs. VN	Transcription factors (GO:0003700)	LOC_Os11g45924	Os11g0686400	38.7445	62.8401	14.649	0.233115	-2.10089	4.12292e-08	1.55875e-06		OsWRKY41 - Superfamily of TFs having WRKY and zinc finger domains
BAL vs. VN	Transcription factors (GO:0003700)	LOC_Os02g10760	Os02g0202000	14.876	25.1083	4.64367	0.184945	-2.43483	0.00275541	0.0233598		AP2 domain containing protein, expressed
BAL vs. VN	Transcription factors (GO:0003700)	LOC_Os06g16370	Os06g0275000	8.57506	15.3906	1.75947	0.114321	-3.12884	1.46768e-06	3.95362e-05		CCT/B-box zinc finger protein, putative, expressed
BAL vs. VN	Transcription factors (GO:0003700)	LOC_Os03g55590	Os03g0764600	134.469	163.4	105.537	0.6459	-0.6307	0.000719098	0.00801141		MYB family transcription factor, putative, expressed
BAL vs. VN	Transcription factors (GO:0003700)	LOC_Os04g55230	Os04g0645100	13854.5	18309.9	9399.11	0.5133	-0.962	8.82105e-06	0.000189505		flo2/tetratricopeptide repeat domain containing protein, putative, expressed
BAL vs. VN	Transcription factors (GO:0003700)	LOC_Os02g15350	Os02g0252400	5253.75	6214.75	4292.74	0.6907	-0.5338	0.0070707	0.0486331		RPBF/dof zinc finger domain containing protein, putative, expressed
BAL vs. VN	Essential aminoacids biosynthesis	LOC_Os01g70300	Os01g0927900	673.219	800.119	546.319	0.6828	-0.5505	0.00201332	0.0183661		aspartokinase 3, chloroplast precursor, putative, expressed
BAL vs. VN	Essential aminoacids biosynthesis	LOC_Os02g58510	Os02g0831800	171.477	117.069	225.886	1.9295	0.9482	7.33194e-06	0.000161297		GHMP kinases ATP-binding protein, putative
BAL vs. VN	Essential aminoacids biosynthesis	LOC_Os03g12110	Os03g0221200	62.3153	87.7008	36.9299	0.4211	-1.2478	0.00072091	0.00802277		homocysteine S-methyltransferase protein, putative, expressed
BAL vs. VN	Essential aminoacids biosynthesis	LOC_Os03g18130	Os03g0291500	89.6558	55.0375	124.274	2.258	1.175	2.3515e-05	0.000447862		asparagine synthetase, putative, expressed
BAL vs. VN	Essential aminoacids biosynthesis	LOC_Os06g07860	Os06g0175800	5.2165	0.9852	9.4478	9.5897	3.2615	0.000799545	0.00874087		cystathionine gamma-synthase, putative, expressed
BAL vs. VN	Essential aminoacids biosynthesis	LOC_Os09g39230	Os09g0565700	22.4386	12.6274	32.2498	2.5539	1.3527	0.000839248	0.0091083		prephenate dehydratase domain containing protein, expressed
BAL vs. VN	Essential aminoacids biosynthesis	LOC_Os01g49890	Os01g0693800	301.649	220.196	383.102	1.7398	0.7989	0.000125817	0.00184883		threonine synthase, chloroplast precursor, putative, expressed
BAL vs. VN	Essential aminoacids biosynthesis	LOC_Os04g38950	Os04g0463500	179.999	138.492	221.506	1.5994	0.6775	0.000618609	0.00706559		class I glutamine amidotransferase, putative, expressed
BAL vs. VN	Essential aminoacids biosynthesis	LOC_Os06g42560	Os06g0632200	202.238	131.643	272.833	2.0725	1.0514	1.42782e-06	3.86682e-05		tryptophan synthase beta chain 2, putative, expressed
BAL vs. VN	Essential aminoacids degradation	LOC_Os05g51390	Os05g0591600	230.68	348.861	112.5	0.3225	-1.6327	0.0033772	0.027517		uncharacterized protein PA4923, putative, expressed
BAL vs. VN	Nutraceutical compounds	LOC_Os02g07628	None	144.293	234.631	53.9545	0.23	-2.1206	0.00382124	0.0302896		gamma-thionin family domain containing protein
BAL vs. VN	Nutraceutical compounds	LOC_Os02g52930	Os02g0768300	28.4947	38.8455	18.1439	0.4671	-1.0983	0.00139627	0.0137969		integral membrane protein DUF6 containing protein, expressed
BAL vs. VN	Nutraceutical compounds	LOC_Os06g32350	None	201.49	1.7814	401.199	225.214	7.8152	3.78627e-92	5.22487e-89		THION12 - Plant thionin family protein precursor
BAL vs. VOL	Starch biosynthesis (GO:0019252)	LOC_Os07g13980	Os07g0243200	139.447	96.4679	182.426	1.89105	0.919187	2.19769e-05	0.000270406		glucose-1-phosphate adenylyltransferase large subunit, putative, expressed
BAL vs. VOL	Starch biosynthesis (GO:0019252)	LOC_Os03g52460	Os03g0735000	1722.1	1962.11	1482.09	0.755356	-0.404772	0.00737672	0.0355309	yes	glucose-1-phosphate adenylyltransferase large subunit, putative, expressed
BAL vs. VOL	Starch biosynthesis (GO:0019252)	LOC_Os10g35550	Os10g0498600	554.922	645.378	464.466	0.719681	-0.474571	0.00468342	0.0245428		pre-mRNA-processing factor 6, putative, expressed
BAL vs. VOL	Starch biosynthesis (GO:0019252)	LOC_Os05g50380	Os05g0580000	5513.44	4686.12	6340.76	1.35309	0.436261	0.00469575	0.0245817		glucose-1-phosphate adenylyltransferase large subunit, chloroplast precursor, putative, expressed
BAL vs. VOL	Starch biosynthesis (GO:0019252)	LOC_Os04g16680	Os04g0234600	530.735	628.067	433.404	0.69006	-0.535206	0.00902945	0.0417821		fructose-1,6-bisphosphatase, putative, expressed
BAL vs. VOL	Starch biosynthesis (GO:0019252)	LOC_Os08g25734	Os08g0345800	92823.6	113836	71811	0.630827	-0.664683	0.00226565	0.0136339	yes	glucose-1-phosphate adenylyltransferase large subunit, chloroplast precursor, putative, expressed
BAL vs. VOL	Starch biosynthesis (GO:0019252)	LOC_Os06g06560	Os06g0160700	13043	16893.6	9192.43	0.544135	-0.877963	0.0033531	0.0187113	yes	starch synthase, putative, expressed
BAL vs. VOL	Starch metabolism (GO:0005982)	LOC_Os09g08072	Os09g0255000	117.667	93.7915	141.542	1.50911	0.593701	0.00659988	0.0324929		glycosyl hydrolases, putative, expressed
BAL vs. VOL	Starch metabolism (GO:0005982)	LOC_Os03g22120	Os03g0340500	24700.1	21231.8	28168.4	1.32671	0.407852	0.00689815	0.0336646		sucrose synthase, putative, expressed
BAL vs. VOL	Starch metabolism (GO:0005982)	LOC_Os02g32660	Os02g0528200	57147.7	68462.3	45833.1	0.669464	-0.578921	0.000479365	0.00376743		1,4-alpha-glucan-branching enzyme, chloroplast precursor, putative, expressed
BAL vs. VOL	Starch metabolism (GO:0005982)	LOC_Os01g73580	Os01g0966700	9.09751	14.0716	4.12343	0.293032	-1.77087	0.00959483	0.0438909		glycosyl hydrolases, putative, expressed
BAL vs. VOL	Starch metabolism (GO:0005982)	LOC_Os06g09450	Os06g0194900, Os06g0195150	13412.8	19484.7	7340.98	0.3768	-1.4083	1.61613e-13	9.33068e-12		SUS2 - sucrose synthase, putative, expressed
BAL vs. VOL	Starch metabolism (GO:0005982)	LOC_Os07g42490	Os07g0616800	18220	20985.5	15454.4	0.7364	-0.4414	0.00839763	0.0394297	yes	SUS3 - sucrose synthase, putative, expressed
BAL vs. VOL	Starch metabolism (GO:0005982)	LOC_Os08g20660	Os08g0301500	1112.1	1382.68	841.513	0.6086	-0.7164	1.11854e-05	0.00015025		SUS1 - sucrose-phosphate synthase, putative, expressed
BAL vs. VOL	Starch metabolism (GO:0005982)	LOC_Os03g55090	Os03g0758100	27444.8	31983.6	22905.9	0.7162	-0.4816	0.00306032	0.0173416	yes	Pho1 - alpha-glucan phosphorylast isozyme, putative, expressed
BAL vs. VOL	Starch catabolic process (GO:0005983)	LOC_Os02g52710	Os02g0765600	21.0605	0.642087	41.4789	64.6001	6.01346	1.27828e-11	5.73639e-10		alpha-amylase precursor, putative, expressed
BAL vs. VOL	Starch catabolic process (GO:0005983)	LOC_Os07g35880	Os07g0543100	6.57051	0.277029	12.864	46.4355	5.53716	2.16251e-06	3.53628e-05		beta-amylase, putative, expressed
BAL vs. VOL	Starch catabolic process (GO:0005983)	LOC_Os03g04770	Os03g0141200	799.798	398.018	1201.58	3.0189	1.59402	1.43995e-18	1.33016e-16	yes	beta-amylase, putative, expressed
BAL vs. VOL	Starch catabolic process (GO:0005983)	LOC_Os07g35940	Os07g0543300	28.0491	17.5478	38.5504	2.19687	1.13545	0.00323838	0.018153		beta-amylase, putative
BAL vs. VOL	Starch catabolic process (GO:0005983)	LOC_Os06g30310	Os06g0498450, Os06g0498400	2543.87	1762.19	3325.55	1.88717	0.916225	3.0884e-08	7.61247e-07		alpha-glucan water dikinase, chloroplast precursor, putative, expressed
BAL vs. VOL	Grain Storage Proteins (GO:0045735)	LOC_Os01g55690	Os01g0762500	1.07e+06	895691	1.2443e+06	1.38921	0.474267	0.00213671	0.0129986	yes	glutelin, putative, expressed
BAL vs. VOL	Grain Storage Proteins (GO:0045735)	LOC_Os02g11820	Os02g0208900	1647.49	1904.03	1390.94	0.730521	-0.453002	0.00945815	0.0434178		GTPase-activating protein, putative, expressed
BAL vs. VOL	Grain Storage Proteins (GO:0045735)	LOC_Os02g13130	Os02g0224300	1446.92	1730	1163.85	0.672749	-0.571861	0.000263119	0.00227647	yes	KH domain-containing protein, putative, expressed
BAL vs. VOL	Grain Storage Proteins (GO:0045735)	LOC_Os02g14600	Os02g0242600	29115.8	23665.6	34566	1.4606	0.546561	0.000954122	0.00666		glutelin, putative, expressed
BAL vs. VOL	Grain Storage Proteins (GO:0045735)	LOC_Os02g15070	Os02g0248800	5566.54	3514.88	7618.21	2.16742	1.11598	1.75009e-08	4.54483e-07		glutelin, putative, expressed
BAL vs. VOL	Grain Storage Proteins (GO:0045735)	LOC_Os02g15140	Os02g0249500	412.984	269.186	556.783	2.0684	1.04851	1.9859e-08	5.07843e-07	yes	retrotransposon protein, putative, unclassified, expressed
BAL vs. VOL	Grain Storage Proteins (GO:0045735)	LOC_Os02g16820	Os02g0268100	32745.9	26840.2	38651.6	1.44006	0.52613	0.00105202	0.0072076	yes	glutelin, putative, expressed
BAL vs. VOL	Grain Storage Proteins (GO:0045735)	LOC_Os02g16830	Os02g0268300	20199	13257.3	27140.7	2.04723	1.03368	4.17091e-11	1.73194e-09		glutelin, putative, expressed
BAL vs. VOL	Grain Storage Proteins (GO:0045735)	LOC_Os02g25860	Os02g0456100	778.218	476.925	1079.51	2.26348	1.17854	0.000501121	0.00391177		glutelin, putative, expressed
BAL vs. VOL	Grain Storage Proteins (GO:0045735)	LOC_Os05g26400	Os05g0328466, Os05g0328632	355.505	708.172	2.83678	0.00400578	-7.9637	1.01854e-05	0.000138553		prolamin precursor, putative, expressed
BAL vs. VOL	Grain Storage Proteins (GO:0045735)	LOC_Os03g10110	Os03g0197300	7118.31	9334.76	4901.85	0.525118	-0.929287	8.60929e-07	1.53212e-05	yes	cupin domain containing protein, expressed
BAL vs. VOL	Grain Storage Proteins (GO:0045735)	LOC_Os03g21790	Os03g0336100	9573.11	7788.58	11357.6	1.45824	0.54423	0.00402253	0.021689	yes	cupin domain containing protein, expressed
BAL vs. VOL	Grain Storage Proteins (GO:0045735)	LOC_Os03g31360	Os03g0427300	479766	372945	586588	1.57285	0.653384	3.32758e-05	0.000387212	yes	glutelin, putative, expressed
BAL vs. VOL	Grain Storage Proteins (GO:0045735)	LOC_Os03g55740	Os03g0766350	395.172	185.711	604.632	3.25576	1.703	3.85564e-20	4.04734e-18		SSA4 - 2S albumin seed storage family protein precursor, expressed
BAL vs. VOL	Grain Storage Proteins (GO:0045735)	LOC_Os04g32850	Os04g0401000	37.0328	58.5535	15.5121	0.264922	-1.91636	0.00446825	0.0236631		basic proline-rich protein, putative, expressed
BAL vs. VOL	Grain Storage Proteins (GO:0045735)	LOC_Os04g49690	Os04g0586500	333.28	469.184	197.375	0.420678	-1.24921	3.70126e-05	0.00042315		FERONIA receptor-like kinase, putative, expressed
BAL vs. VOL	Grain Storage Proteins (GO:0045735)	LOC_Os04g52260	Os04g0612500	88.5965	41.7643	135.429	3.24269	1.69719	1.04131e-12	5.40871e-11		LTPL124 - Protease inhibitor/seed storage/LTP family protein precursor, expressed
BAL vs. VOL	Grain Storage Proteins (GO:0045735)	LOC_Os05g02520	Os05g0116000	2426.73	1854.56	2998.89	1.61704	0.693353	0.000130281	0.00124722	yes	cupin domain containing protein, expressed
BAL vs. VOL	Grain Storage Proteins (GO:0045735)	LOC_Os05g19670	Os05g0277500	162.955	113.207	212.704	1.87889	0.909883	0.00865741	0.0404471		Cupin domain containing protein, expressed
BAL vs. VOL	Grain Storage Proteins (GO:0045735)	LOC_Os06g35520	Os06g0547400	24.6114	34.2955	14.9274	0.435256	-1.20006	0.00147365	0.00958035		peroxidase precursor, putative, expressed
BAL vs. VOL	Grain Storage Proteins (GO:0045735)	LOC_Os06g41020	Os06g0612900	172.615	246.332	98.8972	0.401479	-1.3166	0.00113793	0.0076909		DUF1680 domain containing protein, putative, expressed
BAL vs. VOL	Grain Storage Proteins (GO:0045735)	LOC_Os07g10570	Os07g0206400	215104	126633	303576	2.39729	1.26141	0.000146234	0.00137539		PROLM25 - Prolamin precursor, expressed
BAL vs. VOL	Grain Storage Proteins (GO:0045735)	LOC_Os07g10580	Os07g0206500	251761	156507	347015	2.21725	1.14877	1.4971e-05	0.000194068		PROLM26 - Prolamin precursor, expressed
BAL vs. VOL	Grain Storage Proteins (GO:0045735)	LOC_Os07g11900	Os07g0219250	1862.59	172.371	3552.82	20.6114	4.3654	1.2281e-117	3.35182e-114		PROLM19 - Prolamin precursor, putative, expressed
BAL vs. VOL	Grain Storage Proteins (GO:0045735)	LOC_Os08g08960	Os08g0189100	122239	143274	101205	0.706375	-0.501493	0.00180127	0.0112897		Cupin domain containing protein, expressed
BAL vs. VOL	Grain Storage Proteins (GO:0045735)	LOC_Os08g08970	Os08g0189200	56.9856	35.8235	78.1477	2.18146	1.1253	0.000157547	0.00146527		Cupin domain containing protein, expressed
BAL vs. VOL	Grain Storage Proteins (GO:0045735)	LOC_Os08g08980	Os08g0189300	218.436	173.808	263.064	1.51353	0.597916	0.0111935	0.0495287		cupin domain containing protein, expressed
BAL vs. VOL	Grain Storage Proteins (GO:0045735)	LOC_Os08g31814	Os08g0412401	336.651	430.931	242.371	0.562436	-0.830239	1.10111e-05	0.000148173		OsAPRL4 adenosine 5'-phosphosulfate reductase-like OsAPRL4, expressed
BAL vs. VOL	Grain Storage Proteins (GO:0045735)	LOC_Os10g26060	Os10g0400200	972248	782126	1.16237e+06	1.48617	0.571597	0.00165028	0.0105133	yes	glutelin, putative, expressed
BAL vs. VOL	Grain Storage Proteins (GO:0045735)	LOC_Os10g31440	Os10g0451900	7.10614	3.27653	10.9358	3.3376	1.73881	0.00875227	0.0407517		retrotransposon protein, putative, unclassified, expressed
BAL vs. VOL	Grain Storage Proteins (GO:0045735)	LOC_Os11g33000	Os11g0535525	39790.8	26094.8	53486.8	2.04971	1.03542	7.54253e-10	2.5138e-08		SSA5 - 2S albumin seed storage family protein precursor, expressed
BAL vs. VOL	Grain Storage Proteins (GO:0045735)	LOC_Os12g08170	Os12g0182200	537.157	723.932	350.381	0.483996	-1.04693	1.83822e-06	3.05237e-05		2-oxo acid dehydrogenases acyltransferase domain containing protein, expressed
BAL vs. VOL	Grain Storage Proteins (GO:0045735)	LOC_Os12g16880	Os12g0269100	18.3985	6.98054	29.8165	4.27137	2.0947	6.28893e-09	1.77951e-07		PROLM27 - Prolamin precursor, expressed
BAL vs. VOL	Grain Storage Proteins (GO:0045735)	LOC_Os12g16890	Os12g0269200	29305.6	20755.3	37855.8	1.82391	0.867038	1.54106e-07	3.23536e-06		PROLM28 - Prolamin precursor, expressed
BAL vs. VOL	Grain Storage Proteins transporters	LOC_Os05g01994	Os05g0110600	130.492	102.649	158.336	1.5425	0.6253	0.00561998	0.0284765	yes	rab5-interacting protein like, putative, expressed
BAL vs. VOL	Grain Storage Proteins transporters	LOC_Os01g15010	Os01g0254000	2221.93	1623.43	2820.43	1.7373	0.7969	2.61773e-06	4.17363e-05	yes	Sar1c/miro, putative, expressed
BAL vs. VOL	Grain Storage Proteins transporters	LOC_Os04g45470	Os04g0537900	6112.87	4939.87	7285.86	1.4749	0.5606	0.000573643	0.0043644	yes	OsVPE1/vacuolar-processing enzyme precursor, putative, expressed
BAL vs. VOL	Grain Storage Proteins transporters	LOC_Os03g52340	Os03g0733800	3110.77	3980.34	2241.19	0.5631	-0.8286	1.55157e-05	0.000199662	yes	Ero1/endoplasmic oxidoreductin-1 precursor, putative, expressed
BAL vs. VOL	Grain Storage Proteins transporters	LOC_Os02g02410	Os02g0115900	25650.5	30813	20488	0.6649	-0.5888	0.000416905	0.00335829	yes	BiP/DnaK family protein, putative, expressed
BAL vs. VOL	Grain Storage Proteins transporters	LOC_Os07g25960	None	72.4758	25.0773	119.874	4.7802	2.2571	1.21439e-13	7.09307e-12		RBP-B/cp29/retrotransposon protein, putative, unclassified, expressed
BAL vs. VOL	Grain Storage Proteins transporters	LOC_Os12g43630	Os12g0632700	1651.38	1280.4	2022.37	1.5795	0.6594	6.2924e-05	0.00066635		RBP-C/MDH/lactate/malate dehydrogenase, putative, expressed
BAL vs. VOL	Grain Storage Proteins transporters	LOC_Os02g12850	Os02g0221500	1378.5	1579.41	1177.58	0.7456	-0.4236	0.00913894	0.0421977	yes	RBP-I/hnRNP/RNA recognition motif containing protein, expressed
BAL vs. VOL	Grain Storage Proteins transporters	LOC_Os10g33230	Os10g0470900	2251.51	2606.92	1896.1	0.7273	-0.4593	0.010354	0.0467019	yes	RBP-J/hnRNP/RNA recognition motif containing protein, putative, expressed
BAL vs. VOL	Grain Storage Proteins transporters	LOC_Os12g07010	Os12g0167900	3356.45	2594.73	4118.18	1.5871	0.6664	0.000349514	0.00290507		RBP-O/ribosomal protein L3, putative, expressed
BAL vs. VOL	Allergens	LOC_Os07g11510	Os07g0215500	101506	61271.5	141741	2.3133	1.21	5.19734e-05	0.000566986		RAL6 - Seed allergenic protein RA5/RA14/RA17 precursor, expressed
BAL vs. VOL	Tocochromanols biosynthesis	LOC_Os06g43880	Os06g0646900	826.197	970.344	682.051	0.7029	-0.5086	0.00545104	0.0278176	yes	homogenistate phytyltransferase/prenyltransferase, putative, expressed
BAL vs. VOL	Tocochromanols biosynthesis	LOC_Os12g42090	Os12g0615400	1733.6	1414.32	2052.88	1.4515	0.5375	0.00251645	0.0148572	yes	2-methyl-6-phytyl-1,4-benzoquinol methyltransferase/methyltransferase domain containing protein, putative, expressed
BAL vs. VOL	Tocochromanols biosynthesis	LOC_Os03g27230	Os03g0389700	1437.22	1707.77	1166.67	0.6832	-0.5497	0.00370376	0.0202983	yes	3-deoxy-D-arabino-hptulosonate 7-phosphate synthase/phospho-2-dehydro-3-deoxyheptonate aldolase, chloroplast precursor, putative, expressed
BAL vs. VOL	Tocochromanols biosynthesis	LOC_Os01g61560	Os01g0832000	269.06	201.715	336.404	1.6677	0.7379	0.000102322	0.00101517		phytol kinase/phosphatidate cytidylyltransferase, putative, expressed
BAL vs. VOL	Tocochromanols biosynthesis	LOC_Os07g32774	Os07g0512000	97.8939	55.1056	140.682	2.553	1.3522	1.43657e-07	3.03724e-06	yes	arogenate dehydratase-ADT1/chorismate mutase/prephenate dehydratase, putative, expressed
BAL vs. VOL	Tocochromanols biosynthesis	LOC_Os07g49390	Os07g0694600	199.276	147.385	251.167	1.7042	0.7691	0.000312465	0.00263654		arogenate dehydratase-ADT2/P-protein, putative, expressed
BAL vs. VOL	Tocochromanols biosynthesis	LOC_Os06g04150	Os06g0132400	11.2465	16.0929	6.4001	0.3977	-1.3303	0.00673685	0.0330372		2-methyl-6-geranylgranylbenzoquinol methyltransferase/magnesium-protoporphyrin O-methyltransferase, putative, expressed
BAL vs. VOL	Sterols biosynthesis	LOC_Os07g36190	Os07g0546000	718.404	553.994	882.815	1.5935	0.6722	0.000655143	0.00487332	yes	hydrolase, NUDIX family, domain containing protein, expressed
BAL vs. VOL	Sterols biosynthesis	LOC_Os05g34180	Os05g0413400	420.934	343.948	497.92	1.4477	0.5337	0.00238286	0.0142308		hydrolase, NUDIX family, domain containing protein, expressed
BAL vs. VOL	Sterols biosynthesis	LOC_Os09g31970	Os09g0492700	912.037	1176.55	647.522	0.5504	-0.8616	1.27794e-06	2.19487e-05		3-hydroxy-3-methylglutaryl-coenzyme A reductase, putative, expressed
BAL vs. VOL	Sterols biosynthesis	LOC_Os02g48330	Os02g0713900	85.9346	66.1222	105.747	1.5993	0.6774	0.00347314	0.0192523		3-hydroxy-3-methylglutaryl-coenzyme A reductase, putative, expressed
BAL vs. VOL	Sterols biosynthesis	LOC_Os01g50760	Os01g0703400	2767.58	2400.7	3134.46	1.3056	0.3848	0.0107879	0.048144	yes	polyprenyl synthetase, putative, expressed
BAL vs. VOL	Sterols biosynthesis	LOC_Os05g46580	Os05g0543400	472.613	583.769	361.458	0.6192	-0.6916	3.44787e-05	0.000397969	yes	polyprenyl synthetase, putative, expressed
BAL vs. VOL	Sterols biosynthesis	LOC_Os04g52230	Os04g0611800	1201.64	605.034	1798.24	2.9721	1.5715	2.33321e-18	2.11624e-16		ent-kaurene synthase, chloroplast precursor, putative, expressed
BAL vs. VOL	Sterols biosynthesis	LOC_Os03g59290	Os03g0807600	94.9975	61.9836	128.011	2.0652	1.0463	6.11645e-06	8.84528e-05		C-methyltransferase, putative, expressed
BAL vs. VOL	Sterols biosynthesis	LOC_Os03g04340	Os03g0136200	711.894	826.687	597.101	0.7223	-0.4694	0.00733572	0.0354015		C-methyltransferase, putative, expressed
BAL vs. VOL	Sterols biosynthesis	LOC_Os03g24760	Os03g0362500	16.4104	5.8946	26.9262	4.5679	2.1915	0.00189534	0.0117956		terpene synthase, putative, expressed
BAL vs. VOL	Sterols biosynthesis	LOC_Os04g52210	Os04g0611700	423.336	7.4997	839.173	111.894	6.806	2.6496e-135	9.9433e-132		terpene synthase, putative, expressed
BAL vs. VOL	Grain size	LOC_Os01g52050	Os01g0718300	514.468	592.58	436.357	0.7364	-0.4415	0.00334658	0.0186888		D61/systemin receptor SR160 precursor, putative, expressed
BAL vs. VOL	Grain size	LOC_Os05g06660	Os05g0158500	18.1397	24.1633	12.1161	0.5014	-0.9959	0.00381309	0.0208064		GS5/OsSCP26 - Putative Serine Carboxypeptidase homologue, expressed
BAL vs. VOL	Grain size	LOC_Os07g42410	Os07g0616000	1138.85	1433.82	843.871	0.5885	-0.7648	4.61851e-06	6.90522e-05	yes	SRS1-DEP2/expressed protein
BAL vs. VOL	Grain size	LOC_Os04g45810	Os04g0541700	10.1861	4.746	15.6261	3.2924	1.7192	0.010469	0.047065		Oshox22/homeobox associated leucine zipper, putative, expressed
BAL vs. VOL	Transcription factors (GO:0003700)	LOC_Os04g04300	None	4.47693	0	8.95387	Inf	Inf	2.70807e-05	0.000322497		retrotransposon protein, putative, unclassified
BAL vs. VOL	Transcription factors (GO:0003700)	LOC_Os06g06320	Os06g0157700	9.15874	1.28417	17.0333	13.264	3.72945	0.000167087	0.00154347		osFTL2 FT-Like2 homologous to Flowering Locus T gene; contains Pfam profile PF01161: Phosphatidylethanolamine-binding protein, expressed
BAL vs. VOL	Transcription factors (GO:0003700)	LOC_Os02g43330	Os02g0649300	7.72369	1.10812	14.3393	12.9402	3.69379	0.000549683	0.00421953		homeobox associated leucine zipper, putative, expressed
BAL vs. VOL	Transcription factors (GO:0003700)	LOC_Os07g39320	Os07g0581700	12.0265	3.13168	20.9212	6.68051	2.73996	3.63298e-05	0.000416932		homeobox domain containing protein, expressed
BAL vs. VOL	Transcription factors (GO:0003700)	LOC_Os06g45650	Os06g0667200, Os06g0667266	30.0724	9.63719	50.5076	5.24091	2.38982	1.17466e-12	6.0698e-11	yes	OsMADS30 - MADS-box family gene with MIKCc type-box, expressed
BAL vs. VOL	Transcription factors (GO:0003700)	LOC_Os12g43790	Os12g0634500	9.80981	4.59191	15.0277	3.27265	1.71046	0.0047587	0.0248678		bZIP transcription factor domain containing protein, expressed
BAL vs. VOL	Transcription factors (GO:0003700)	LOC_Os02g13800	Os02g0232000	89.6703	49.1977	130.143	2.6453	1.40343	0.00477588	0.0249489		HSF-type DNA-binding domain containing protein, expressed
BAL vs. VOL	Transcription factors (GO:0003700)	LOC_Os06g41770	Os06g0622700	1135.02	936.064	1333.97	1.42508	0.511045	0.00141968	0.00928374	yes	bZIP transcription factor domain containing protein, expressed
BAL vs. VOL	Transcription factors (GO:0003700)	LOC_Os02g22280	None	288.54	362.656	214.423	0.591258	-0.758141	1.37965e-05	0.000180952		retrotransposon protein, putative, unclassified, expressed
BAL vs. VOL	Transcription factors (GO:0003700)	LOC_Os07g39480	Os07g0583700	648.115	850.8	445.43	0.523542	-0.933622	9.88333e-08	2.17375e-06		OsWRKY78 - Superfamily of TFs having WRKY and zinc finger domains, expressed
BAL vs. VOL	Transcription factors (GO:0003700)	LOC_Os08g43210	Os08g0545500	111.064	175.308	46.8209	0.267078	-1.90467	8.23306e-07	1.47478e-05		AP2 domain containing protein, expressed
BAL vs. VOL	Transcription factors (GO:0003700)	LOC_Os06g35960	Os06g0553100	423.007	239.718	606.296	2.52921	1.33868	5.93527e-06	8.61231e-05		HSF-type DNA-binding domain containing protein, expressed
BAL vs. VOL	Transcription factors (GO:0003700)	LOC_Os01g48170	Os01g0672201	408.033	247.569	568.497	2.29631	1.19932	2.5033e-05	0.000302236		homeobox domain containing protein
BAL vs. VOL	Transcription factors (GO:0003700)	LOC_Os06g16370	Os06g0275000	24.4461	15.3906	33.5015	2.17674	1.12217	0.0070396	0.0342367		CCT/B-box zinc finger protein, putative, expressed
BAL vs. VOL	Transcription factors (GO:0003700)	LOC_Os09g35790	Os09g0526600	488.648	327.545	649.75	1.9837	0.988194	0.00268947	0.0156419	yes	HSF-type DNA-binding domain containing protein, expressed
BAL vs. VOL	Transcription factors (GO:0003700)	LOC_Os03g55990	Os03g0769800	120.132	85.0127	155.251	1.82621	0.868853	7.59605e-05	0.000783673		homeobox domain containing protein, expressed
BAL vs. VOL	Transcription factors (GO:0003700)	LOC_Os08g37580	Os08g0481400	209.963	149.735	270.191	1.80446	0.851571	0.000306968	0.00259673	yes	homeobox associated leucine zipper, putative, expressed
BAL vs. VOL	Transcription factors (GO:0003700)	LOC_Os07g08140	Os07g0178600	222.544	159.137	285.95	1.79688	0.845492	3.45097e-05	0.000398175		heat stress transcription factor, putative, expressed
BAL vs. VOL	Transcription factors (GO:0003700)	LOC_Os10g01470	Os10g0103700	70.6937	50.5856	90.8018	1.79501	0.843994	0.00106402	0.00726995		homeobox associated leucine zipper, putative, expressed
BAL vs. VOL	Transcription factors (GO:0003700)	LOC_Os09g13940	Os09g0309700	366.132	265.223	467.04	1.76093	0.816338	1.18861e-05	0.000158527	yes	AP2 domain containing protein, expressed
BAL vs. VOL	Transcription factors (GO:0003700)	LOC_Os10g25850	Os10g0397900	713.003	522.327	903.679	1.7301	0.790857	1.16519e-06	2.0197e-05		nuclear transcription factor Y subunit, putative, expressed
BAL vs. VOL	Transcription factors (GO:0003700)	LOC_Os01g24070	Os01g0343300	847.014	627.515	1066.51	1.69958	0.765181	1.46715e-05	0.000190596		GATA zinc finger domain containing protein, expressed
BAL vs. VOL	Transcription factors (GO:0003700)	LOC_Os04g49150	Os04g0580700	180.432	134.787	226.076	1.67728	0.746125	0.000329032	0.0027585		OsMADS17 - MADS-box family gene with MIKCc type-box, expressed
BAL vs. VOL	Transcription factors (GO:0003700)	LOC_Os06g44750	Os06g0657500	48.8841	36.6493	61.1189	1.66767	0.737833	0.00919646	0.0423915		AP2 domain containing protein, expressed
BAL vs. VOL	Transcription factors (GO:0003700)	LOC_Os06g10880	Os06g0211200	324.036	244.968	403.104	1.64553	0.718555	0.000124485	0.00120016		bZIP transcription factor, putative, expressed
BAL vs. VOL	Transcription factors (GO:0003700)	LOC_Os06g40080	Os06g0603000	1114.63	846.525	1382.73	1.63342	0.707893	5.91876e-06	8.59666e-05	yes	heme oxygenase 1, putative, expressed
BAL vs. VOL	Transcription factors (GO:0003700)	LOC_Os01g64000	Os01g0859300	1284.67	976.515	1592.82	1.63113	0.705871	5.80888e-05	0.000623059		bZIP transcription factor, putative, expressed
BAL vs. VOL	Transcription factors (GO:0003700)	LOC_Os02g33560	Os02g0538900	884.842	672.883	1096.8	1.63	0.704875	4.39674e-05	0.000489429		expressed protein
BAL vs. VOL	Transcription factors (GO:0003700)	LOC_Os08g09690	Os08g0196700	1299.78	992.568	1607	1.61903	0.695133	0.00144666	0.00943345	yes	nuclear transcription factor Y subunit, putative, expressed
BAL vs. VOL	Transcription factors (GO:0003700)	LOC_Os12g10540	Os12g0207000	791.849	609.321	974.376	1.59912	0.677277	0.000389832	0.00317427	yes	OsMADS13 - MADS-box family gene with MIKCc type-box, expressed
BAL vs. VOL	Transcription factors (GO:0003700)	LOC_Os07g48820	Os07g0687700	755.815	586.517	925.114	1.5773	0.657459	0.00029976	0.00254796	yes	transcription factor, putative, expressed
BAL vs. VOL	Transcription factors (GO:0003700)	LOC_Os03g61570	Os03g0831200	914.039	712.155	1115.92	1.56697	0.647973	0.000155742	0.00145027		expressed protein
BAL vs. VOL	Transcription factors (GO:0003700)	LOC_Os01g12440	Os01g0224100	64.4463	50.2478	78.6447	1.56514	0.64629	0.00749448	0.0360114		AP2 domain containing protein, expressed
BAL vs. VOL	Transcription factors (GO:0003700)	LOC_Os01g59350	Os01g0808100	73.25	57.164	89.336	1.5628	0.644136	0.00625877	0.0310991		transcription factor, putative, expressed
BAL vs. VOL	Transcription factors (GO:0003700)	LOC_Os04g32620	Os04g0398000	109.959	87.2555	132.662	1.52039	0.60444	0.00896903	0.0415794		ethylene-responsive transcription factor ERF114, putative, expressed
BAL vs. VOL	Transcription factors (GO:0003700)	LOC_Os12g42970	Os12g0624900	305.536	243.694	367.378	1.50754	0.592193	0.000700695	0.00514712		GATA zinc finger domain containing protein, expressed
BAL vs. VOL	Transcription factors (GO:0003700)	LOC_Os01g69030	Os01g0919400	564.156	460.135	668.177	1.45213	0.538171	0.00952417	0.0436675	yes	sucrose-phosphate synthase, putative, expressed
BAL vs. VOL	Transcription factors (GO:0003700)	LOC_Os06g19630	Os06g0300500	404.466	336.387	472.546	1.40477	0.490335	0.00480492	0.0250832		steroid nuclear receptor, ligand-binding, putative, expressed
BAL vs. VOL	Transcription factors (GO:0003700)	LOC_Os01g66290	Os01g0886200	963.625	801.898	1125.35	1.40336	0.488884	0.00460925	0.0242319		OsMADS21 - MADS-box family gene with MIKCc type-box, expressed
BAL vs. VOL	Transcription factors (GO:0003700)	LOC_Os03g59460	Os03g0809200	391.146	329.976	452.315	1.37075	0.454969	0.0109856	0.0488171		transcription factor, putative
BAL vs. VOL	Transcription factors (GO:0003700)	LOC_Os03g29760	Os03g0411100	1035.62	881.171	1190.07	1.35056	0.433557	0.00774729	0.036913	yes	nuclear transcription factor Y subunit, putative, expressed
BAL vs. VOL	Transcription factors (GO:0003700)	LOC_Os02g52780	Os02g0766700	179.257	205.922	152.592	0.741017	-0.432422	0.00992568	0.0451635		bZIP transcription factor, putative, expressed
BAL vs. VOL	Transcription factors (GO:0003700)	LOC_Os06g12400	Os06g0229300	790.465	928.917	652.014	0.701908	-0.510645	0.00269057	0.0156452	yes	Homeobox domain containing protein, expressed
BAL vs. VOL	Transcription factors (GO:0003700)	LOC_Os12g06520	Os12g0162500	284.452	335.014	233.89	0.69815	-0.518391	0.0073672	0.0355078		bZIP transcription factor domain containing protein, expressed
BAL vs. VOL	Transcription factors (GO:0003700)	LOC_Os06g21560	Os06g0320100	1339.37	1583.34	1095.4	0.691826	-0.53152	0.00121564	0.00811739	yes	CDK5RAP3, putative, expressed
BAL vs. VOL	Transcription factors (GO:0003700)	LOC_Os02g29340	Os02g0496100	103.474	123.284	83.6639	0.678624	-0.559315	0.00421748	0.0225941		HSF-type DNA-binding domain containing protein, expressed
BAL vs. VOL	Transcription factors (GO:0003700)	LOC_Os03g33012	Os03g0444900	68.1031	81.3366	54.8697	0.674601	-0.567894	0.0106163	0.0475633		WRKY DNA-binding domain containing protein, expressed
BAL vs. VOL	Transcription factors (GO:0003700)	LOC_Os03g05160	Os03g0145200	129.161	155.413	102.91	0.662168	-0.594731	0.00643297	0.0318172		GATA zinc finger domain containing protein, expressed
BAL vs. VOL	Transcription factors (GO:0003700)	LOC_Os09g20350	Os09g0369000, Os09g0369050	758.337	913.436	603.237	0.660404	-0.59858	0.000151584	0.00141837		ethylene-responsive transcription factor, putative, expressed
BAL vs. VOL	Transcription factors (GO:0003700)	LOC_Os08g17400	Os08g0276200	514.92	627.744	402.097	0.640543	-0.642632	0.000180188	0.00164823		WRKY DNA-binding domain containing protein, expressed
BAL vs. VOL	Transcription factors (GO:0003700)	LOC_Os02g03960	Os02g0132500	632.233	770.82	493.647	0.640418	-0.642915	9.57336e-05	0.000958357		CPuORF1 - conserved peptide uORF-containing transcript, expressed
BAL vs. VOL	Transcription factors (GO:0003700)	LOC_Os03g54160	Os03g0752800	87.7834	107.077	68.4894	0.639625	-0.644702	0.00197909	0.0122155		OsMADS14 - MADS-box family gene with MIKCc type-box, expressed
BAL vs. VOL	Transcription factors (GO:0003700)	LOC_Os12g13170	Os12g0233800	769.817	940.622	599.012	0.636826	-0.651029	0.000475818	0.00374443	yes	transcription factor, putative, expressed
BAL vs. VOL	Transcription factors (GO:0003700)	LOC_Os01g47560	Os01g0665750, Os01g0665500	108.049	132.318	83.7804	0.633173	-0.659328	0.00485163	0.0252918		OsWRKY16 - Superfamily of TFs having WRKY and zinc finger domains, expressed
BAL vs. VOL	Transcription factors (GO:0003700)	LOC_Os09g35910	Os09g0528200	165.338	203.723	126.952	0.623159	-0.682327	0.00920519	0.0424253		homeobox associated leucine zipper, putative, expressed
BAL vs. VOL	Transcription factors (GO:0003700)	LOC_Os03g08370	Os03g0181600	113.098	139.498	86.697	0.621491	-0.686194	0.00211073	0.0128693		transposon protein, putative, unclassified, expressed
BAL vs. VOL	Transcription factors (GO:0003700)	LOC_Os05g03040	Os05g0121600	77.8081	96.0738	59.5423	0.619755	-0.690229	0.00519596	0.0267203	yes	AP2 domain containing protein, expressed
BAL vs. VOL	Transcription factors (GO:0003700)	LOC_Os03g53050	Os03g0741400	330.402	409.15	251.654	0.615066	-0.701186	0.000155255	0.00144708		WRKY transcription factor, putative, expressed
BAL vs. VOL	Transcription factors (GO:0003700)	LOC_Os06g14190	Os06g0252300	320.514	397.842	243.187	0.611266	-0.710129	3.98206e-05	0.000449772		NF-X1-type zinc finger protein, putative, expressed
BAL vs. VOL	Transcription factors (GO:0003700)	LOC_Os08g04190	Os08g0136100	87.1449	108.354	65.9355	0.608518	-0.716629	0.000562718	0.00430418		homeobox and START domains containing protein, putative, expressed
BAL vs. VOL	Transcription factors (GO:0003700)	LOC_Os08g41960	Os08g0531900	44.8144	56.5914	33.0375	0.58379	-0.776479	0.0102334	0.0462554		OsMADS37 - MADS-box family gene with MIKC* type-box, expressed
BAL vs. VOL	Transcription factors (GO:0003700)	LOC_Os01g62920	Os01g0848400	67.6571	85.4644	49.8498	0.583281	-0.777736	0.000323317	0.00271742		homeodomain protein, putative, expressed
BAL vs. VOL	Transcription factors (GO:0003700)	LOC_Os02g08544	Os02g0182800	317.894	407.592	228.197	0.559866	-0.836846	8.17228e-06	0.000114062		homeobox protein knotted-1, putative, expressed
BAL vs. VOL	Transcription factors (GO:0003700)	LOC_Os02g51670	Os02g0752800	344.301	443.892	244.709	0.55128	-0.859144	0.000326381	0.00273929		ethylene-responsive transcription factor, putative, expressed
BAL vs. VOL	Transcription factors (GO:0003700)	LOC_Os06g45140	Os06g0662200	681.632	878.832	484.431	0.551222	-0.859295	4.93403e-06	7.33314e-05	yes	bZIP transcription factor domain containing protein, expressed
BAL vs. VOL	Transcription factors (GO:0003700)	LOC_Os04g57340	Os04g0669200	53.8473	69.4723	38.2223	0.55018	-0.862024	0.00660557	0.0325049		AP2 domain containing protein, expressed
BAL vs. VOL	Transcription factors (GO:0003700)	LOC_Os07g41370	Os07g0605200	91.3168	118.09	64.5435	0.546561	-0.871546	0.00010994	0.00107828		OsMADS18 - MADS-box family gene with MIKCc type-box, expressed
BAL vs. VOL	Transcription factors (GO:0003700)	LOC_Os03g08500	Os03g0183300	91.3614	119.396	63.3264	0.530388	-0.914879	2.77824e-05	0.000329807	yes	AP2 domain containing protein, expressed
BAL vs. VOL	Transcription factors (GO:0003700)	LOC_Os08g19590	Os08g0292000	632.934	829.746	436.122	0.525609	-0.927939	8.8882e-08	1.96786e-06		Homeobox domain containing protein, expressed
BAL vs. VOL	Transcription factors (GO:0003700)	LOC_Os02g07030	Os02g0166800	27.251	35.8277	18.6743	0.521226	-0.94002	0.0035519	0.0196129	yes	DUF640 domain containing protein, putative, expressed
BAL vs. VOL	Transcription factors (GO:0003700)	LOC_Os05g48820	Os05g0562400	1016.36	1342.24	690.472	0.514416	-0.958991	3.95705e-09	1.17739e-07	yes	DDT, putative, expressed
BAL vs. VOL	Transcription factors (GO:0003700)	LOC_Os08g06630	Os08g0163400	89.7881	118.64	60.9359	0.513619	-0.961229	2.56495e-05	0.000308081		RNA polymerase sigma factor, putative, expressed
BAL vs. VOL	Transcription factors (GO:0003700)	LOC_Os02g35770	Os02g0565600	58.0282	76.7004	39.3561	0.513114	-0.962649	0.00126422	0.00840136		homeobox associated leucine zipper, putative, expressed
BAL vs. VOL	Transcription factors (GO:0003700)	LOC_Os12g41900	Os12g0613200	398.395	527.744	269.045	0.509803	-0.971988	1.08792e-07	2.37021e-06		SET domain containing protein, expressed
BAL vs. VOL	Transcription factors (GO:0003700)	LOC_Os01g70810	Os01g0934300	836.005	1107.92	564.087	0.509139	-0.973869	4.46595e-09	1.31448e-07		homeobox domain containing protein, expressed
BAL vs. VOL	Transcription factors (GO:0003700)	LOC_Os02g56250	Os02g0806300, Os02g0806400	1028.43	1378.52	678.349	0.492086	-1.02302	4.67158e-09	1.36696e-07		GATA zinc finger domain containing protein, expressed
BAL vs. VOL	Transcription factors (GO:0003700)	LOC_Os11g06020	Os11g0158600, Os11g0158832	166.523	225.073	107.974	0.479727	-1.05971	1.03593e-06	1.81452e-05	yes	homeobox domain containing protein, expressed
BAL vs. VOL	Transcription factors (GO:0003700)	LOC_Os04g31804	None	113.856	155.181	72.531	0.467395	-1.09729	0.00779891	0.0370825	yes	OsMADS64 - MADS-box family gene with M-alpha type-box, expressed
BAL vs. VOL	Transcription factors (GO:0003700)	LOC_Os03g06930	Os03g0165300	69.2376	94.5232	43.952	0.464987	-1.10474	2.99983e-05	0.000352903		homeodomain protein, putative, expressed
BAL vs. VOL	Transcription factors (GO:0003700)	LOC_Os03g11614	Os03g0215400	74.7737	102.947	46.6	0.452658	-1.14351	0.0017906	0.0112346		OsMADS1 - MADS-box family gene with MIKCc type-box, expressed
BAL vs. VOL	Transcription factors (GO:0003700)	LOC_Os01g49830	Os01g0693400	196.885	271.425	122.346	0.450755	-1.14958	9.40243e-10	3.0884e-08		B3 DNA binding domain containing protein, expressed
BAL vs. VOL	Transcription factors (GO:0003700)	LOC_Os03g21800	Os03g0336200	232.879	325.001	140.758	0.4331	-1.20723	4.79744e-09	1.39293e-07		bZIP transcription factor family protein, putative, expressed
BAL vs. VOL	Transcription factors (GO:0003700)	LOC_Os07g47790	Os07g0674800	145.03	206.257	83.8034	0.406305	-1.29937	9.25629e-07	1.64045e-05	yes	AP2 domain containing protein, expressed
BAL vs. VOL	Transcription factors (GO:0003700)	LOC_Os02g30800	Os02g0511901, Os02g0511900	202.979	288.835	117.122	0.405499	-1.30223	0.000459673	0.00364028		POLE1 - Putative DNA polymerase epsilon catalytic subunit, expressed
BAL vs. VOL	Transcription factors (GO:0003700)	LOC_Os03g52239	Os03g0732100	26.1481	37.6508	14.6453	0.388977	-1.36224	0.000716506	0.00523891		homeobox domain containing protein, expressed
BAL vs. VOL	Transcription factors (GO:0003700)	LOC_Os06g15480	Os06g0265400	138.626	203.555	73.6961	0.362045	-1.46576	6.66426e-11	2.68917e-09		transcription factor, putative, expressed
BAL vs. VOL	Transcription factors (GO:0003700)	LOC_Os05g03860	Os05g0129300	552.751	814.246	291.255	0.3577	-1.48318	1.33716e-16	1.06483e-14		CPuORF3 - conserved peptide uORF-containing transcript, expressed
BAL vs. VOL	Transcription factors (GO:0003700)	LOC_Os01g11350	Os01g0211800	6.95692	10.3836	3.53021	0.339978	-1.55649	0.00566638	0.0286825		bZIP transcription factor domain containing protein, expressed
BAL vs. VOL	Transcription factors (GO:0003700)	LOC_Os05g51150	Os05g0589200	139.399	208.317	70.4805	0.338332	-1.56349	0.000266961	0.00230531		RNA polymerase sigma factor, putative, expressed
BAL vs. VOL	Transcription factors (GO:0003700)	LOC_Os01g21120	Os01g0313300	736.515	1110.94	362.09	0.325932	-1.61736	1.99173e-11	8.55446e-10	yes	AP2 domain containing protein, expressed
BAL vs. VOL	Transcription factors (GO:0003700)	LOC_Os08g42550	Os08g0537900	148.692	224.742	72.6423	0.323225	-1.62939	2.27434e-12	1.13423e-10		AP2 domain containing protein, expressed
BAL vs. VOL	Transcription factors (GO:0003700)	LOC_Os09g25060	Os09g0417600	66.909	101.145	32.6728	0.323029	-1.63027	0.000177886	0.00163118		OsWRKY76 - Superfamily of TFs having WRKY and zinc finger domains, expressed
BAL vs. VOL	Transcription factors (GO:0003700)	LOC_Os01g04800	Os01g0141000	8.908	13.5243	4.29169	0.317331	-1.65594	0.00249999	0.0147687		B3 DNA binding domain containing protein, expressed
BAL vs. VOL	Transcription factors (GO:0003700)	LOC_Os09g11480	Os09g0287000	54.4596	83.3442	25.575	0.306859	-1.70435	0.00491609	0.0255613		AP2 domain containing protein, expressed
BAL vs. VOL	Transcription factors (GO:0003700)	LOC_Os06g40150	Os06g0604000	275.53	423.342	127.717	0.301687	-1.72887	3.84214e-06	5.85823e-05		AP2 domain containing protein, expressed
BAL vs. VOL	Transcription factors (GO:0003700)	LOC_Os09g16510	Os09g0334500	8.57826	13.2914	3.86507	0.290794	-1.78193	0.00495794	0.0257388		OsWRKY74 - Superfamily of TFs having WRKY and zinc finger domains, expressed
BAL vs. VOL	Transcription factors (GO:0003700)	LOC_Os09g25600	Os09g0423800	59.8923	92.9468	26.8379	0.288745	-1.79213	0.000112401	0.00109847		AP2 domain containing protein, expressed
BAL vs. VOL	Transcription factors (GO:0003700)	LOC_Os04g52090	Os04g0610400	210.141	326.174	94.1093	0.288525	-1.79323	8.34563e-19	7.85431e-17		AP2 domain containing protein, expressed
BAL vs. VOL	Transcription factors (GO:0003700)	LOC_Os10g26500	Os10g0404900	6.39824	10.0498	2.74669	0.273308	-1.8714	0.00591985	0.0297798		homeobox associated leucine zipper, putative, expressed
BAL vs. VOL	Transcription factors (GO:0003700)	LOC_Os03g08460	Os03g0182800	555.662	886.801	224.523	0.253183	-1.98175	8.35419e-06	0.000116277		AP2 domain containing protein, expressed
BAL vs. VOL	Transcription factors (GO:0003700)	LOC_Os12g41200	Os12g0605200, Os12g0605100	250.1	401.419	98.7823	0.246083	-2.02278	3.71892e-07	7.20785e-06		KIP1, putative, expressed
BAL vs. VOL	Transcription factors (GO:0003700)	LOC_Os11g45924	Os11g0686400	38.325	62.8401	13.8099	0.219763	-2.18598	2.17118e-07	4.4252e-06		OsWRKY41 - Superfamily of TFs having WRKY and zinc finger domains
BAL vs. VOL	Transcription factors (GO:0003700)	LOC_Os02g10760	Os02g0202000	14.8619	25.1083	4.61547	0.183822	-2.44362	0.00144536	0.0094291		AP2 domain containing protein, expressed
BAL vs. VOL	Transcription factors (GO:0003700)	LOC_Os11g45840	Os11g0685600	7.4773	13.4495	1.50509	0.111907	-3.15963	3.40032e-05	0.000393541		expressed protein
BAL vs. VOL	Transcription factors (GO:0003700)	LOC_Os10g25170	Os10g0390800	2.10409	3.94983	0.258356	0.0654094	-3.93436	0.00954437	0.0437258		AP2 domain containing protein, expressed
BAL vs. VOL	Transcription factors (GO:0003700)	LOC_Os09g35030	Os09g0522200	22.1156	43.1197	1.11159	0.0257792	-5.27765	9.14139e-05	0.000921288		dehydration-responsive element-binding protein, putative, expressed
BAL vs. VOL	Transcription factors (GO:0003700)	LOC_Os04g55230	Os04g0645100	13263.6	18309.9	8217.32	0.4488	-1.1559	3.80367e-09	1.13739e-07		flo2/tetratricopeptide repeat domain containing protein, putative, expressed
BAL vs. VOL	Transcription factors (GO:0003700)	LOC_Os05g41166	Os05g0490600	5.5036	0	11.0071	Inf	Inf	9.92989e-07	1.74643e-05		OsMYB5/MYB family transcription factor, putative, expressed
BAL vs. VOL	Transcription factors (GO:0003700)	LOC_Os02g16620	Os02g0265900	2048.02	1462.55	2633.48	1.8006	0.8485	8.0828e-08	1.81241e-06	yes	RITA-1/reticulon domain containing protein, putative, expressed
BAL vs. VOL	Transcription factors (GO:0003700)	LOC_Os07g08420	Os07g0182000	4141.05	2832.7	5449.4	1.9238	0.9439	6.30759e-09	1.78311e-07	yes	RISBZ1/bZIP transcription factor domain containing protein, expressed
BAL vs. VOL	Essential aminoacids biosynthesis	LOC_Os01g18860	Os01g0293000	200.339	2.9115	397.768	136.621	7.094	1.17425e-97	1.60243e-94		S-adenosylmethionine synthetase, putative, expressed
BAL vs. VOL	Essential aminoacids biosynthesis	LOC_Os03g12110	Os03g0221200	58.3304	87.7008	28.9599	0.3302	-1.5985	7.4177e-06	0.000104847		homocysteine S-methyltransferase protein, putative, expressed
BAL vs. VOL	Essential aminoacids biosynthesis	LOC_Os03g55280	Os03g0760700	630.639	915.698	345.58	0.3774	-1.4059	5.1602e-08	1.2e-06		semialdehyde dehydrogenase, NAD binding domain containing protein, putative, expressed
BAL vs. VOL	Essential aminoacids biosynthesis	LOC_Os04g31000	Os04g0379300	258.91	324.798	193.021	0.5943	-0.7508	6.78015e-05	0.000711726		methyltransferase domain containing protein, expressed
BAL vs. VOL	Essential aminoacids biosynthesis	LOC_Os05g01470	Os05g0105050, Os05g0105000	95.1038	141.02	49.1872	0.3488	-1.5196	0.00925997	0.0426385		methionine S-methyltransferase, putative, expressed
BAL vs. VOL	Essential aminoacids biosynthesis	LOC_Os10g25930	Os10g0399100	4.6372	1.5044	7.7701	5.1649	2.3687	0.00899833	0.0416936		cystathionine gamma-synthase, putative
BAL vs. VOL	Essential aminoacids biosynthesis	LOC_Os12g41390	Os12g0607000	9456.39	8016.79	10896	1.3591	0.4427	0.0108713	0.0484313	yes	homocysteine S-methyltransferase protein, putative, expressed
BAL vs. VOL	Essential aminoacids biosynthesis	LOC_Os01g55870	Os01g0764400	453.844	351.143	556.544	1.5849	0.6644	0.000222207	0.00197194		chorismate mutase, chloroplast precursor, putative, expressed
BAL vs. VOL	Essential aminoacids biosynthesis	LOC_Os04g38950	Os04g0463500	168.032	138.492	197.573	1.4266	0.5126	0.0087163	0.0406516		class I glutamine amidotransferase, putative, expressed
BAL vs. VOL	Essential aminoacids biosynthesis	LOC_Os03g61120	Os03g0826500	1780.61	1452.56	2108.65	1.4517	0.5377	0.00169596	0.0107418	yes	anthranilate synthase component I-1, chloroplast precursor, putative, expressed
BAL vs. VOL	Essential aminoacids biosynthesis	LOC_Os06g42560	Os06g0632200	185.276	131.643	238.91	1.8148	0.8598	6.76289e-05	0.000710411		tryptophan synthase beta chain 2, putative, expressed
BAL vs. VOL	Essential aminoacids biosynthesis	LOC_Os02g17330	Os02g0273100	152.058	121.048	183.067	1.5124	0.5968	0.00423252	0.0226544	yes	aminotransferase domain containing protein, putative, expressed
BAL vs. VOL	Essential aminoacids biosynthesis	LOC_Os01g16940	Os01g0276500	666.914	537.238	796.589	1.4827	0.5683	0.000500848	0.00391167		MazG nucleotide pyrophosphohydrolase domain containing protein, expressed
BAL vs. VOL	Essential aminoacids biosynthesis	LOC_Os06g51450	Os06g0731100	515.562	630.102	401.022	0.6364	-0.6519	0.000238817	0.00209581	yes	PHD-finger domain containing protein, expressed
BAL vs. VOL	Essential aminoacids biosynthesis	LOC_Os05g39320	Os05g0469800	17.8085	27.0913	8.5256	0.3147	-1.668	0.000102455	0.00101615		thiamine pyrophosphate enzyme, C-terminal TPP binding domain containing protein, expressed
BAL vs. VOL	Essential aminoacids biosynthesis	LOC_Os01g46380	Os01g0652600	8059.54	6944.54	9174.54	1.3211	0.4018	0.0110036	0.0488784	yes	ketol-acid reductoisomerase, chloroplast precursor, putative, expressed
BAL vs. VOL	Essential aminoacids degradation	LOC_Os01g40630	Os01g0588900	70.8607	51.9774	89.7439	1.7266	0.7879	0.000712101	0.00521304		uncharacterized protein PA4923, putative, expressed
BAL vs. VOL	Essential aminoacids degradation	LOC_Os08g09250	Os08g0191700	35745	27807.5	43682.5	1.5709	0.6516	5.93382e-05	0.000633969	yes	glyoxalase family protein, putative, expressed
BAL vs. VOL	Essential aminoacids degradation	LOC_Os03g64070	Os03g0857900	28.1799	17.8451	38.5147	2.1583	1.1099	0.000737908	0.00538359		uncharacterized protein PA4923, putative, expressed
BAL vs. VOL	Essential aminoacids degradation	LOC_Os05g22970	Os05g0295800	1764.3	1412.68	2115.91	1.4978	0.5828	0.00165992	0.0105625	yes	glyoxalase family protein, putative, expressed
BAL vs. VOL	Nutraceutical compounds	LOC_Os06g32350	None	337.083	1.7814	672.385	377.445	8.5601	2.96986e-116	6.85854e-113		THION12 - Plant thionin family protein precursor
CAR vs. GV	Starch biosynthesis (GO:0019252)	LOC_Os10g30156	Os10g0437600	983.469	1141.3	825.637	0.723417	-0.467101	0.00504662	0.0497594	yes	starch synthase, putative, expressed
CAR vs. GV	Starch biosynthesis (GO:0019252)	LOC_Os06g51084	Os06g0726400	154197	185339	123055	0.663948	-0.590858	0.000217969	0.00392491		1,4-alpha-glucan-branching enzyme, chloroplast precursor, putative, expressed
CAR vs. GV	Starch biosynthesis (GO:0019252)	LOC_Os04g16680	Os04g0234600	701.69	878.995	524.384	0.596572	-0.745231	0.000837881	0.0120498		fructose-1,6-bisphosphatase, putative, expressed
CAR vs. GV	Starch metabolism (GO:0005982)	LOC_Os04g33740	Os04g0413500	807.017	575.512	1038.52	1.80452	0.851616	9.45943e-07	3.21892e-05	yes	glycosyl hydrolases, putative, expressed
CAR vs. GV	Starch metabolism (GO:0005982)	LOC_Os02g33110	Os02g0534400	49.4091	64.1297	34.6884	0.54091	-0.886539	0.00348937	0.0369494		glycosyl hydrolases, putative, expressed
CAR vs. GV	Starch metabolism (GO:0005982)	LOC_Os01g52250	Os01g0720600	221.036	173.731	268.342	1.54459	0.627223	0.00137974	0.0179612		starch synthase, putative, expressed
CAR vs. GV	Starch metabolism (GO:0005982)	LOC_Os01g65780	Os01g0880200	2168.59	2561.27	1775.91	0.69337	-0.528302	0.00162562	0.0204338	yes	glycosyl transferase, putative, expressed
CAR vs. GV	Starch metabolism (GO:0005982)	LOC_Os07g42490	Os07g0616800	31929.1	26482.5	37375.8	1.4113	0.4971	0.00185676	0.0227783	yes	SUS3 - sucrose synthase, putative, expressed
CAR vs. GV	Starch catabolic process (GO:0005983)	LOC_Os06g30310	Os06g0498450, Os06g0498400	1922.28	1128.3	2716.27	2.4074	1.26747	1.53483e-14	1.43053e-12		alpha-glucan water dikinase, chloroplast precursor, putative, expressed
CAR vs. GV	Starch catabolic process (GO:0005983)	LOC_Os06g49970	Os06g0713800	137.582	178.484	96.681	0.54168	-0.884486	5.49724e-05	0.00120157		alpha-amylase precursor, putative, expressed
CAR vs. GV	Starch catabolic process (GO:0005983)	LOC_Os07g35940	Os07g0543300	33.0259	50.6019	15.4499	0.305323	-1.71159	9.52507e-07	3.23754e-05		beta-amylase, putative
CAR vs. GV	Starch catabolic process (GO:0005983)	LOC_Os02g52710	Os02g0765600	8.36889	14.5808	2.15698	0.147933	-2.75699	0.000563857	0.0086746		alpha-amylase precursor, putative, expressed
CAR vs. GV	Grain Storage Proteins (GO:0045735)	LOC_Os01g55630	Os01g0761800	11.2085	19.9097	2.50736	0.125937	-2.98923	6.86422e-06	0.000192114		glutelin, putative
CAR vs. GV	Grain Storage Proteins (GO:0045735)	LOC_Os02g14600	Os02g0242600	64446.7	78093.3	50800.1	0.650506	-0.620366	0.000101291	0.00201487		glutelin, putative, expressed
CAR vs. GV	Grain Storage Proteins (GO:0045735)	LOC_Os02g15090	Os02g0249000	83960.3	102950	64970.3	0.631083	-0.664098	3.30758e-05	0.000770096	yes	glutelin, putative, expressed
CAR vs. GV	Grain Storage Proteins (GO:0045735)	LOC_Os02g15150	Os02g0249600	334166	393924	274407	0.6966	-0.521598	0.00112329	0.0152372	yes	glutelin, putative, expressed
CAR vs. GV	Grain Storage Proteins (GO:0045735)	LOC_Os02g16820	Os02g0268100	27731.5	33776.3	21686.7	0.642069	-0.639201	0.000627094	0.00946941	yes	glutelin, putative, expressed
CAR vs. GV	Grain Storage Proteins (GO:0045735)	LOC_Os02g16830	Os02g0268300	63444.5	25450.1	101439	3.98579	1.99487	9.55821e-34	1.96733e-31		glutelin, putative, expressed
CAR vs. GV	Grain Storage Proteins (GO:0045735)	LOC_Os02g29010	Os02g0491700	48.4984	18.8228	78.1739	4.15315	2.0542	1.63946e-05	0.000413901		retrotransposon protein, putative, unclassified
CAR vs. GV	Grain Storage Proteins (GO:0045735)	LOC_Os03g31360	Os03g0427300	502972	640206	365738	0.571283	-0.807723	4.70154e-07	1.68992e-05	yes	glutelin, putative, expressed
CAR vs. GV	Grain Storage Proteins (GO:0045735)	LOC_Os03g31570	Os03g0430000	274.138	207.441	340.835	1.64305	0.716374	0.000130175	0.00250698	yes	proline-rich family protein, putative, expressed
CAR vs. GV	Grain Storage Proteins (GO:0045735)	LOC_Os03g55740	Os03g0766350	1279.59	756.87	1802.31	2.38127	1.25173	1.34774e-13	1.12207e-11		SSA4 - 2S albumin seed storage family protein precursor, expressed
CAR vs. GV	Grain Storage Proteins (GO:0045735)	LOC_Os04g52260	Os04g0612500	236.029	376.744	95.3132	0.252992	-1.98284	1.35366e-21	1.84042e-19		LTPL124 - Protease inhibitor/seed storage/LTP family protein precursor, expressed
CAR vs. GV	Grain Storage Proteins (GO:0045735)	LOC_Os05g10830	Os05g0197200	3.63426	0.844821	6.42369	7.60362	2.92669	0.00326364	0.0351621		proteophosphoglycan ppg4, putative, expressed
CAR vs. GV	Grain Storage Proteins (GO:0045735)	LOC_Os06g36400	Os06g0559500	1254.61	867.456	1641.77	1.89263	0.920394	3.61676e-08	1.58341e-06	yes	HAD superfamily phosphatase, putative, expressed
CAR vs. GV	Grain Storage Proteins (GO:0045735)	LOC_Os07g11910	Os07g0219300	2170.93	8.01603	4333.84	540.647	9.07854	1.07079e-75	6.89938e-73		PROLM20 - Prolamin precursor, expressed
CAR vs. GV	Grain Storage Proteins (GO:0045735)	LOC_Os07g11900	Os07g0219250	1667.32	2.3503	3332.29	1417.83	10.4695	3.47812e-240	5.1544e-236		PROLM19 - Prolamin precursor, putative, expressed
CAR vs. GV	Grain Storage Proteins (GO:0045735)	LOC_Os02g25640	Os02g0453600	434565	514524	354606	0.689193	-0.53702	0.00485664	0.0482598	yes	glutelin, putative, expressed
CAR vs. GV	Grain Storage Proteins (GO:0045735)	LOC_Os08g08970	Os08g0189200	104.014	132.246	75.7815	0.573036	-0.803303	0.00455686	0.0458455		Cupin domain containing protein, expressed
CAR vs. GV	Grain Storage Proteins (GO:0045735)	LOC_Os08g08980	Os08g0189300	465.553	704.174	226.931	0.322266	-1.63368	1.50398e-18	1.79744e-16		cupin domain containing protein, expressed
CAR vs. GV	Grain Storage Proteins (GO:0045735)	LOC_Os10g31440	Os10g0451900	15.4521	24.0927	6.81154	0.282722	-1.82254	0.000409139	0.00664829		retrotransposon protein, putative, unclassified, expressed
CAR vs. GV	Grain Storage Proteins (GO:0045735)	LOC_Os11g33000	Os11g0535525	52402.3	64447.2	40357.4	0.626209	-0.675285	2.38837e-05	0.000575988		SSA5 - 2S albumin seed storage family protein precursor, expressed
CAR vs. GV	Grain Storage Proteins (GO:0045735)	LOC_Os12g16880	Os12g0269100	1141.08	21.4235	2260.75	105.526	6.72146	1.51352e-165	8.97182e-162		PROLM27 - Prolamin precursor, expressed
CAR vs. GV	Grain Storage Proteins (GO:0045735)	LOC_Os12g17010	Os12g0269600	22785.4	28.9774	45541.8	1571.63	10.618	0	0		PROLM29 - Prolamin precursor, expressed
CAR vs. GV	Grain Storage Proteins transporter	LOC_Os03g52340	Os03g0733800	3418.03	4149.32	2686.74	0.6475	-0.627	0.000557892	0.0086032	yes	Ero1/endoplasmic oxidoreductin-1 precursor, putative, expressed
CAR vs. GV	Grain Storage Proteins transporter	LOC_Os02g02410	Os02g0115900	35294.2	49779.1	20809.2	0.418	-1.2583	1.37172e-11	9.43302e-10	yes	BiP/DnaK family protein, putative, expressed
CAR vs. GV	Allergens	LOC_Os12g02310	Os12g0115000, Os12g0115050	1275.95	1650.93	900.961	0.5457	-0.8737	1.07881e-06	3.64178e-05		LTPL11 - Protease inhibitor/seed storage/LTP family protein precursor, expressed
CAR vs. GV	Tocochromanols biosynthesis	LOC_Os07g32774	Os07g0512000	106.585	19.6665	193.504	9.8393	3.2986	1.8996e-33	3.88291e-31	yes	chorismate mutase/prephenate dehydratase, putative, expressed
CAR vs. GV	Tocochromanols biosynthesis	LOC_Os05g33840	Os05g0408900	117.261	162.041	72.4813	0.4473	-1.1607	0.000508656	0.00795151		1-deoxy-D-xylulose-5-phosphate synthase/transketolase, putative, expressed
CAR vs. GV	Tocochromanols biosynthesis	LOC_Os12g01480	Os12g0105500	80.4314	112.157	48.7054	0.4343	-1.2034	1.61736e-06	5.22758e-05		phytol kinase/phosphatidate cytidylyltransferase, putative, expressed
CAR vs. GV	Sterols biosynthesis	LOC_Os02g48330	Os02g0713900	63.8062	44.5187	83.0937	1.8665	0.9003	0.000499715	0.00784069		3-hydroxy-3-methylglutaryl-coenzyme A reductase, putative, expressed
CAR vs. GV	Sterols biosynthesis	LOC_Os04g52230	Os04g0611800	949.64	1382.43	516.847	0.3739	-1.4194	7.28441e-17	7.82256e-15		ent-kaurene synthase, chloroplast precursor, putative, expressed
CAR vs. GV	Sterols biosynthesis	LOC_Os03g59290	Os03g0807600	91.4715	55.2975	127.645	2.3083	1.2069	4.26832e-07	1.54845e-05		C-methyltransferase, putative, expressed
CAR vs. GV	Sterols biosynthesis	LOC_Os04g52210	Os04g0611700	296.591	591.025	2.157	0.0036	-8.0981	1.0601e-130	2.85639e-127		terpene synthase, putative, expressed
CAR vs. GV	Grain size	LOC_Os05g06660	Os05g0158500	17.3061	9.1715	25.4407	2.7739	1.4719	0.00173296	0.0215179		GS5/OsSCP26 - Putative Serine Carboxypeptidase homologue, expressed
CAR vs. GV	Grain size	LOC_Os11g14220	Os11g0247300	31032.1	37563.4	24500.8	0.6523	-0.6165	0.000114833	0.00224656	yes	SRS5/tubulin/FtsZ domain containing protein, putative, expressed
CAR vs. GV	Grain size	LOC_Os04g45810	Os04g0541700	8.75237	2.08553	15.4192	7.39342	2.88624	0.000415796	0.00674906		homeobox associated leucine zipper, putative, expressed
CAR vs. GV	Transcription factors (GO:0003700)	LOC_Os11g45840	Os11g0685600	6.3143	0.848402	11.7802	13.8852	3.79547	6.19552e-05	0.00133451		expressed protein
CAR vs. GV	Transcription factors (GO:0003700)	LOC_Os07g17230	Os07g0273700	55.3101	23.3802	87.24	3.73136	1.8997	9.21701e-12	6.443e-10		disease resistance protein, putative, expressed
CAR vs. GV	Transcription factors (GO:0003700)	LOC_Os08g09840	Os08g0198400	48.3244	22.3959	74.253	3.31547	1.72921	1.83934e-08	8.42602e-07		transposon protein, putative, unclassified
CAR vs. GV	Transcription factors (GO:0003700)	LOC_Os01g54890	Os01g0752500	10.7871	5.07609	16.498	3.25015	1.70051	0.00302123	0.033104		ethylene-responsive transcription factor 2, putative, expressed
CAR vs. GV	Transcription factors (GO:0003700)	LOC_Os06g45650	Os06g0667266	50.9799	25.5129	76.4469	2.99641	1.58323	4.11447e-08	1.77768e-06	yes	OsMADS30 - MADS-box family gene with MIKCc type-box, expressed
CAR vs. GV	Transcription factors (GO:0003700)	LOC_Os03g11614	Os03g0215400	119.576	62.3859	176.766	2.83342	1.50254	0.000105296	0.00208197		OsMADS1 - MADS-box family gene with MIKCc type-box, expressed
CAR vs. GV	Transcription factors (GO:0003700)	LOC_Os11g45924	Os11g0686400	39.1527	20.5775	57.7279	2.80539	1.4882	0.000262437	0.00458631		OsWRKY41 - Superfamily of TFs having WRKY and zinc finger domains
CAR vs. GV	Transcription factors (GO:0003700)	LOC_Os02g32590	Os02g0527300	154.169	87.7003	220.638	2.51582	1.33103	2.48416e-09	1.29855e-07		HSF-type DNA-binding domain containing protein, expressed
CAR vs. GV	Transcription factors (GO:0003700)	LOC_Os06g39906	Os06g0601000	182.689	109.63	255.747	2.33281	1.22207	0.000100664	0.00200914		homeobox domain containing protein, expressed
CAR vs. GV	Transcription factors (GO:0003700)	LOC_Os06g11330	Os06g0217300	52.3059	32.2691	72.3426	2.24185	1.16469	6.10902e-05	0.0013178		OsMADS55 - MADS-box family gene with MIKCc type-box, expressed
CAR vs. GV	Transcription factors (GO:0003700)	LOC_Os05g25770	Os05g0322900	18.4753	25.3949	11.5557	0.45504	-1.13593	0.00396557	0.0409531		OsWRKY45 - Superfamily of TFs having WRKY and zinc finger domains, expressed
CAR vs. GV	Transcription factors (GO:0003700)	LOC_Os08g43210	Os08g0545500	370.35	582.348	158.351	0.271919	-1.87875	4.90941e-08	2.10579e-06		AP2 domain containing protein, expressed
CAR vs. GV	Transcription factors (GO:0003700)	LOC_Os07g15440	Os07g0258100	772.052	478.755	1065.35	2.22525	1.15397	6.58872e-08	2.76997e-06		alanyl-tRNA synthetase family protein, expressed
CAR vs. GV	Transcription factors (GO:0003700)	LOC_Os06g49840	Os06g0712700	58.809	39.5064	78.1116	1.97719	0.983449	0.000544222	0.00841429		OsMADS16 - MADS-box family gene with MIKCc type-box, expressed
CAR vs. GV	Transcription factors (GO:0003700)	LOC_Os11g13930	Os11g0243300	43.4907	29.8211	57.1602	1.91677	0.938678	0.00214618	0.025526		ZF-HD protein dimerisation region containing protein, expressed
CAR vs. GV	Transcription factors (GO:0003700)	LOC_Os03g58620	Os03g0800500	78.0268	55.4181	100.636	1.81593	0.860711	0.000624798	0.00944334		small multi-drug export protein, putative, expressed
CAR vs. GV	Transcription factors (GO:0003700)	LOC_Os11g19060	Os11g0295900	50.4817	36.1343	64.8291	1.79412	0.843273	0.0036697	0.0384605		BABY BOOM 1, putative, expressed
CAR vs. GV	Transcription factors (GO:0003700)	LOC_Os07g42750	Os07g0619600	92.8474	67.9975	117.697	1.73091	0.791528	0.0010395	0.0143837		DDT domain containing protein, putative, expressed
CAR vs. GV	Transcription factors (GO:0003700)	LOC_Os10g01470	Os10g0103700	82.0457	61.3896	102.702	1.67295	0.742394	0.00218297	0.0258494		homeobox associated leucine zipper, putative, expressed
CAR vs. GV	Transcription factors (GO:0003700)	LOC_Os03g48970	Os03g0696300	659.577	535.034	784.119	1.46555	0.551444	0.0013587	0.0177247	yes	nuclear transcription factor Y subunit, putative, expressed
CAR vs. GV	Transcription factors (GO:0003700)	LOC_Os09g13940	Os09g0309700	365.142	301.371	428.912	1.4232	0.50914	0.00482849	0.0480401	yes	AP2 domain containing protein, expressed
CAR vs. GV	Transcription factors (GO:0003700)	LOC_Os12g37410	Os12g0560900	1013.43	843.803	1183.05	1.40205	0.487534	0.00338711	0.0361378		CPuORF5 - conserved peptide uORF-containing transcript, expressed
CAR vs. GV	Transcription factors (GO:0003700)	LOC_Os01g46970	Os01g0658900	583.952	684.98	482.924	0.705019	-0.504265	0.00362332	0.0380686		transcription factor, putative, expressed
CAR vs. GV	Transcription factors (GO:0003700)	LOC_Os06g42910	Os06g0635700	187.139	227.195	147.082	0.647383	-0.627309	0.00233395	0.0272091		expressed protein
CAR vs. GV	Transcription factors (GO:0003700)	LOC_Os05g41780	Os05g0497300	482.993	588.875	377.111	0.640393	-0.64297	0.000180615	0.00333328		AP2 domain containing protein, expressed
CAR vs. GV	Transcription factors (GO:0003700)	LOC_Os06g48534	Os06g0698900	334.965	427.412	242.518	0.567411	-0.817533	7.66375e-06	0.000212484		GATA transcription factor 25, putative, expressed
CAR vs. GV	Transcription factors (GO:0003700)	LOC_Os07g47790	Os07g0674800	257.141	328.218	186.064	0.566891	-0.818858	0.000278857	0.00482489	yes	AP2 domain containing protein, expressed
CAR vs. GV	Transcription factors (GO:0003700)	LOC_Os03g06920	Os03g0165200, Os03g0165266	101.379	131.179	71.5797	0.545664	-0.873916	0.000320386	0.00540506		DRD1, putative, expressed
CAR vs. GV	Transcription factors (GO:0003700)	LOC_Os02g08540	Os02g0182700	90.7897	118.161	63.4183	0.53671	-0.897785	0.000129505	0.0024957		expressed protein
CAR vs. GV	Transcription factors (GO:0003700)	LOC_Os01g64730	Os01g0867300	422.181	575.663	268.7	0.466766	-1.09923	7.17617e-06	0.000199901		bZIP transcription factor domain containing protein, expressed
CAR vs. GV	Transcription factors (GO:0003700)	LOC_Os11g42490	Os11g0644600	25.3811	36.0848	14.6773	0.406743	-1.29781	0.00125098	0.0166792		retrotransposon protein, putative, unclassified, expressed
CAR vs. GV	Transcription factors (GO:0003700)	LOC_Os03g55590	Os03g0764600	354.327	504.656	203.997	0.4042	-1.3068	5.47581e-12	3.93926e-10		MYB family transcription factor, putative, expressed
CAR vs. GV	Transcription factors (GO:0003700)	LOC_Os01g49830	Os01g0693400	355.857	546.113	165.602	0.303237	-1.72148	9.81715e-20	1.23293e-17		B3 DNA binding domain containing protein, expressed
CAR vs. GV	Transcription factors (GO:0003700)	LOC_Os09g25060	Os09g0417600	321.151	554.748	87.5539	0.157826	-2.66359	7.57505e-13	5.87741e-11		OsWRKY76 - Superfamily of TFs having WRKY and zinc finger domains, expressed
CAR vs. GV	Essential aminoacids biosynthesis	LOC_Os01g18860	Os01g0293000	247.361	17.2524	477.469	27.6754	4.7905	3.96016e-77	2.66762e-74		S-adenosylmethionine synthetase, putative, expressed
CAR vs. GV	Essential aminoacids biosynthesis	LOC_Os01g22010	Os01g0323600	4110.67	4861.66	3359.69	0.6911	-0.5331	0.002864	0.0317094	yes	S-adenosylmethionine synthetase, putative, expressed
CAR vs. GV	Essential aminoacids biosynthesis	LOC_Os01g56610	Os01g0772900	103.515	164.05	42.9801	0.262	-1.9324	2.70551e-05	0.000644085		homocysteine S-methyltransferase protein, putative, expressed
CAR vs. GV	Essential aminoacids biosynthesis	LOC_Os03g18130	Os03g0291500	54.6679	73.1206	36.2152	0.4953	-1.0137	0.000219656	0.00395287		asparagine synthetase, putative, expressed
CAR vs. GV	Essential aminoacids biosynthesis	LOC_Os03g63330	Os03g0850400	444.668	596.86	292.475	0.49	-1.0291	3.26121e-07	1.20975e-05		aspartokinase, chloroplast precursor, putative, expressed
CAR vs. GV	Essential aminoacids biosynthesis	LOC_Os04g31000	Os04g0379300	315.688	231.972	399.405	1.7218	0.7839	2.67586e-05	0.00063754		methyltransferase domain containing protein, expressed
CAR vs. GV	Essential aminoacids biosynthesis	LOC_Os07g20544	Os07g0300900	171.54	131.538	211.542	1.6082	0.6855	0.000767629	0.0112022		aspartokinase, chloroplast precursor, putative, expressed
CAR vs. GV	Essential aminoacids biosynthesis	LOC_Os05g30750	Os05g0370600	3223.59	3863.66	2583.52	0.6687	-0.5806	0.000350084	0.00583585	yes	anthranilate phosphoribosyltransferase, putative, expressed
CAR vs. GV	Essential aminoacids biosynthesis	LOC_Os01g16940	Os01g0276500	544.054	439.326	648.783	1.4768	0.5624	0.00110299	0.0150375		MazG nucleotide pyrophosphohydrolase domain containing protein, expressed
CAR vs. GV	Essential aminoacids biosynthesis	LOC_Os05g33260	Os05g0400800	347.834	135.56	560.109	4.1318	2.0468	6.4545e-14	5.56119e-12	yes	1-5-phosphoribosyl-5-5-phosphoribosylaminomethylideneaminoimidazole-4-carboxamide isomerase, chloroplast precursor, putative, expressed
CAR vs. GV	Essential aminoacids biosynthesis	LOC_Os03g15120	Os03g0256400	721.79	593.333	850.246	1.433	0.519	0.00219042	0.0258859	yes	imidazole glycerol phosphate synthase hisHF, chloroplast precursor, putative, expressed
CAR vs. GV	Essential aminoacids biosynthesis	LOC_Os06g42000	Os06g0625500	1099.78	823.858	1375.71	1.6698	0.7397	1.28558e-05	0.000333362		peroxiredoxin, putative, expressed
CAR vs. GV	Essential aminoacids biosynthesis	LOC_Os03g50510	Os03g0713000	1168.46	924.567	1412.35	1.5276	0.6112	0.000241655	0.00427998		threonine dehydratase biosynthetic, chloroplast precursor, putative, expressed
CAR vs. GV	Essential aminoacids biosynthesis	LOC_Os05g39320	Os05g0469800	47.0442	65.9518	28.1366	0.4266	-1.229	0.00015375	0.0028837		thiamine pyrophosphate enzyme, C-terminal TPP binding domain containing protein, expressed
CAR vs. GV	Essential aminoacids biosynthesis	LOC_Os04g48540	Os04g0574800	7.5436	2.9375	12.1497	4.136	2.0482	0.00331657	0.035603		dihydrodipicolinate synthase, chloroplast precursor, putative
CAR vs. GV	Essential aminoacids degradation	LOC_Os08g09250	Os08g0191700	24854.4	20552.5	29156.3	1.4186	0.5045	0.00271315	0.0305529	yes	glyoxalase family protein, putative, expressed
CAR vs. GV	Nutraceutical compounds	LOC_Os02g07628	None	152.961	11.7876	294.134	24.9528	4.6411	9.33848e-08	3.82297e-06		gamma-thionin family domain containing protein
CAR vs. GV	Nutraceutical compounds	LOC_Os02g52930	Os02g0768300	127.612	181.127	74.0969	0.4091	-1.2895	6.27107e-08	2.6477e-06		integral membrane protein DUF6 containing protein, expressed
CAR vs. GV	Nutraceutical compounds	LOC_Os05g03640	Os05g0127500	118.402	161.111	75.6926	0.4698	-1.0898	3.81518e-06	0.000113875		flavonol synthase/flavanone 3-hydroxylase, putative, expressed
CAR vs. VN	Starch biosynthesis (GO:0019252)	LOC_Os03g31750	Os03g0432100	3644.52	2522.68	4766.36	1.8894	0.917931	0.00316852	0.0270972	yes	pyruvate, phosphate dikinase, chloroplast precursor, putative, expressed
CAR vs. VN	Starch biosynthesis (GO:0019252)	LOC_Os06g12450	Os06g0229800	8388.77	10448	6329.56	0.605817	-0.723046	6.1559e-05	0.00108284	yes	soluble starch synthase 2-3, chloroplast precursor, putative, expressed
CAR vs. VN	Starch biosynthesis (GO:0019252)	LOC_Os06g51084	Os06g0726400	147033	185339	108727	0.586639	-0.769455	1.13233e-05	0.000253278		1,4-alpha-glucan-branching enzyme, chloroplast precursor, putative, expressed
CAR vs. VN	Starch biosynthesis (GO:0019252)	LOC_Os08g25734	Os08g0345800	51703.5	65473.8	37933.2	0.579364	-0.787459	0.0003972	0.00509383	yes	glucose-1-phosphate adenylyltransferase large subunit, chloroplast precursor, putative, expressed
CAR vs. VN	Starch biosynthesis (GO:0019252)	LOC_Os05g50380	Os05g0580000	3407.45	4088.14	2726.75	0.666992	-0.584259	0.000803311	0.00906849		glucose-1-phosphate adenylyltransferase large subunit, chloroplast precursor, putative, expressed
CAR vs. VN	Starch biosynthesis (GO:0019252)	LOC_Os04g16680	Os04g0234600	668.481	878.995	457.967	0.521012	-0.940611	0.000368087	0.00479008		fructose-1,6-bisphosphatase, putative, expressed
CAR vs. VN	Starch biosynthesis (GO:0019252)	LOC_Os10g30156	Os10g0437600	896.917	1141.3	652.533	0.571745	-0.806557	8.54995e-06	0.000196911	yes	starch synthase, putative, expressed
CAR vs. VN	Starch biosynthesis (GO:0019252)	LOC_Os06g06560	Os06g0160700	10513.1	13875.6	7150.55	0.515333	-0.956424	0.000590178	0.00705042	yes	starch synthase, putative, expressed
CAR vs. VN	Starch metabolism (GO:0005982)	LOC_Os02g32660	Os02g0528200	52358.7	65121.2	39596.2	0.608039	-0.717764	7.11111e-05	0.00121737		1,4-alpha-glucan-branching enzyme, chloroplast precursor, putative, expressed
CAR vs. VN	Starch metabolism (GO:0005982)	LOC_Os04g33740	Os04g0413500	436.252	575.512	296.993	0.51605	-0.954418	1.37836e-07	4.93006e-06		glycosyl hydrolases, putative, expressed
CAR vs. VN	Starch metabolism (GO:0005982)	LOC_Os01g65780	Os01g0880200	1935.08	2561.27	1308.88	0.511029	-0.968524	1.68727e-07	5.88074e-06	yes	glycosyl transferase, putative, expressed
CAR vs. VN	Starch metabolism (GO:0005982)	LOC_Os06g09450	Os06g0195150, Os06g0194900	15155.2	19202.4	11108	0.5785	-0.7897	3.81067e-05	0.000721934		SUS2 - sucrose synthase, putative, expressed
CAR vs. VN	Starch metabolism (GO:0005982)	LOC_Os03g55090	Os03g0758100	25657.9	31736.7	19579.2	0.6169	-0.6968	8.44528e-05	0.00141901	yes	Pho1 - alpha-glucan phosphorylast isozyme, putative, expressed
CAR vs. VN	Starch catabolic process (GO:0005983)	LOC_Os06g30310	Os06g0498400, Os06g0498450	1393.99	1128.3	1659.68	1.47095	0.556751	0.00267592	0.0237158		alpha-glucan water dikinase, chloroplast precursor, putative, expressed
CAR vs. VN	Starch catabolic process (GO:0005983)	LOC_Os07g35940	Os07g0543300	34.5546	50.6019	18.5073	0.365742	-1.4511	4.98312e-06	0.000122875		beta-amylase, putative
CAR vs. VN	Starch catabolic process (GO:0005983)	LOC_Os06g49970	Os06g0713800	140.98	178.484	103.476	0.57975	-0.786497	0.000465601	0.00580965		alpha-amylase precursor, putative, expressed
CAR vs. VN	Starch catabolic process (GO:0005983)	LOC_Os10g32810	Os10g0465700	428.952	634.261	223.643	0.352604	-1.50388	4.1076e-09	1.96595e-07	yes	beta-amylase, putative, expressed
CAR vs. VN	Grain Storage Proteins (GO:0045735)	LOC_Os01g55630	Os01g0761800	12.7636	19.9097	5.61754	0.28215	-1.82546	0.000349815	0.00460108		glutelin, putative
CAR vs. VN	Grain Storage Proteins (GO:0045735)	LOC_Os01g74480	Os01g0976200	32.8976	6.19639	59.5989	9.61832	3.26579	0.00646446	0.0466664		cupin domain containing protein, expressed
CAR vs. VN	Grain Storage Proteins (GO:0045735)	LOC_Os02g11820	Os02g0208900	1556.18	1815.68	1296.67	0.714148	-0.485706	0.00522733	0.0396129		GTPase-activating protein, putative, expressed
CAR vs. VN	Grain Storage Proteins (GO:0045735)	LOC_Os02g14600	Os02g0242600	60098.5	78093.3	42103.8	0.539147	-0.891248	1.82463e-07	6.30097e-06		glutelin, putative, expressed
CAR vs. VN	Grain Storage Proteins (GO:0045735)	LOC_Os02g15090	Os02g0249000	74701.6	102950	46452.7	0.451215	-1.14811	1.74818e-11	1.2461e-09	yes	glutelin, putative, expressed
CAR vs. VN	Grain Storage Proteins (GO:0045735)	LOC_Os02g15150	Os02g0249600	310829	393924	227734	0.578116	-0.79057	1.74203e-06	4.77848e-05	yes	glutelin, putative, expressed
CAR vs. VN	Grain Storage Proteins (GO:0045735)	LOC_Os02g16830	Os02g0268300	21548.1	25450.1	17646.1	0.693362	-0.528319	0.0015159	0.0150731		glutelin, putative, expressed
CAR vs. VN	Grain Storage Proteins (GO:0045735)	LOC_Os02g25640	Os02g0453600	374129	514524	233734	0.454273	-1.13837	5.26462e-08	2.0491e-06	yes	glutelin, putative, expressed
CAR vs. VN	Grain Storage Proteins (GO:0045735)	LOC_Os02g29010	Os02g0491700	92.899	18.8228	166.975	8.87089	3.14908	2.41385e-10	1.42874e-08		retrotransposon protein, putative, unclassified
CAR vs. VN	Grain Storage Proteins (GO:0045735)	LOC_Os03g31360	Os03g0427300	481150	640206	322095	0.503111	-0.991051	1.02443e-08	4.60903e-07	yes	glutelin, putative, expressed
CAR vs. VN	Grain Storage Proteins (GO:0045735)	LOC_Os03g55350	Os03g0761500	6309.03	4925.5	7692.56	1.56178	0.643194	0.000449037	0.00562872		OsSub31 - Putative Subtilisin homologue, expressed
CAR vs. VN	Grain Storage Proteins (GO:0045735)	LOC_Os03g55740	Os03g0766350	601.234	756.87	445.599	0.58874	-0.764298	2.18131e-05	0.000441992		SSA4 - 2S albumin seed storage family protein precursor, expressed
CAR vs. VN	Grain Storage Proteins (GO:0045735)	LOC_Os04g10530	Os04g0184100	62.1204	7.03763	117.203	16.6538	4.05778	2.01625e-26	5.45097e-24		amidase, putative, expressed
CAR vs. VN	Grain Storage Proteins (GO:0045735)	LOC_Os04g49690	Os04g0586500	565.27	723.497	407.043	0.562604	-0.829808	0.00356115	0.0294426		FERONIA receptor-like kinase, putative, expressed
CAR vs. VN	Grain Storage Proteins (GO:0045735)	LOC_Os04g52260	Os04g0612500	286.817	376.744	196.89	0.522611	-0.936191	6.80431e-06	0.000161288		LTPL124 - Protease inhibitor/seed storage/LTP family protein precursor, expressed
CAR vs. VN	Grain Storage Proteins (GO:0045735)	LOC_Os05g10830	Os05g0197200	27.7576	0.844821	54.6703	64.7123	6.01597	5.11153e-18	7.51921e-16		proteophosphoglycan ppg4, putative, expressed
CAR vs. VN	Grain Storage Proteins (GO:0045735)	LOC_Os06g36400	Os06g0559500	1140.82	867.456	1414.19	1.63028	0.705116	4.1839e-05	0.000778875	yes	HAD superfamily phosphatase, putative, expressed
CAR vs. VN	Grain Storage Proteins (GO:0045735)	LOC_Os12g16890	Os12g0269200	29454.4	38221.6	20687.2	0.541245	-0.885647	7.62257e-06	0.000178151		PROLM28 - Prolamin precursor, expressed
CAR vs. VN	Grain Storage Proteins (GO:0045735)	LOC_Os07g10580	Os07g0206500	149987	219193	80780.4	0.368535	-1.44013	1.56885e-05	0.000332953		PROLM26 - Prolamin precursor, expressed
CAR vs. VN	Grain Storage Proteins (GO:0045735)	LOC_Os08g08960	Os08g0189100	132395	156414	108376	0.692878	-0.529326	0.00216132	0.0200244		Cupin domain containing protein, expressed
CAR vs. VN	Grain Storage Proteins (GO:0045735)	LOC_Os08g08980	Os08g0189300	469.629	704.174	235.085	0.333845	-1.58275	2.6939e-15	3.01646e-13		cupin domain containing protein, expressed
CAR vs. VN	Grain Storage Proteins (GO:0045735)	LOC_Os08g09040	Os08g0189850	5.54657	1.17692	9.91621	8.42553	3.07477	0.00433096	0.0342561		Cupin domain containing protein, expressed
CAR vs. VN	Grain Storage Proteins (GO:0045735)	LOC_Os11g33000	Os11g0535525	50982	64447.2	37516.7	0.582131	-0.780585	3.54173e-06	9.04542e-05		SSA5 - 2S albumin seed storage family protein precursor, expressed
CAR vs. VN	Grain Storage Proteins (GO:0045735)	LOC_Os12g16880	Os12g0269100, Os12g0269200	15.3515	21.4235	9.27959	0.43315	-1.20706	0.000456484	0.00571252		PROLM27 - Prolamin precursor, expressed
CAR vs. VN	Grain Storage Proteins (GO:0045735)	LOC_Os12g17010	Os12g0269600	18.483	28.9774	7.98848	0.27568	-1.85894	1.36448e-08	6.02156e-07		PROLM29 - Prolamin precursor, expressed
CAR vs. VN	Grain Storage Proteins transporters	LOC_Os03g15650	Os03g0262900	678.947	821.111	536.784	0.6537	-0.6132	0.000882723	0.00980371		GEF/vacuolar sorting protein, putative, expressed
CAR vs. VN	Grain Storage Proteins transporters	LOC_Os05g01994	Os05g0110600	140.666	104.453	176.879	1.6934	0.7599	0.000709818	0.00817986	yes	rab5-interacting protein like, putative, expressed
CAR vs. VN	Grain Storage Proteins transporters	LOC_Os12g37360	Os12g0560300	675.649	846.258	505.039	0.5968	-0.7447	0.00019989	0.00291189	yes	Sar1b/miro, putative, expressed
CAR vs. VN	Grain Storage Proteins transporters	LOC_Os03g52340	Os03g0733800	2906.72	4149.32	1664.12	0.4011	-1.3181	7.38236e-11	4.78482e-09	yes	Ero1/endoplasmic oxidoreductin-1 precursor, putative, expressed
CAR vs. VN	Grain Storage Proteins transporters	LOC_Os02g02410	Os02g0115900	32121.7	49779.1	14464.2	0.2906	-1.7831	3.88679e-17	5.18394e-15	yes	BiP/DnaK family protein, putative, expressed
CAR vs. VN	Grain Storage Proteins transporters	LOC_Os11g41890	Os11g0637700	3139.44	4071.96	2206.93	0.542	-0.8837	3.55108e-07	1.13608e-05	yes	RBP-A/hnRNP/RNA recognition motif containing protein, putative, expressed
CAR vs. VN	Allergens	LOC_Os11g02400	Os11g0116000	129.806	90.4959	169.115	1.8688	0.9021	0.000644935	0.00757194		LTPL8 - Protease inhibitor/seed storage/LTP family protein precursor, expressed
CAR vs. VN	Allergens	LOC_Os12g02310	Os12g0115000, Os12g0115050	1082.67	1650.93	514.413	0.3116	-1.6823	2.44069e-17	3.35976e-15		LTPL11 - Protease inhibitor/seed storage/LTP family protein precursor, expressed
CAR vs. VN	Tocochromanols biosynthesis	LOC_Os06g43880	Os06g0646900	729.366	912.801	545.93	0.5981	-0.7416	4.99104e-05	0.000907733	yes	homogenistate phytyltransferase/prenyltransferase, putative, expressed
CAR vs. VN	Tocochromanols biosynthesis	LOC_Os06g04280	Os06g0133900	1245.34	1461.2	1029.48	0.7045	-0.5052	0.00314609	0.0269361		5-enolphyruvylshikimate 3-phosphate synthase/3-phosphoshikimate 1-carboxyvinyltransferase, chloroplast precursor, putative, expressed
CAR vs. VN	Tocochromanols biosynthesis	LOC_Os07g32774	Os07g0512000	40.4498	19.6665	61.2332	3.1136	1.6386	2.34246e-08	9.70924e-07	yes	chorismate mutase/prephenate dehydratase, putative, expressed
CAR vs. VN	Tocochromanols biosynthesis	LOC_Os06g49520	Os06g0709000	70.4425	51.7537	89.1312	1.7222	0.7843	0.0053771	0.0404421		arogenate dehydrogenase 1, chloroplast precursor, putative, expressed
CAR vs. VN	Sterols biosynthesis	LOC_Os01g50760	Os01g0703400	2068.07	1626.28	2509.86	1.5433	0.626	0.000423155	0.00534447	yes	polyprenyl synthetase, putative, expressed
CAR vs. VN	Sterols biosynthesis	LOC_Os07g10600	Os07g0206700	1371.31	1102.91	1639.72	1.4867	0.5721	0.00103601	0.0111273	yes	cycloartenol-C-24-methyltransferase 1, putative, expressed
CAR vs. VN	Sterols biosynthesis	LOC_Os03g59290	Os03g0807600	78.3858	55.2975	101.474	1.8351	0.8758	0.000713356	0.00821139		C-methyltransferase, putative, expressed
CAR vs. VN	Grain size	LOC_Os01g52050	Os01g0718300	855.675	1096.83	614.523	0.5603	-0.8358	4.70322e-06	0.00011674		D61/systemin receptor SR160 precursor, putative, expressed
CAR vs. VN	Grain size	LOC_Os02g14720	Os02g0244100	2264.54	2753.62	1775.47	0.6448	-0.6331	0.000116623	0.00184684	yes	GW2/expressed protein
CAR vs. VN	Grain size	LOC_Os07g42410	Os07g0616000	1138.6	1337.61	939.597	0.7024	-0.5095	0.00512947	0.0390885	yes	SRS1-DEP2/expressed protein
CAR vs. VN	Grain size	LOC_Os03g08330	Os03g0181100	74.9544	94.3659	55.5428	0.5886	-0.7647	0.00323984	0.0275736		TIFY11b/ZIM domain containing protein, putative, expressed
CAR vs. VN	Grain size	LOC_Os04g45810	Os04g0541700	9.3209	2.0855	16.5563	7.9386	2.9889	0.000579076	0.00693963		Oshox22/homeobox associated leucine zipper, putative, expressed
CAR vs. VN	Transcription factors (GO:0003700)	LOC_Os09g02780	Os09g0116000	11.7812	0	23.5624	Inf	Inf	7.10768e-09	3.27138e-07		OsMADS77 - MADS-box family gene with M-alpha type-box
CAR vs. VN	Transcription factors (GO:0003700)	LOC_Os01g57890	Os01g0788800	3842.36	335.282	7349.44	21.9202	4.45419	6.89132e-10	3.8015e-08	yes	Homeobox domain containing protein, expressed
CAR vs. VN	Transcription factors (GO:0003700)	LOC_Os02g43330	Os02g0649300	5.69973	1.16976	10.2297	8.74511	3.12848	0.00304833	0.0262715		homeobox associated leucine zipper, putative, expressed
CAR vs. VN	Transcription factors (GO:0003700)	LOC_Os01g61080	Os01g0826400	7.56485	1.76059	13.3691	7.59354	2.92477	0.000891403	0.00985997		OsWRKY24 - Superfamily of TFs having WRKY and zinc finger domains, expressed
CAR vs. VN	Transcription factors (GO:0003700)	LOC_Os06g22760	Os06g0333700	14.7722	4.03633	25.508	6.3196	2.65983	7.00285e-06	0.000165341		OsMADS71 - MADS-box family gene with M-alpha type-box
CAR vs. VN	Transcription factors (GO:0003700)	LOC_Os06g13670	Os06g0245900	15.3027	4.43222	26.1733	5.90523	2.56199	4.79802e-06	0.000118701		E2F family transcription factor protein, putative, expressed
CAR vs. VN	Transcription factors (GO:0003700)	LOC_Os06g01890	Os06g0108500	6.96766	2.2131	11.7222	5.29673	2.4051	0.00290818	0.0254214		MADS-box transcription factor, putative, expressed
CAR vs. VN	Transcription factors (GO:0003700)	LOC_Os06g45650	Os06g0667266, Os06g0667200	75.1829	25.5129	124.853	4.89372	2.29093	8.19921e-16	9.88153e-14	yes	OsMADS30 - MADS-box family gene with MIKCc type-box, expressed
CAR vs. VN	Transcription factors (GO:0003700)	LOC_Os01g60490	Os01g0820400	7.00632	2.47068	11.542	4.67158	2.22391	0.00236509	0.0214813		OsWRKY22 - Superfamily of TFs having WRKY and zinc finger domains, expressed
CAR vs. VN	Transcription factors (GO:0003700)	LOC_Os04g35500	Os04g0434500	13.7122	5.26629	22.158	4.20752	2.07297	0.00138274	0.0139525		ZF-HD protein dimerisation region containing protein, expressed
CAR vs. VN	Transcription factors (GO:0003700)	LOC_Os03g19900	Os03g0313100	97.3236	42.5429	152.104	3.57532	1.83807	6.74494e-10	3.7276e-08		AP2 domain containing protein, expressed
CAR vs. VN	Transcription factors (GO:0003700)	LOC_Os07g17230	Os07g0273700	42.7242	23.3802	62.0682	2.65474	1.40857	1.43433e-06	4.01145e-05		disease resistance protein, putative, expressed
CAR vs. VN	Transcription factors (GO:0003700)	LOC_Os09g35020	Os09g0522100	6.7226	2.53446	10.9107	4.30495	2.106	0.00659368	0.0473146		AP2 domain containing protein, expressed
CAR vs. VN	Transcription factors (GO:0003700)	LOC_Os01g46970	Os01g0658900	565.639	684.98	446.298	0.651548	-0.618057	0.00120648	0.0125625		transcription factor, putative, expressed
CAR vs. VN	Transcription factors (GO:0003700)	LOC_Os08g43210	Os08g0545500	311.474	582.348	40.6004	0.0697184	-3.84232	9.02407e-22	1.80536e-19		AP2 domain containing protein, expressed
CAR vs. VN	Transcription factors (GO:0003700)	LOC_Os10g42490	Os10g0575600	81.8434	45.391	118.296	2.60615	1.38192	2.34962e-05	0.000473219		homeobox and START domains containing protein, putative, expressed
CAR vs. VN	Transcription factors (GO:0003700)	LOC_Os05g27730	Os05g0343400	99.255	55.6094	142.901	2.56972	1.36161	8.39611e-08	3.1183e-06		OsWRKY53 - Superfamily of TFs having WRKY and zinc finger domains, expressed
CAR vs. VN	Transcription factors (GO:0003700)	LOC_Os02g32590	Os02g0527300	155.525	87.7003	223.35	2.54674	1.34865	1.71237e-08	7.37251e-07		HSF-type DNA-binding domain containing protein, expressed
CAR vs. VN	Transcription factors (GO:0003700)	LOC_Os12g42400	Os12g0618600	28.7173	16.7433	40.6913	2.43031	1.28114	0.000507061	0.00624135		nuclear transcription factor Y subunit, putative, expressed
CAR vs. VN	Transcription factors (GO:0003700)	LOC_Os05g25770	Os05g0322900	43.477	25.3949	61.5592	2.42408	1.27744	0.000239478	0.00336132		OsWRKY45 - Superfamily of TFs having WRKY and zinc finger domains, expressed
CAR vs. VN	Transcription factors (GO:0003700)	LOC_Os02g50630	Os02g0739700	32.8153	21.0986	44.532	2.11067	1.0777	0.00236949	0.0215082		E2F family transcription factor protein, putative, expressed
CAR vs. VN	Transcription factors (GO:0003700)	LOC_Os06g10600	Os06g0208100, Os06g0207966	36.375	24.3443	48.4058	1.98839	0.991598	0.0032721	0.0277693		homeobox and START domains containing protein, putative, expressed
CAR vs. VN	Transcription factors (GO:0003700)	LOC_Os06g10880	Os06g0211200	420.86	285.802	555.919	1.94512	0.959859	4.33347e-07	1.37612e-05		bZIP transcription factor, putative, expressed
CAR vs. VN	Transcription factors (GO:0003700)	LOC_Os07g15440	Os07g0258100	704.616	478.755	930.478	1.94354	0.958684	1.56876e-05	0.000332953		alanyl-tRNA synthetase family protein, expressed
CAR vs. VN	Transcription factors (GO:0003700)	LOC_Os08g09840	Os08g0198400	32.7909	22.3959	43.1859	1.9283	0.947326	0.00326763	0.0277471		transposon protein, putative, unclassified
CAR vs. VN	Transcription factors (GO:0003700)	LOC_Os10g39130	Os10g0536100	68.6837	47.1277	90.2397	1.91479	0.937187	0.000366214	0.00477191		OsMADS56 - MADS-box family gene with MIKCc type-box, expressed
CAR vs. VN	Transcription factors (GO:0003700)	LOC_Os04g55520	Os04g0648900	101.26	70.0787	132.441	1.88988	0.918296	0.000202637	0.00294334		AP2 domain containing protein, expressed
CAR vs. VN	Transcription factors (GO:0003700)	LOC_Os07g42750	Os07g0619600	95.7493	67.9975	123.501	1.81626	0.86097	0.00142311	0.014282		DDT domain containing protein, putative, expressed
CAR vs. VN	Transcription factors (GO:0003700)	LOC_Os04g54474	Os04g0637000	84.2876	60.192	108.383	1.80062	0.848498	0.00105871	0.0113042		transcription factor, putative, expressed
CAR vs. VN	Transcription factors (GO:0003700)	LOC_Os02g45250	Os02g0674800	545.278	390.638	699.918	1.79173	0.841354	0.000265415	0.00364857		homeobox and START domains containing protein, putative, expressed
CAR vs. VN	Transcription factors (GO:0003700)	LOC_Os05g25600	Os05g0320300	79.4509	57.9597	100.942	1.74159	0.800405	0.002194	0.0202646		transposon protein, putative, unclassified, expressed
CAR vs. VN	Transcription factors (GO:0003700)	LOC_Os09g31390	Os09g0489500	938.828	690.198	1187.46	1.72046	0.782794	8.66544e-05	0.00145082		transcription factor, putative, expressed
CAR vs. VN	Transcription factors (GO:0003700)	LOC_Os02g47770	Os02g0706600	69.1015	51.188	87.015	1.69991	0.76546	0.00477985	0.0369592		ZF-HD protein dimerisation region containing protein, expressed
CAR vs. VN	Transcription factors (GO:0003700)	LOC_Os08g41030	Os08g0521600	1498.86	1111.9	1885.81	1.69602	0.762156	0.000209297	0.00301816		AP2 domain containing protein, expressed
CAR vs. VN	Transcription factors (GO:0003700)	LOC_Os03g58620	Os03g0800500	73.4694	55.4181	91.5207	1.65146	0.723742	0.00588813	0.04334		small multi-drug export protein, putative, expressed
CAR vs. VN	Transcription factors (GO:0003700)	LOC_Os01g74540	Os01g0976800	118.932	90.4619	147.403	1.62945	0.704381	0.0019437	0.0184083		GATA zinc finger domain containing protein, expressed
CAR vs. VN	Transcription factors (GO:0003700)	LOC_Os05g25260	Os05g0316800	169.146	129.003	209.289	1.62236	0.698093	0.00201903	0.0189518		AP2 domain containing protein, expressed
CAR vs. VN	Transcription factors (GO:0003700)	LOC_Os01g58420	Os01g0797600	448.482	342.784	554.179	1.6167	0.693051	0.000250659	0.00348242		AP2 domain containing protein, expressed
CAR vs. VN	Transcription factors (GO:0003700)	LOC_Os01g64000	Os01g0859300	1360.99	1054.92	1667.05	1.58026	0.660159	0.000339948	0.00448221		bZIP transcription factor, putative, expressed
CAR vs. VN	Transcription factors (GO:0003700)	LOC_Os12g42970	Os12g0624900	197.806	156.656	238.956	1.52536	0.609147	0.00545391	0.0408451		GATA zinc finger domain containing protein, expressed
CAR vs. VN	Transcription factors (GO:0003700)	LOC_Os08g09900	Os08g0198900	187.928	149.782	226.074	1.50936	0.593933	0.0043911	0.0346496		transposon protein, putative, unclassified, expressed
CAR vs. VN	Transcription factors (GO:0003700)	LOC_Os09g32948	Os09g0507200	2559.03	2981.5	2136.56	0.716605	-0.480749	0.00679381	0.0484265	yes	OsMADS8 - MADS-box family gene with MIKCc type-box, expressed
CAR vs. VN	Transcription factors (GO:0003700)	LOC_Os02g03960	Os02g0132500	861.853	1014.88	708.828	0.698437	-0.517799	0.00236736	0.0214954		CPuORF1 - conserved peptide uORF-containing transcript, expressed
CAR vs. VN	Transcription factors (GO:0003700)	LOC_Os06g12400	Os06g0229300	812.365	959.765	664.965	0.692842	-0.529402	0.00436889	0.0345197	yes	Homeobox domain containing protein, expressed
CAR vs. VN	Transcription factors (GO:0003700)	LOC_Os05g41780	Os05g0497300	497.205	588.875	405.535	0.688661	-0.538133	0.00319174	0.027226		AP2 domain containing protein, expressed
CAR vs. VN	Transcription factors (GO:0003700)	LOC_Os11g06020	Os11g0158600, Os11g0158832	199.519	237.506	161.533	0.680122	-0.556134	0.00329693	0.0278944	yes	homeobox domain containing protein, expressed
CAR vs. VN	Transcription factors (GO:0003700)	LOC_Os12g31840	Os12g0502700	296.452	354.041	238.864	0.674678	-0.567728	0.00393133	0.0318078		ZOS12-05 - C2H2 zinc finger protein, expressed
CAR vs. VN	Transcription factors (GO:0003700)	LOC_Os08g17400	Os08g0276200	582.223	695.876	468.57	0.673353	-0.570566	0.00305335	0.0262921		WRKY DNA-binding domain containing protein, expressed
CAR vs. VN	Transcription factors (GO:0003700)	LOC_Os02g52340	Os02g0761000	968.839	1159.49	778.188	0.671147	-0.575299	0.00161524	0.0159028	yes	OsMADS22 - MADS-box family gene with MIKCc type-box, expressed
CAR vs. VN	Transcription factors (GO:0003700)	LOC_Os03g01890	Os03g0109400	499.107	603.298	394.915	0.654594	-0.611328	0.00172807	0.0167824		START domain containing protein, expressed
CAR vs. VN	Transcription factors (GO:0003700)	LOC_Os07g12510	Os07g0227600	247.206	302.065	192.347	0.636773	-0.65115	0.00397781	0.0320888		AP2 domain containing protein, expressed
CAR vs. VN	Transcription factors (GO:0003700)	LOC_Os07g39480	Os07g0583700	819.261	1001.36	637.158	0.636291	-0.652242	0.000205323	0.00296942		OsWRKY78 - Superfamily of TFs having WRKY and zinc finger domains, expressed
CAR vs. VN	Transcription factors (GO:0003700)	LOC_Os03g47740	Os03g0680800	1017.27	1248.17	786.366	0.630014	-0.666544	0.000362486	0.0047398	yes	homeodomain protein, putative, expressed
CAR vs. VN	Transcription factors (GO:0003700)	LOC_Os01g60270	Os01g0818400	200.801	246.674	154.929	0.628072	-0.670999	0.00104699	0.0112155		homeobox domain containing protein, expressed
CAR vs. VN	Transcription factors (GO:0003700)	LOC_Os01g66030	Os01g0883100	332.908	410.408	255.408	0.622328	-0.684254	0.000381344	0.00492628		OsMADS2 - MADS-box family gene with MIKCc type-box, expressed
CAR vs. VN	Transcription factors (GO:0003700)	LOC_Os03g08470	Os03g0183000	2228.34	2761.09	1695.59	0.614103	-0.703446	3.73861e-05	0.000710526	yes	AP2 domain containing protein, expressed
CAR vs. VN	Transcription factors (GO:0003700)	LOC_Os01g70810	Os01g0934300	1097.34	1376.63	818.036	0.594229	-0.750909	3.98683e-05	0.000749159		homeobox domain containing protein, expressed
CAR vs. VN	Transcription factors (GO:0003700)	LOC_Os06g45140	Os06g0662200	692.813	871.985	513.641	0.589048	-0.763544	1.24192e-05	0.000274237	yes	bZIP transcription factor domain containing protein, expressed
CAR vs. VN	Transcription factors (GO:0003700)	LOC_Os04g52090	Os04g0610400	275.021	355.348	194.694	0.547898	-0.868022	2.36074e-05	0.000474503		AP2 domain containing protein, expressed
CAR vs. VN	Transcription factors (GO:0003700)	LOC_Os04g21600	Os04g0283900	235.48	304.738	166.221	0.545456	-0.874465	1.49209e-05	0.000320746		expressed protein
CAR vs. VN	Transcription factors (GO:0003700)	LOC_Os08g06630	Os08g0163400	93.4672	121.05	65.8841	0.544271	-0.877603	0.000708552	0.00817177		RNA polymerase sigma factor, putative, expressed
CAR vs. VN	Transcription factors (GO:0003700)	LOC_Os03g08754	Os03g0186600	94.9319	123.501	66.3626	0.537344	-0.896082	0.00025484	0.00353071		OsMADS47 - MADS-box family gene with MIKCc type-box, expressed
CAR vs. VN	Transcription factors (GO:0003700)	LOC_Os01g64730	Os01g0867300	438.182	575.663	300.702	0.522357	-0.936891	0.000469416	0.00585239		bZIP transcription factor domain containing protein, expressed
CAR vs. VN	Transcription factors (GO:0003700)	LOC_Os05g38120	Os05g0455200	58.0308	76.9465	39.1152	0.508342	-0.976128	0.000504456	0.00621948		homeodomain protein, putative, expressed
CAR vs. VN	Transcription factors (GO:0003700)	LOC_Os02g56250	Os02g0806400, Os02g0806300	1106.44	1473.22	739.658	0.502071	-0.994038	1.80115e-08	7.67765e-07		GATA zinc finger domain containing protein, expressed
CAR vs. VN	Transcription factors (GO:0003700)	LOC_Os11g42490	Os11g0644600	25.3162	36.0848	14.5476	0.403151	-1.31061	0.00262516	0.0234112		retrotransposon protein, putative, unclassified, expressed
CAR vs. VN	Transcription factors (GO:0003700)	LOC_Os07g47790	Os07g0674800	226.019	328.218	123.819	0.377247	-1.40642	2.03522e-09	1.01792e-07	yes	AP2 domain containing protein, expressed
CAR vs. VN	Transcription factors (GO:0003700)	LOC_Os01g49830	Os01g0693400	354.72	546.113	163.327	0.299072	-1.74144	2.09212e-20	3.78207e-18		B3 DNA binding domain containing protein, expressed
CAR vs. VN	Transcription factors (GO:0003700)	LOC_Os09g21180	Os09g0379600	14.2281	22.1407	6.31547	0.285242	-1.80974	0.00135908	0.0137554		homeobox associated leucine zipper, putative, expressed
CAR vs. VN	Transcription factors (GO:0003700)	LOC_Os06g42910	Os06g0635700	132.662	227.195	38.1295	0.167827	-2.57495	2.36077e-26	6.32539e-24		expressed protein
CAR vs. VN	Transcription factors (GO:0003700)	LOC_Os09g25060	Os09g0417600	290.446	554.748	26.1436	0.0471271	-4.4073	2.3889e-23	5.27121e-21		OsWRKY76 - Superfamily of TFs having WRKY and zinc finger domains, expressed
CAR vs. VN	Transcription factors (GO:0003700)	LOC_Os04g55230	Os04g0645100	15597.6	21796	9399.11	0.4312	-1.2135	3.64344e-08	1.45008e-06		flo2/tetratricopeptide repeat domain containing protein, putative, expressed
CAR vs. VN	Transcription factors (GO:0003700)	LOC_Os05g41166	Os05g0490600	3.0556	6.1111	0	0	-Inf	1.86801e-05	0.000386069		OsMYB5/MYB family transcription factor, putative, expressed
CAR vs. VN	Transcription factors (GO:0003700)	LOC_Os03g55590	Os03g0764600	305.097	504.656	105.537	0.2091	-2.2575	1.37912e-27	3.83204e-25		MYB family transcription factor, putative, expressed
CAR vs. VN	Transcription factors (GO:0003700)	LOC_Os07g08420	Os07g0182000	3303.85	4196.07	2411.62	0.5747	-0.799	6.40401e-06	0.000152643	yes	RISBZ1/bZIP transcription factor domain containing protein, expressed
CAR vs. VN	Transcription factors (GO:0003700)	LOC_Os02g15350	Os02g0252400	6631.44	8970.14	4292.74	0.4786	-1.0632	1.5251e-09	7.8908e-08		RPBF/dof zinc finger domain containing protein, putative, expressed
CAR vs. VN	Essential aminoacids biosynthesis	LOC_Os01g18860	Os01g0293000	12.2227	17.2524	7.193	0.4169	-1.2621	0.000775339	0.0088158		S-adenosylmethionine synthetase, putative, expressed
CAR vs. VN	Essential aminoacids biosynthesis	LOC_Os03g12110	Os03g0221200	82.5682	128.207	36.9299	0.288	-1.7956	5.91981e-07	1.83142e-05		homocysteine S-methyltransferase protein, putative, expressed
CAR vs. VN	Essential aminoacids biosynthesis	LOC_Os03g18130	Os03g0291500	98.6974	73.1206	124.274	1.6996	0.7652	0.00325756	0.027693		asparagine synthetase, putative, expressed
CAR vs. VN	Essential aminoacids biosynthesis	LOC_Os03g63330	Os03g0850400	426.67	596.86	256.479	0.4297	-1.2185	1.67493e-08	7.22169e-07		aspartokinase, chloroplast precursor, putative, expressed
CAR vs. VN	Essential aminoacids biosynthesis	LOC_Os07g20544	Os07g0300900	201.133	131.538	270.728	2.0582	1.0414	8.24108e-07	2.45344e-05		aspartokinase, chloroplast precursor, putative, expressed
CAR vs. VN	Essential aminoacids biosynthesis	LOC_Os12g41390	Os12g0607000	9509.05	10924.8	8093.32	0.7408	-0.4328	0.00520935	0.0395265	yes	homocysteine S-methyltransferase protein, putative, expressed
CAR vs. VN	Essential aminoacids biosynthesis	LOC_Os02g08410	Os02g0180500	258.262	310.16	206.365	0.6654	-0.5878	0.00320742	0.0273131		chorismate mutase, chloroplast precursor, putative, expressed
CAR vs. VN	Essential aminoacids biosynthesis	LOC_Os10g37980	Os10g0523700	296.793	383.947	209.64	0.546	-0.873	0.00027857	0.00380328		prephenate dehydratase domain containing protein, expressed
CAR vs. VN	Essential aminoacids biosynthesis	LOC_Os04g38950	Os04g0463500	185.557	149.607	221.506	1.4806	0.5662	0.005801	0.0428494		class I glutamine amidotransferase, putative, expressed
CAR vs. VN	Essential aminoacids biosynthesis	LOC_Os03g15780	Os03g0264400	389.376	309.845	468.907	1.5134	0.5978	0.00170729	0.0166468		anthranilate synthase component I-1, chloroplast precursor, putative, expressed
CAR vs. VN	Essential aminoacids biosynthesis	LOC_Os03g61120	Os03g0826500	1919.38	2624.16	1214.59	0.4629	-1.1114	2.02535e-10	1.22291e-08	yes	anthranilate synthase component I-1, chloroplast precursor, putative, expressed
CAR vs. VN	Essential aminoacids biosynthesis	LOC_Os05g30750	Os05g0370600	3014.43	3863.66	2165.21	0.5604	-0.8355	2.77469e-06	7.28502e-05	yes	anthranilate phosphoribosyltransferase, putative, expressed
CAR vs. VN	Essential aminoacids biosynthesis	LOC_Os03g03450	Os03g0126000	314.905	248.714	381.096	1.5323	0.6157	0.00141441	0.014229		anthranilate phosphoribosyltransferase, chloroplast precursor, putative, expressed
CAR vs. VN	Essential aminoacids biosynthesis	LOC_Os05g33260	Os05g0400800	331.794	135.56	528.028	3.8952	1.9617	1.17573e-11	8.64763e-10	yes	1-5-phosphoribosyl-5-5-phosphoribosylaminomethylideneaminoimidazole-4-carboxamide isomerase, chloroplast precursor, putative, expressed
CAR vs. VN	Essential aminoacids biosynthesis	LOC_Os10g25130	Os10g0390500	21099.9	25382.5	16817.4	0.6626	-0.5939	0.000473575	0.00589578	yes	aminotransferase, classes I and II, domain containing protein, expressed
CAR vs. VN	Essential aminoacids biosynthesis	LOC_Os04g58720	Os04g0683800	2462.3	2944.04	1980.55	0.6727	-0.5719	0.00136056	0.0137657	yes	anthranilate phosphoribosyltransferase, putative, expressed
CAR vs. VN	Essential aminoacids biosynthesis	LOC_Os11g35040	Os11g0552000	55.4777	39.8493	71.1062	1.7844	0.8354	0.00261881	0.0233753		aminotransferase, classes I and II, domain containing protein, expressed
CAR vs. VN	Essential aminoacids biosynthesis	LOC_Os05g39320	Os05g0469800	50.9155	65.9518	35.8792	0.544	-0.8783	0.00464199	0.0361109		thiamine pyrophosphate enzyme, C-terminal TPP binding domain containing protein, expressed
CAR vs. VN	Essential aminoacids degradation	None
CAR vs. VN	Nutraceutical compounds	LOC_Os02g52930	Os02g0768300	99.6355	181.127	18.1439	0.1002	-3.3194	4.59752e-30	1.60427e-27		integral membrane protein DUF6 containing protein, expressed
CAR vs. VN	Nutraceutical compounds	LOC_Os05g03640	Os05g0127500	94.6337	161.111	28.1567	0.1748	-2.5165	7.32717e-20	1.22838e-17		flavonol synthase/flavanone 3-hydroxylase, putative, expressed
CAR vs. VOL	Starch biosynthesis (GO:0019252)	LOC_Os07g13980	Os07g0243200	145.882	109.339	182.426	1.66844	0.738501	0.00047553	0.00360009		glucose-1-phosphate adenylyltransferase large subunit, putative, expressed
CAR vs. VOL	Starch biosynthesis (GO:0019252)	LOC_Os10g35550	Os10g0498600	606.587	748.707	464.466	0.620358	-0.688826	0.000102776	0.000992859		pre-mRNA-processing factor 6, putative, expressed
CAR vs. VOL	Starch biosynthesis (GO:0019252)	LOC_Os05g50380	Os05g0580000	5214.45	4088.14	6340.76	1.55101	0.633212	0.000144506	0.00132609		glucose-1-phosphate adenylyltransferase large subunit, chloroplast precursor, putative, expressed
CAR vs. VOL	Starch biosynthesis (GO:0019252)	LOC_Os06g12450	Os06g0229800	8287.06	10448	6126.13	0.586346	-0.770176	2.84666e-06	4.43426e-05	yes	soluble starch synthase 2-3, chloroplast precursor, putative, expressed
CAR vs. VOL	Starch biosynthesis (GO:0019252)	LOC_Os02g51070	Os02g0744700	71.3711	90.8774	51.8648	0.570712	-0.809166	0.00130464	0.00839862		starch synthase, putative, expressed
CAR vs. VOL	Starch biosynthesis (GO:0019252)	LOC_Os04g16680	Os04g0234600	656.199	878.995	433.404	0.493067	-1.02014	1.05597e-05	0.000140652		fructose-1,6-bisphosphatase, putative, expressed
CAR vs. VOL	Starch biosynthesis (GO:0019252)	LOC_Os06g04200	Os06g0133000	121888	193795	49981.4	0.257909	-1.95507	2.42716e-30	6.95227e-28	yes	starch synthase, putative, expressed
CAR vs. VOL	Starch metabolism (GO:0005982)	LOC_Os08g37380	Os08g0478800	80.8543	42.1154	119.593	2.83965	1.50571	6.10728e-08	1.47967e-06		glucose-6-phosphate isomerase, putative, expressed
CAR vs. VOL	Starch metabolism (GO:0005982)	LOC_Os04g33490	Os04g0409900	1038.17	869.16	1207.17	1.38889	0.473937	0.00603957	0.0290725		neutral/alkaline invertase, putative, expressed
CAR vs. VOL	Starch metabolism (GO:0005982)	LOC_Os02g32660	Os02g0528200	55477.1	65121.2	45833.1	0.703812	-0.506738	0.00202662	0.0120523		1,4-alpha-glucan-branching enzyme, chloroplast precursor, putative, expressed
CAR vs. VOL	Starch metabolism (GO:0005982)	LOC_Os01g65780	Os01g0880200	1939.54	2561.27	1317.81	0.514515	-0.958715	3.012e-08	7.82245e-07	yes	glycosyl transferase, putative, expressed
CAR vs. VOL	Starch metabolism (GO:0005982)	LOC_Os02g33110	Os02g0534400	46.3643	64.1297	28.5988	0.445953	-1.16504	0.000510005	0.00381025		glycosyl hydrolases, putative, expressed
CAR vs. VOL	Starch metabolism (GO:0005982)	LOC_Os06g09450	Os06g0195150, Os06g0194900	13271.7	19202.4	7340.98	0.3823	-1.3872	3.62588e-14	2.75707e-12		SUS2 - sucrose synthase, putative, expressed
CAR vs. VOL	Starch metabolism (GO:0005982)	LOC_Os07g42490	Os07g0616800	20968.4	26482.5	15454.4	0.5836	-0.777	2.76322e-06	4.31951e-05	yes	SUS3 - sucrose synthase, putative, expressed
CAR vs. VOL	Starch metabolism (GO:0005982)	LOC_Os08g20660	Os08g0301500	1013.23	1184.96	841.513	0.7102	-0.4938	0.00465331	0.0236579		SUS1 - sucrose-phosphate synthase, putative, expressed
CAR vs. VOL	Starch metabolism (GO:0005982)	LOC_Os03g55090	Os03g0758100	27321.3	31736.7	22905.9	0.7218	-0.4704	0.00387724	0.0204341	yes	Pho1 - alpha-glucan phosphorylast isozyme, putative, expressed
CAR vs. VOL	Starch catabolic process (GO:0005983)	LOC_Os07g35880	Os07g0543100	8.06322	3.26246	12.864	3.94304	1.97931	0.00959149	0.0422355		beta-amylase, putative, expressed
CAR vs. VOL	Starch catabolic process (GO:0005983)	LOC_Os06g30310	Os06g0498400	2226.92	1128.3	3325.55	2.9474	1.55944	4.39167e-20	6.51092e-18		alpha-glucan water dikinase, chloroplast precursor, putative, expressed
CAR vs. VOL	Starch catabolic process (GO:0005983)	LOC_Os02g52710	Os02g0765600	28.0298	14.5808	41.4789	2.84476	1.50831	0.00704699	0.032977		alpha-amylase precursor, putative, expressed
CAR vs. VOL	Starch catabolic process (GO:0005983)	LOC_Os03g04770	Os03g0141200	1005.07	808.562	1201.58	1.48607	0.571498	0.00127271	0.00822539	yes	beta-amylase, putative, expressed
CAR vs. VOL	Starch catabolic process (GO:0005983)	LOC_Os06g49970	Os06g0713800	140.224	178.484	101.964	0.571277	-0.807738	0.000434856	0.00334452		alpha-amylase precursor, putative, expressed
CAR vs. VOL	Starch catabolic process (GO:0005983)	LOC_Os10g32810	Os10g0465700	471.788	634.261	309.316	0.48768	-1.03599	1.39619e-05	0.000179784	yes	beta-amylase, putative, expressed
CAR vs. VOL	Grain Storage Proteins (GO:0045735)	LOC_Os01g55050	Os01g0754500	677.265	871.777	482.754	0.553759	-0.852671	9.13131e-07	1.64069e-05	yes	protein of unknown function DUF1421 domain containing protein, expressed
CAR vs. VOL	Grain Storage Proteins (GO:0045735)	LOC_Os01g55630	Os01g0761800	12.0693	19.9097	4.22877	0.212397	-2.23517	5.4328e-05	0.000578851		glutelin, putative
CAR vs. VOL	Grain Storage Proteins (GO:0045735)	LOC_Os02g13130	Os02g0224300	1571.74	1979.63	1163.85	0.587913	-0.766325	6.15327e-06	8.72788e-05	yes	KH domain-containing protein, putative, expressed
CAR vs. VOL	Grain Storage Proteins (GO:0045735)	LOC_Os02g14600	Os02g0242600	56329.6	78093.3	34566	0.442624	-1.17585	1.7693e-12	1.01952e-10		glutelin, putative, expressed
CAR vs. VOL	Grain Storage Proteins (GO:0045735)	LOC_Os02g15090	Os02g0249000	79477.8	102950	56005.1	0.544001	-0.878319	1.12324e-07	2.55112e-06	yes	glutelin, putative, expressed
CAR vs. VOL	Grain Storage Proteins (GO:0045735)	LOC_Os02g15150	Os02g0249600	331474	393924	269023	0.682933	-0.550185	0.000745211	0.00526106	yes	glutelin, putative, expressed
CAR vs. VOL	Grain Storage Proteins (GO:0045735)	LOC_Os02g29010	Os02g0491700	41.3763	18.8228	63.9297	3.39639	1.764	0.000225333	0.0019142		retrotransposon protein, putative, unclassified
CAR vs. VOL	Grain Storage Proteins (GO:0045735)	LOC_Os03g10110	Os03g0197300	7895.9	10889.9	4901.85	0.450127	-1.1516	6.40579e-11	2.78513e-09	yes	cupin domain containing protein, expressed
CAR vs. VOL	Grain Storage Proteins (GO:0045735)	LOC_Os04g32850	Os04g0401000	30.7843	46.0564	15.5121	0.336807	-1.57001	0.0116856	0.0493642		basic proline-rich protein, putative, expressed
CAR vs. VOL	Grain Storage Proteins (GO:0045735)	LOC_Os04g49690	Os04g0586500	460.436	723.497	197.375	0.272807	-1.87405	1.69799e-11	8.43364e-10		FERONIA receptor-like kinase, putative, expressed
CAR vs. VOL	Grain Storage Proteins (GO:0045735)	LOC_Os05g26400	Os05g0328466, Os05g0328632	258.455	514.073	2.83678	0.00551825	-7.50157	1.57764e-05	0.000199764		prolamin precursor, putative, expressed
CAR vs. VOL	Grain Storage Proteins (GO:0045735)	LOC_Os04g52260	Os04g0612500	256.086	376.744	135.429	0.359472	-1.47605	2.5307e-12	1.40609e-10		LTPL124 - Protease inhibitor/seed storage/LTP family protein precursor, expressed
CAR vs. VOL	Grain Storage Proteins (GO:0045735)	LOC_Os05g10830	Os05g0197200	4.33336	0.844821	7.82189	9.25864	3.2108	0.000463928	0.00352855		proteophosphoglycan ppg4, putative, expressed
CAR vs. VOL	Grain Storage Proteins (GO:0045735)	LOC_Os05g19670	Os05g0277500	337.606	462.508	212.704	0.459893	-1.12063	0.000128246	0.00119849		Cupin domain containing protein, expressed
CAR vs. VOL	Grain Storage Proteins (GO:0045735)	LOC_Os05g41970	Os05g0499100	117247	73689.7	160805	2.18219	1.12578	0.00233549	0.0135371		SSA1 - 2S albumin seed storage family protein precursor, expressed
CAR vs. VOL	Grain Storage Proteins (GO:0045735)	LOC_Os06g35520	Os06g0547400	30.9506	46.9739	14.9274	0.31778	-1.6539	6.13185e-05	0.000640609		peroxidase precursor, putative, expressed
CAR vs. VOL	Grain Storage Proteins (GO:0045735)	LOC_Os06g36400	Os06g0559500	1120.23	867.456	1373	1.58279	0.662468	0.000172941	0.00154194	yes	HAD superfamily phosphatase, putative, expressed
CAR vs. VOL	Grain Storage Proteins (GO:0045735)	LOC_Os07g11900	Os07g0219250	1777.58	2.3503	3552.82	1511.66	10.5619	1.39217e-241	4.10732e-237		PROLM19 - Prolamin precursor, putative, expressed
CAR vs. VOL	Grain Storage Proteins (GO:0045735)	LOC_Os07g10570	Os07g0206400	215787	127998	303576	2.37172	1.24593	0.00111011	0.00735		PROLM25 - Prolamin precursor, expressed
CAR vs. VOL	Grain Storage Proteins (GO:0045735)	LOC_Os07g11910	Os07g0219300	1995.02	8.01603	3982.02	496.757	8.9564	2.2266e-73	2.62765e-70		PROLM20 - Prolamin precursor, expressed
CAR vs. VOL	Grain Storage Proteins (GO:0045735)	LOC_Os08g01930	Os08g0110800	1309.18	1554.73	1063.63	0.684124	-0.547671	0.00138562	0.00884083	yes	KH domain-containing protein, putative, expressed
CAR vs. VOL	Grain Storage Proteins (GO:0045735)	LOC_Os08g08960	Os08g0189100	128809	156414	101205	0.647032	-0.62809	0.000142759	0.00131169		Cupin domain containing protein, expressed
CAR vs. VOL	Grain Storage Proteins (GO:0045735)	LOC_Os08g08980	Os08g0189300	483.619	704.174	263.064	0.373578	-1.42052	7.79069e-14	5.6613e-12		cupin domain containing protein, expressed
CAR vs. VOL	Grain Storage Proteins (GO:0045735)	LOC_Os08g31814	Os08g0412401	300.147	357.922	242.371	0.677162	-0.562427	0.00235832	0.0136517		OsAPRL4 adenosine 5'-phosphosulfate reductase-like OsAPRL4, expressed
CAR vs. VOL	Grain Storage Proteins (GO:0045735)	LOC_Os12g08170	Os12g0182200	508.841	667.302	350.381	0.52507	-0.929417	0.000128672	0.00120133		2-oxo acid dehydrogenases acyltransferase domain containing protein, expressed
CAR vs. VOL	Grain Storage Proteins (GO:0045735)	LOC_Os12g17010	Os12g0269600	20.639	28.9774	12.3006	0.424488	-1.2362	0.000217101	0.00185885		PROLM29 - Prolamin precursor, expressed
CAR vs. VOL	Grain Storage Proteins transporters	LOC_Os05g01994	Os05g0110600	131.394	104.453	158.336	1.5159	0.6001	0.0080687	0.0367873	yes	rab5-interacting protein like, putative, expressed
CAR vs. VOL	Grain Storage Proteins transporters	LOC_Os12g37360	Os12g0560300	705.115	846.258	563.972	0.6664	-0.5855	0.00418698	0.0217413	yes	Sar1b/miro, putative, expressed
CAR vs. VOL	Grain Storage Proteins transporters	LOC_Os01g15010	Os01g0254000	2336.16	1851.9	2820.43	1.523	0.6069	0.000266104	0.00219237	yes	Sar1c/miro, putative, expressed
CAR vs. VOL	Grain Storage Proteins transporters	LOC_Os11g09280	Os11g0199200	26715	30957.9	22472	0.7259	-0.4622	0.00452634	0.0231239	yes	OsPDIL1-1 protein disulfide isomerase PDIL1-1, expressed
CAR vs. VOL	Grain Storage Proteins transporters	LOC_Os03g52340	Os03g0733800	3195.25	4149.32	2241.19	0.5401	-0.8886	2.94802e-06	4.58248e-05	yes	Ero1/endoplasmic oxidoreductin-1 precursor, putative, expressed
CAR vs. VOL	Grain Storage Proteins transporters	LOC_Os02g02410	Os02g0115900	35133.5	49779.1	20488	0.4116	-1.2808	2.66996e-11	1.27051e-09	yes	BiP/DnaK family protein, putative, expressed
CAR vs. VOL	Grain Storage Proteins transporters	LOC_Os07g25960	None	81.6212	43.3682	119.874	2.7641	1.4668	2.09894e-06	3.42128e-05		RBP-B/cp29/retrotransposon protein, putative, unclassified, expressed
CAR vs. VOL	Grain Storage Proteins transporters	LOC_Os12g43630	Os12g0632700	1540.81	1059.25	2022.37	1.9093	0.933	2.72356e-07	5.65072e-06		RBP-C/MDH/lactate/malate dehydrogenase, putative, expressed
CAR vs. VOL	Allergens	LOC_Os12g02310	Os12g0115000, Os12g0115050	1306.31	1650.93	961.68	0.5825	-0.7797	2.09198e-05	0.000255992		LTPL11 - Protease inhibitor/seed storage/LTP family protein precursor, expressed
CAR vs. VOL	Allergens	LOC_Os07g11510	Os07g0215500	96800.2	51859.8	141741	2.7332	1.4506	1.53028e-05	0.00019455		RAL6 - Seed allergenic protein RA5/RA14/RA17 precursor, expressed
CAR vs. VOL	Allergens	LOC_Os07g11320	Os07g0213700	2.7951	0	5.5903	Inf	Inf	0.00287162	0.016038		RAL1 - Seed allergenic protein RA5/RA14/RA17 precursor
CAR vs. VOL	Tocochromanols biosynthesis	LOC_Os12g42090	Os12g0615400	1706.04	1359.2	2052.88	1.5104	0.5949	0.000529493	0.00393492	yes	2-methyl-6-phytyl-1,4-benzoquinol methyltransferase/methyltransferase domain containing protein, putative, expressed
CAR vs. VOL	Tocochromanols biosynthesis	LOC_Os06g44840	Os06g0658900	569.324	663.213	475.435	0.7169	-0.4802	0.00668873	0.0316449	yes	homogenistate phytyltransferase/prenyltransferase, putative, expressed
CAR vs. VOL	Tocochromanols biosynthesis	LOC_Os03g27230	Os03g0389700	1776.95	2387.22	1166.67	0.4887	-1.0329	5.21528e-06	7.6021e-05	yes	3-deoxy-D-arabino-hptulosonate 7-phosphate synthase/phospho-2-dehydro-3-deoxyheptonate aldolase, chloroplast precursor, putative, expressed
CAR vs. VOL	Tocochromanols biosynthesis	LOC_Os09g36800	Os09g0539100	771.926	928.18	615.673	0.6633	-0.5922	0.0117775	0.0496529		3-dehydroquinate synthase, putative, expressed
CAR vs. VOL	Tocochromanols biosynthesis	LOC_Os04g54800	Os04g0640600	473.472	347.574	599.37	1.7244	0.7861	0.00611118	0.0293359		3-dehydroquinate dehydratase/shikimate kinase, putative, expressed
CAR vs. VOL	Tocochromanols biosynthesis	LOC_Os07g32774	Os07g0512000	80.1744	19.6665	140.682	7.1534	2.8386	1.78866e-24	3.69027e-22		arogenate dehydratase-ADT1/chorismate mutase/prephenate dehydratase, putative, expressed
CAR vs. VOL	Tocochromanols biosynthesis	LOC_Os06g49505	Os06g0708832	235.002	332.51	137.494	0.4135	-1.274	1.62068e-10	6.64097e-09		prephenate dehydrogenase/arogenate dehydrogenase 1, chloroplast precursor, putative, expressed
CAR vs. VOL	Tocochromanols biosynthesis	LOC_Os03g17730	Os03g0286200	308.305	371.726	244.883	0.6588	-0.6021	0.00127635	0.00824168		arogenate dehydratesa-ADT2/P-protein, putative, expressed
CAR vs. VOL	Tocochromanols biosynthesis	LOC_Os05g33840	Os05g0408900	111.586	162.041	61.1304	0.3773	-1.4064	2.58514e-05	0.000308409		1-deoxy-D-xylulose-5-phosphate synthase/transketolase, putative, expressed
CAR vs. VOL	Tocochromanols biosynthesis	LOC_Os01g61560	Os01g0832000	276.878	217.352	336.404	1.5477	0.6302	0.00138193	0.00881916		phytol kinase/phosphatidate cytidylyltransferase, putative, expressed
CAR vs. VOL	Tocochromanols biosynthesis	LOC_Os06g04150	Os06g0132400	11.6632	16.9263	6.4001	0.3781	-1.4031	0.0059034	0.0285568		2-methyl-6-geranylgranylbenzoquinol methyltransferase/magnesium-protoporphyrin O-methyltransferase, putative, expressed
CAR vs. VOL	Sterols biosynthesis	LOC_Os05g34180	Os05g0413400	417.649	337.378	497.92	1.4758	0.5615	0.00220364	0.0128843		hydrolase, NUDIX family, domain containing protein, expressed
CAR vs. VOL	Sterols biosynthesis	LOC_Os09g31970	Os09g0492700	890.82	1134.12	647.522	0.5709	-0.8086	2.25133e-06	3.63353e-05		3-hydroxy-3-methylglutaryl-coenzyme A reductase, putative, expressed
[truncated: 703 more rows]
